# Supplementary material for: Coral endosymbiont growth is enhanced by metabolic interactions with bacteria
Source: Nat Commun. 2023 Oct 27;14:6864. doi: 10.1038/s41467-023-42663-y (PMC10611727; doi:10.1038/s41467-023-42663-y)
Supplement: Supplementary file 3 — Supplementary Data 1-18 [file 41467_2023_42663_MOESM3_ESM.xlsx]

## Sheet: Supplementary Data 1
Antibiotic	Stock (mg/m1-1)	Final (µg/ml-1)	Antibiotic class	Bactericidal effect	Reference
Penicillin	0.3125	31.25	Penicilins	beta-lactam antibiotic that prevents bacteria cell wall formation	Agostini, V.O., Lopes, L.F.D.P., Macedo, A.J. and Muxagata, E., 2019. A review on the effects of antimicrobials use in cultures of planktonic organisms: a procedure for ecological experiments. Latin american journal of aquatic research, 47(3), pp.394-415.
Streptomycin	0.5	50	Aminoglycoside	Prevent bacteria from producing proteins they need to grow and multiply	Soffer, N., Gibbs, P.D.L. and Baker, A.C., 2008, July. Practical applications of contaminant-free Symbiodinium cultures grown on solid media. In Proc. 11th International Coral Reef Symposium (pp. 159-163).
Neomycin	1	100	Aminoglycoside	Prevent bacteria from producing proteins they need to grow and multiply	Stewart, W.P.D., 1974 . Algal Physiology and Biochemistry. Blackwell Scientific Publications; Oxford, UK. (pp. 741–787)
Ciprofloxacin	1	100	Fluroquinolones	inhibit bacterial DNA topoisomerases required for DNA synthesis	Agostini, V.O., Macedo, A.J. and Muxagata, E., 2016. Evaluation of antibiotics as a methodological procedure to inhibit free-living and biofilm bacteria in marine zooplankton culture. Anais da Academia Brasileira de Ciências, 88, pp.733-746.
Ampicillin	1	100	Penicilins	beta-lactam antibiotic that prevents bacteria cell wall formation	Soffer, N., Gibbs, P.D.L. and Baker, A.C., 2008, July. Practical applications of contaminant-free Symbiodinium cultures grown on solid media. In Proc. 11th International Coral Reef Symposium (pp. 159-163).
Kanamycin	0.5	50	Aminoglycoside	Prevent bacteria from producing proteins they need to grow and multiply	Soffer, N., Gibbs, P.D.L. and Baker, A.C., 2008, July. Practical applications of contaminant-free Symbiodinium cultures grown on solid media. In Proc. 11th International Coral Reef Symposium (pp. 159-163).

## Sheet: Supplementary Data 2
Symbiodiniaceae species	Treatment	Replicate	Symbiodiniaceae cells per ul	Bacteria cells per ul	Bacteria cells per Symbiodiniaceae cells	Average Bacteria cells per Symbiodiniaceae cells (+- SD)	fold change
S. microadriaticum	Ab+Tx	1	418	8388.86	20.069
S. microadriaticum	Ab+Tx	2	169.4	14903.1	87.9756
S. microadriaticum	Ab+Tx	3	179.39	16440.8	91.6484
S. microadriaticum	Ab+Tx	4	214.7	20969.7	97.6699
S. microadriaticum	Ab+Tx	5	165.72	17025.8	102.738	80.02 (33.99)
S. microadriaticum	Untreated	1	82.8	18440.3	222.709
S. microadriaticum	Untreated	2	147.63	27730.4	187.837
S. microadriaticum	Untreated	3	196.2	24097.8	122.823
S. microadriaticum	Untreated	4	161	26840.9	166.714
S. microadriaticum	Untreated	5	164.35	28863.1	175.62	175.14 (36.17)	-1.1887
B. minutum	Ab+Tx	1	772.45	15697.1	20.3212
B. minutum	Ab+Tx	2	824.07	18121.5	21.9902
B. minutum	Ab+Tx	3	654.4	21133.7	32.2948
B. minutum	Ab+Tx	4	641.8	16268.8	25.3487
B. minutum	Ab+Tx	5	621.9	15452	24.8465	24.96 (4.59)
B. minutum	Untreated	1	917.7	74902.2	81.6195
B. minutum	Untreated	2	473.75	49939.9	105.414
B. minutum	Untreated	3	506.61	57291.5	113.088
B. minutum	Untreated	4	615.32	40699.7	66.144
B. minutum	Untreated	5	815.9	67874.5	83.1897	89.89 (19.08)	-2.60136

## Sheet: Supplementary Data 3
Symbiodiniaceae species	S. microadriaticum										B. minutum
Treatment	Untreated					Ab+Tx treated					Untreated					Ab+Tx treated
Replicate	1	2	3	4	5	1	2	3	4	5	1	2	3	4	5	1	2	3	4	5
Bacteria taxonomy
d__Bacteria; p__Actinobacteriota; c__Actinobacteria; o__Bifidobacteriales; f__Bifidobacteriaceae; g__Bifidobacterium	0	0	0	0	0	0	0	0	0	0	0	0	0	0	0	0	0	0	46	0
d__Bacteria; p__Actinobacteriota; c__Actinobacteria; o__Bifidobacteriales; f__Bifidobacteriaceae; g__Bifidobacterium	0	0	0	0	0	0	0	0	0	0	0	48	0	0	0	0	0	0	0	0
d__Bacteria; p__Actinobacteriota; c__Actinobacteria; o__Bifidobacteriales; f__Bifidobacteriaceae; g__Gardnerella; s__uncultured_bacterium	0	0	0	0	0	0	0	71	0	0	0	0	0	0	0	0	0	0	0	0
d__Bacteria; p__Actinobacteriota; c__Actinobacteria; o__Corynebacteriales; f__Corynebacteriaceae; g__Corynebacterium	0	0	0	0	0	0	0	0	0	0	0	0	0	0	0	66	0	0	0	0
d__Bacteria; p__Actinobacteriota; c__Actinobacteria; o__Corynebacteriales; f__Corynebacteriaceae; g__Corynebacterium	0	0	0	0	0	0	0	0	0	0	0	0	0	44	0	0	0	0	0	0
d__Bacteria; p__Actinobacteriota; c__Actinobacteria; o__Corynebacteriales; f__Corynebacteriaceae; g__Corynebacterium	0	0	0	0	0	0	0	0	0	0	0	0	0	73	0	0	0	0	0	0
d__Bacteria; p__Actinobacteriota; c__Actinobacteria; o__Corynebacteriales; f__Corynebacteriaceae; g__Corynebacterium	0	0	0	0	0	0	0	0	0	0	0	0	43	0	0	0	0	0	0	0
d__Bacteria; p__Actinobacteriota; c__Actinobacteria; o__Corynebacteriales; f__Corynebacteriaceae; g__Corynebacterium	0	0	0	0	0	0	0	0	0	0	0	0	0	0	0	0	40	0	0	0
d__Bacteria; p__Actinobacteriota; c__Actinobacteria; o__Corynebacteriales; f__Corynebacteriaceae; g__Corynebacterium	0	0	0	0	0	0	0	6	0	0	0	0	0	0	48	0	0	30	9	0
d__Bacteria; p__Actinobacteriota; c__Actinobacteria; o__Corynebacteriales; f__Corynebacteriaceae; g__Corynebacterium	0	0	0	0	0	0	0	10	0	0	0	0	0	55	0	0	0	0	0	0
d__Bacteria; p__Actinobacteriota; c__Actinobacteria; o__Corynebacteriales; f__Corynebacteriaceae; g__Corynebacterium	0	0	0	0	0	0	0	39	0	0	0	0	0	0	0	0	0	0	0	0
d__Bacteria; p__Actinobacteriota; c__Actinobacteria; o__Corynebacteriales; f__Corynebacteriaceae; g__Corynebacterium	0	0	0	0	0	79	0	8	0	0	0	0	0	0	0	0	0	10	0	0
d__Bacteria; p__Actinobacteriota; c__Actinobacteria; o__Corynebacteriales; f__Corynebacteriaceae; g__Corynebacterium	0	0	0	72	0	0	0	0	0	0	0	0	0	0	0	0	0	0	0	0
d__Bacteria; p__Actinobacteriota; c__Actinobacteria; o__Corynebacteriales; f__Corynebacteriaceae; g__Corynebacterium	0	0	61	0	0	0	0	0	0	0	0	0	0	0	0	0	0	0	0	0
d__Bacteria; p__Actinobacteriota; c__Actinobacteria; o__Corynebacteriales; f__Corynebacteriaceae; g__Corynebacterium	0	57	0	0	0	0	0	0	0	0	0	0	0	0	0	0	0	0	0	0
d__Bacteria; p__Actinobacteriota; c__Actinobacteria; o__Corynebacteriales; f__Corynebacteriaceae; g__Corynebacterium	0	70	0	0	0	0	0	0	0	0	0	0	0	0	0	0	0	0	0	0
d__Bacteria; p__Actinobacteriota; c__Actinobacteria; o__Corynebacteriales; f__Corynebacteriaceae; g__Corynebacterium; s__Corynebacterium_imitans	0	0	0	0	0	0	0	0	0	0	0	0	0	0	0	41	0	0	0	0
d__Bacteria; p__Actinobacteriota; c__Actinobacteria; o__Corynebacteriales; f__Corynebacteriaceae; g__Corynebacterium; s__Corynebacterium_imitans	0	0	0	0	0	0	0	0	0	0	0	51	0	0	0	0	0	0	0	0
d__Bacteria; p__Actinobacteriota; c__Actinobacteria; o__Corynebacteriales; f__Corynebacteriaceae; g__Corynebacterium; s__Corynebacterium_imitans	0	0	0	0	0	0	0	42	0	0	0	0	0	0	0	0	0	0	0	0
d__Bacteria; p__Actinobacteriota; c__Actinobacteria; o__Corynebacteriales; f__Corynebacteriaceae; g__Corynebacterium; s__Corynebacterium_imitans	0	0	0	0	0	0	31	0	0	0	0	0	0	0	0	0	0	0	0	0
d__Bacteria; p__Actinobacteriota; c__Actinobacteria; o__Corynebacteriales; f__Corynebacteriaceae; g__Corynebacterium; s__Corynebacterium_kroppenstedtii	0	0	0	0	0	0	5	14	9	0	37	12	0	6	0	12	0	0	0	13
d__Bacteria; p__Actinobacteriota; c__Actinobacteria; o__Corynebacteriales; f__Corynebacteriaceae; g__Corynebacterium; s__Corynebacterium_kroppenstedtii	0	0	0	0	0	0	11	11	3	0	0	0	0	11	0	8	31	38	0	0
d__Bacteria; p__Actinobacteriota; c__Actinobacteria; o__Corynebacteriales; f__Corynebacteriaceae; g__Corynebacterium; s__Corynebacterium_kroppenstedtii	0	0	0	0	0	0	13	9	12	0	0	0	0	0	0	11	0	0	0	10
d__Bacteria; p__Actinobacteriota; c__Actinobacteria; o__Corynebacteriales; f__Corynebacteriaceae; g__Corynebacterium; s__Corynebacterium_kroppenstedtii	0	0	0	0	0	45	6	14	7	0	0	0	0	0	0	4	0	0	0	14
d__Bacteria; p__Actinobacteriota; c__Actinobacteria; o__Corynebacteriales; f__Corynebacteriaceae; g__Corynebacterium; s__Corynebacterium_kroppenstedtii	0	6	0	0	0	0	7	20	16	0	9	4	0	8	0	5	0	0	0	0
d__Bacteria; p__Actinobacteriota; c__Actinobacteria; o__Corynebacteriales; f__Corynebacteriaceae; g__Corynebacterium; s__Corynebacterium_kroppenstedtii	0	8	0	0	0	0	5	12	13	0	11	6	0	5	0	10	0	21	0	0
d__Bacteria; p__Actinobacteriota; c__Actinobacteria; o__Corynebacteriales; f__Corynebacteriaceae; g__Corynebacterium; s__Corynebacterium_kroppenstedtii	0	18	0	0	0	0	10	14	7	0	0	17	0	5	0	10	0	0	0	0
d__Bacteria; p__Actinobacteriota; c__Actinobacteria; o__Corynebacteriales; f__Corynebacteriaceae; g__Lawsonella	0	0	0	0	0	0	0	0	0	0	0	0	0	0	0	0	0	0	0	48
d__Bacteria; p__Actinobacteriota; c__Actinobacteria; o__Corynebacteriales; f__Corynebacteriaceae; g__Lawsonella	0	0	0	0	0	0	0	0	0	0	0	0	0	0	0	0	39	0	0	0
d__Bacteria; p__Actinobacteriota; c__Actinobacteria; o__Corynebacteriales; f__Dietziaceae; g__Dietzia; s__Dietzia_cinnamea	0	0	0	0	0	0	0	0	0	0	0	55	0	0	0	0	0	0	0	0
d__Bacteria; p__Actinobacteriota; c__Actinobacteria; o__Micrococcales; f__Dermabacteraceae; g__Brachybacterium	0	0	0	0	0	0	0	0	0	0	0	0	0	0	0	60	0	0	0	0
d__Bacteria; p__Actinobacteriota; c__Actinobacteria; o__Micrococcales; f__Dermabacteraceae; g__Brachybacterium	0	0	0	0	0	0	0	0	56	0	0	0	0	0	0	0	0	0	0	0
d__Bacteria; p__Actinobacteriota; c__Actinobacteria; o__Micrococcales; f__Dermacoccaceae	0	0	0	0	0	0	0	0	0	0	0	0	63	0	0	0	0	0	0	0
d__Bacteria; p__Actinobacteriota; c__Actinobacteria; o__Micrococcales; f__Dermacoccaceae	0	0	0	0	0	52	0	0	0	0	0	0	0	0	0	0	0	0	0	0
d__Bacteria; p__Actinobacteriota; c__Actinobacteria; o__Micrococcales; f__Intrasporangiaceae	0	0	0	0	0	0	0	0	0	0	0	0	0	0	0	57	0	0	0	0
d__Bacteria; p__Actinobacteriota; c__Actinobacteria; o__Micrococcales; f__Intrasporangiaceae	0	0	0	0	0	0	0	0	0	0	0	33	0	0	0	0	0	0	77	0
d__Bacteria; p__Actinobacteriota; c__Actinobacteria; o__Micrococcales; f__Intrasporangiaceae	0	0	0	0	0	56	0	0	0	0	0	0	0	0	0	0	0	0	0	0
d__Bacteria; p__Actinobacteriota; c__Actinobacteria; o__Micrococcales; f__Microbacteriaceae	0	0	0	0	0	0	0	0	0	41	0	0	0	0	0	0	0	0	0	0
d__Bacteria; p__Actinobacteriota; c__Actinobacteria; o__Micrococcales; f__Micrococcaceae; g__Micrococcus	0	0	0	0	0	0	38	0	0	0	0	10	0	0	0	0	0	0	0	0
d__Bacteria; p__Actinobacteriota; c__Actinobacteria; o__Propionibacteriales; f__Propionibacteriaceae; g__Cutibacterium	0	0	0	0	31	0	25	0	16	6	0	24	0	0	0	8	0	17	12	0
d__Bacteria; p__Actinobacteriota; c__Actinobacteria; o__Propionibacteriales; f__Propionibacteriaceae; g__Cutibacterium	0	0	0	14	0	0	27	0	24	7	0	9	0	0	0	4	0	20	11	0
d__Bacteria; p__Actinobacteriota; c__Actinobacteria; o__Propionibacteriales; f__Propionibacteriaceae; g__Cutibacterium	6	0	0	10	0	0	20	0	18	10	0	13	0	6	0	13	0	10	16	0
d__Bacteria; p__Actinobacteriota; c__Actinobacteria; o__Propionibacteriales; f__Propionibacteriaceae; g__Cutibacterium	11	0	0	3	0	22	34	0	19	7	0	12	0	17	0	14	0	15	17	49
d__Bacteria; p__Actinobacteriota; c__Actinobacteria; o__Propionibacteriales; f__Propionibacteriaceae; g__Cutibacterium	13	0	0	8	0	9	18	0	18	6	0	9	0	9	0	8	0	16	14	0
d__Bacteria; p__Actinobacteriota; c__Actinobacteria; o__Propionibacteriales; f__Propionibacteriaceae; g__Cutibacterium	20	0	0	3	0	0	20	0	13	8	0	15	0	4	0	16	0	10	8	0
d__Bacteria; p__Actinobacteriota; c__Actinobacteria; o__Propionibacteriales; f__Propionibacteriaceae; g__Cutibacterium	26	0	0	11	0	0	24	0	17	9	0	12	0	11	0	7	0	9	13	0
d__Bacteria; p__Actinobacteriota; c__Actinobacteria; o__Propionibacteriales; f__Propionibacteriaceae; g__Cutibacterium; s__Cutibacterium_granulosum	0	0	0	0	0	0	0	0	0	0	0	0	0	0	0	0	45	0	0	0
d__Bacteria; p__Bacteroidota; c__Bacteroidia; o__Bacteroidales; f__Prevotellaceae; g__Prevotella; s__Prevotella_buccalis	0	0	0	0	0	0	45	0	0	0	0	0	0	0	0	0	0	0	0	0
d__Bacteria; p__Bacteroidota; c__Bacteroidia; o__Bacteroidales; f__Prevotellaceae; g__Prevotella; s__Prevotella_buccalis	53	0	0	0	0	0	0	0	0	0	0	0	0	0	0	0	0	0	0	0
d__Bacteria; p__Bacteroidota; c__Bacteroidia; o__Bacteroidales; f__Prevotellaceae; g__Prevotella; s__Prevotella_colorans	0	0	0	0	0	0	0	0	0	0	0	0	0	0	0	0	0	0	0	45
d__Bacteria; p__Bacteroidota; c__Bacteroidia; o__Cytophagales; f__Cyclobacteriaceae	0	0	0	0	0	0	0	0	0	0	0	0	0	0	0	0	0	0	0	5
d__Bacteria; p__Bacteroidota; c__Bacteroidia; o__Cytophagales; f__Cyclobacteriaceae	0	0	0	0	0	0	0	0	0	0	0	0	0	0	0	0	0	0	0	8
d__Bacteria; p__Bacteroidota; c__Bacteroidia; o__Cytophagales; f__Cyclobacteriaceae	0	0	0	0	0	0	0	0	0	0	9	22	36	16	20	0	0	0	0	0
d__Bacteria; p__Bacteroidota; c__Bacteroidia; o__Cytophagales; f__Cyclobacteriaceae	0	0	0	0	0	0	0	0	0	0	13	33	31	16	14	0	0	0	0	0
d__Bacteria; p__Bacteroidota; c__Bacteroidia; o__Cytophagales; f__Cyclobacteriaceae	0	0	0	0	0	0	0	0	0	0	25	37	28	32	22	0	0	0	0	0
d__Bacteria; p__Bacteroidota; c__Bacteroidia; o__Cytophagales; f__Cyclobacteriaceae	0	0	0	0	0	0	61	0	0	0	0	0	0	0	0	0	0	0	26	28
d__Bacteria; p__Bacteroidota; c__Bacteroidia; o__Cytophagales; f__Cyclobacteriaceae	0	0	0	0	44	0	0	0	0	0	0	0	0	0	0	0	0	0	0	0
d__Bacteria; p__Bacteroidota; c__Bacteroidia; o__Cytophagales; f__Cyclobacteriaceae	39	0	0	0	0	0	0	0	0	0	0	0	0	0	0	0	0	0	0	0
d__Bacteria; p__Bacteroidota; c__Bacteroidia; o__Cytophagales; f__Cyclobacteriaceae; g__Ekhidna	0	14	36	18	8	0	0	0	0	0	0	0	0	0	71	0	0	0	0	0
d__Bacteria; p__Bacteroidota; c__Bacteroidia; o__Cytophagales; f__Cyclobacteriaceae; g__Ekhidna	2	13	43	20	10	0	0	0	0	0	0	0	0	0	76	0	0	0	0	0
d__Bacteria; p__Bacteroidota; c__Bacteroidia; o__Cytophagales; f__Cyclobacteriaceae; g__Ekhidna	8	19	28	11	10	0	0	0	0	0	73	0	0	0	74	0	0	0	0	0
d__Bacteria; p__Bacteroidota; c__Bacteroidia; o__Cytophagales; f__Cyclobacteriaceae; g__Ekhidna	17	8	23	20	11	0	0	0	0	0	0	37	0	0	78	0	0	0	0	0
d__Bacteria; p__Bacteroidota; c__Bacteroidia; o__Cytophagales; f__Cyclobacteriaceae; g__Ekhidna	18	17	44	20	5	0	0	0	0	0	0	0	0	0	90	0	0	0	0	0
d__Bacteria; p__Bacteroidota; c__Bacteroidia; o__Cytophagales; f__Cyclobacteriaceae; g__Ekhidna	28	9	22	26	5	0	0	0	0	0	0	0	0	0	69	0	0	0	0	0
d__Bacteria; p__Bacteroidota; c__Bacteroidia; o__Cytophagales; f__Cyclobacteriaceae; g__Ekhidna	99	258	327	220	151	0	0	230	241	120	0	0	0	0	0	44	0	32	0	0
d__Bacteria; p__Bacteroidota; c__Bacteroidia; o__Cytophagales; f__Cyclobacteriaceae; g__Ekhidna	104	250	365	179	152	0	0	214	239	135	0	0	0	24	0	33	0	26	0	0
d__Bacteria; p__Bacteroidota; c__Bacteroidia; o__Cytophagales; f__Cyclobacteriaceae; g__Ekhidna	108	238	261	189	169	0	0	199	213	125	0	0	0	0	0	46	0	30	0	0
d__Bacteria; p__Bacteroidota; c__Bacteroidia; o__Cytophagales; f__Cyclobacteriaceae; g__Ekhidna	122	203	293	197	127	0	0	176	175	138	0	0	0	0	0	21	0	26	0	0
d__Bacteria; p__Bacteroidota; c__Bacteroidia; o__Cytophagales; f__Cyclobacteriaceae; g__Fabibacter; s__Fabibacter_pacificus	0	0	0	0	0	0	0	0	0	0	0	0	0	0	50	0	0	0	0	0
d__Bacteria; p__Bacteroidota; c__Bacteroidia; o__Cytophagales; f__Cyclobacteriaceae; g__Marinoscillum; s__bacterium_DG873	0	0	0	0	0	0	0	0	0	0	4	0	43	0	35	0	0	0	0	0
d__Bacteria; p__Bacteroidota; c__Bacteroidia; o__Cytophagales; f__Cyclobacteriaceae; g__Marinoscillum; s__bacterium_DG873	0	0	0	0	0	0	0	0	0	0	8	0	0	0	29	0	0	0	0	0
d__Bacteria; p__Bacteroidota; c__Bacteroidia; o__Cytophagales; f__Cyclobacteriaceae; g__Marinoscillum; s__bacterium_DG873	0	0	0	0	0	0	0	0	0	0	8	0	0	0	37	0	0	0	0	0
d__Bacteria; p__Bacteroidota; c__Bacteroidia; o__Cytophagales; f__Cyclobacteriaceae; g__Marinoscillum; s__bacterium_DG873	0	0	0	0	0	0	0	0	0	0	17	0	0	0	14	0	0	0	0	0
d__Bacteria; p__Bacteroidota; c__Bacteroidia; o__Cytophagales; f__Cyclobacteriaceae; g__Marinoscillum; s__Marinoscillum_luteum	0	6	16	0	0	0	0	0	0	0	0	0	0	0	55	0	0	0	0	0
d__Bacteria; p__Bacteroidota; c__Bacteroidia; o__Cytophagales; f__Cyclobacteriaceae; g__Marinoscillum; s__Marinoscillum_luteum	0	11	16	36	0	0	0	0	0	0	0	0	0	0	74	0	0	0	0	0
d__Bacteria; p__Bacteroidota; c__Bacteroidia; o__Cytophagales; f__Cyclobacteriaceae; g__Marinoscillum; s__Marinoscillum_luteum	7	9	14	0	29	0	0	0	0	0	0	0	0	0	58	0	0	0	0	0
d__Bacteria; p__Bacteroidota; c__Bacteroidia; o__Cytophagales; f__Cyclobacteriaceae; g__Reichenbachiella	0	0	0	0	0	0	0	0	0	0	0	22	7	9	0	0	0	0	0	0
d__Bacteria; p__Bacteroidota; c__Bacteroidia; o__Cytophagales; f__Cyclobacteriaceae; g__Reichenbachiella	0	0	0	0	0	0	0	0	0	0	0	27	8	14	0	0	0	0	0	0
d__Bacteria; p__Bacteroidota; c__Bacteroidia; o__Cytophagales; f__Cyclobacteriaceae; g__Reichenbachiella	0	0	0	0	0	0	0	0	0	0	0	30	24	20	0	0	0	0	0	0
d__Bacteria; p__Bacteroidota; c__Bacteroidia; o__Cytophagales; f__Cyclobacteriaceae; g__Reichenbachiella	0	0	0	0	0	0	0	0	0	0	0	55	33	11	0	0	0	0	0	0
d__Bacteria; p__Bacteroidota; c__Bacteroidia; o__Cytophagales; f__Cyclobacteriaceae; g__Reichenbachiella	0	0	0	0	0	0	0	0	0	0	1	28	23	23	0	0	0	0	0	0
d__Bacteria; p__Bacteroidota; c__Bacteroidia; o__Cytophagales; f__Cyclobacteriaceae; g__Reichenbachiella	0	0	0	0	0	0	0	0	0	0	6	54	26	20	0	0	0	0	0	0
d__Bacteria; p__Bacteroidota; c__Bacteroidia; o__Cytophagales; f__Cyclobacteriaceae; g__Reichenbachiella	0	0	0	0	0	0	0	0	0	0	9	46	37	16	0	0	0	0	0	0
d__Bacteria; p__Bacteroidota; c__Bacteroidia; o__Cytophagales; f__Cyclobacteriaceae; g__Reichenbachiella	0	0	0	0	0	0	0	0	0	0	9	62	35	32	0	0	0	0	0	0
d__Bacteria; p__Bacteroidota; c__Bacteroidia; o__Cytophagales; f__Cyclobacteriaceae; g__Reichenbachiella	0	0	0	0	0	0	0	0	0	0	10	30	24	13	0	0	0	0	0	0
d__Bacteria; p__Bacteroidota; c__Bacteroidia; o__Cytophagales; f__Cyclobacteriaceae; g__Reichenbachiella	0	0	0	0	0	0	0	0	0	0	13	22	24	10	0	0	0	0	0	0
d__Bacteria; p__Bacteroidota; c__Bacteroidia; o__Cytophagales; f__Cyclobacteriaceae; g__Reichenbachiella	0	0	0	0	0	0	0	0	0	0	13	68	26	18	0	0	0	0	24	0
d__Bacteria; p__Bacteroidota; c__Bacteroidia; o__Cytophagales; f__Cyclobacteriaceae; g__Reichenbachiella	0	0	0	0	0	0	0	0	0	0	16	19	7	21	0	0	0	0	0	0
d__Bacteria; p__Bacteroidota; c__Bacteroidia; o__Cytophagales; f__Cyclobacteriaceae; g__Reichenbachiella	0	0	0	0	0	0	0	0	0	0	16	21	14	17	48	0	0	0	0	0
d__Bacteria; p__Bacteroidota; c__Bacteroidia; o__Cytophagales; f__Cyclobacteriaceae; g__Reichenbachiella	0	0	0	0	0	0	45	0	0	0	5	24	15	13	0	0	0	0	0	0
d__Bacteria; p__Bacteroidota; c__Bacteroidia; o__Cytophagales; f__Cyclobacteriaceae; g__uncultured	0	0	0	40	0	0	0	0	0	0	0	0	0	0	0	0	0	0	0	0
d__Bacteria; p__Bacteroidota; c__Bacteroidia; o__Flavobacteriales; f__Cryomorphaceae; g__Cryomorpha; s__uncultured_bacterium	0	0	0	0	0	0	0	0	50	0	0	0	0	0	0	0	0	0	0	0
d__Bacteria; p__Bacteroidota; c__Bacteroidia; o__Flavobacteriales; f__Cryomorphaceae; g__Phaeocystidibacter; s__Phaeocystidibacter_luteus	0	0	0	0	9	0	0	0	0	0	0	15	21	7	0	0	0	0	0	0
d__Bacteria; p__Bacteroidota; c__Bacteroidia; o__Flavobacteriales; f__Cryomorphaceae; g__Phaeocystidibacter; s__Phaeocystidibacter_luteus	0	0	0	0	9	0	0	0	0	0	0	18	12	11	0	0	0	0	0	0
d__Bacteria; p__Bacteroidota; c__Bacteroidia; o__Flavobacteriales; f__Cryomorphaceae; g__Phaeocystidibacter; s__Phaeocystidibacter_luteus	0	0	0	0	15	0	0	0	0	0	53	18	25	10	0	0	0	0	0	0
d__Bacteria; p__Bacteroidota; c__Bacteroidia; o__Flavobacteriales; f__Cryomorphaceae; g__Phaeocystidibacter; s__Phaeocystidibacter_luteus	0	0	0	0	16	0	0	0	0	0	0	25	27	16	0	0	0	0	0	0
d__Bacteria; p__Bacteroidota; c__Bacteroidia; o__Flavobacteriales; f__Cryomorphaceae; g__Phaeocystidibacter; s__Phaeocystidibacter_luteus	0	0	0	55	11	0	0	0	0	0	0	9	21	12	0	0	0	0	0	0
d__Bacteria; p__Bacteroidota; c__Bacteroidia; o__Flavobacteriales; f__Flavobacteriaceae; g__Costertonia; s__Chromera_velia	0	0	0	0	0	3	153	158	174	143	0	11	0	5	0	122	91	81	46	107
d__Bacteria; p__Bacteroidota; c__Bacteroidia; o__Flavobacteriales; f__Flavobacteriaceae; g__Costertonia; s__Chromera_velia	0	0	0	0	0	9	181	170	215	144	0	15	0	10	0	117	73	107	45	133
d__Bacteria; p__Bacteroidota; c__Bacteroidia; o__Flavobacteriales; f__Flavobacteriaceae; g__Costertonia; s__Chromera_velia	0	0	0	0	0	11	182	151	184	143	0	14	0	21	0	112	96	82	54	141
d__Bacteria; p__Bacteroidota; c__Bacteroidia; o__Flavobacteriales; f__Flavobacteriaceae; g__Costertonia; s__Chromera_velia	0	0	0	0	0	12	165	142	167	129	0	9	0	17	0	102	87	77	42	117
d__Bacteria; p__Bacteroidota; c__Bacteroidia; o__Flavobacteriales; f__Flavobacteriaceae; g__Costertonia; s__Chromera_velia	0	0	0	0	0	13	171	164	187	152	0	12	0	22	0	119	87	102	52	137
d__Bacteria; p__Bacteroidota; c__Bacteroidia; o__Flavobacteriales; f__Flavobacteriaceae; g__Costertonia; s__Chromera_velia	0	0	0	0	34	12	158	136	196	162	0	14	0	11	0	105	96	123	59	128
d__Bacteria; p__Bacteroidota; c__Bacteroidia; o__Flavobacteriales; f__Flavobacteriaceae; g__Muricauda	0	0	0	0	0	0	0	0	47	0	0	0	0	0	0	0	0	0	0	0
d__Bacteria; p__Bacteroidota; c__Bacteroidia; o__Flavobacteriales; f__Flavobacteriaceae; g__Muricauda	0	56	15	0	19	0	0	0	0	0	0	0	0	0	0	0	0	0	0	0
d__Bacteria; p__Bacteroidota; c__Bacteroidia; o__Flavobacteriales; f__Flavobacteriaceae; g__Muricauda	96	66	77	87	322	261	119	41	53	123	0	0	0	0	0	143	179	182	103	183
d__Bacteria; p__Bacteroidota; c__Bacteroidia; o__Flavobacteriales; f__Flavobacteriaceae; g__Muricauda	98	82	61	92	257	251	121	43	41	112	0	0	0	0	0	146	172	141	98	175
d__Bacteria; p__Bacteroidota; c__Bacteroidia; o__Flavobacteriales; f__Flavobacteriaceae; g__Muricauda	100	59	72	91	264	238	115	57	54	107	0	0	0	0	0	151	145	123	89	138
d__Bacteria; p__Bacteroidota; c__Bacteroidia; o__Flavobacteriales; f__Flavobacteriaceae; g__Muricauda	100	68	78	82	240	209	102	43	53	112	0	0	0	0	0	138	136	117	114	148
d__Bacteria; p__Bacteroidota; c__Bacteroidia; o__Flavobacteriales; f__Flavobacteriaceae; g__Muricauda	125	51	83	95	296	304	124	47	62	139	0	0	0	0	0	155	209	146	128	177
d__Bacteria; p__Bacteroidota; c__Bacteroidia; o__Flavobacteriales; f__Flavobacteriaceae; g__Muricauda	132	82	69	90	277	271	125	50	48	133	0	0	0	0	0	127	180	165	136	167
d__Bacteria; p__Bacteroidota; c__Bacteroidia; o__Flavobacteriales; f__Flavobacteriaceae; g__Muricauda; s__Muricauda_aquimarina	0	0	0	0	0	0	0	0	47	0	0	0	0	0	0	0	0	0	0	0
d__Bacteria; p__Bacteroidota; c__Bacteroidia; o__Flavobacteriales; f__Flavobacteriaceae; g__Muricauda; s__Muricauda_aquimarina	107	60	63	84	299	258	116	52	54	126	0	0	0	0	0	171	189	141	104	187
d__Bacteria; p__Bacteroidota; c__Bacteroidia; o__Flavobacteriales; f__Weeksellaceae; g__Chryseobacterium	0	0	0	0	0	0	0	0	0	0	0	0	0	40	0	0	0	0	0	0
d__Bacteria; p__Bacteroidota; c__Bacteroidia; o__Flavobacteriales; f__Weeksellaceae; g__Chryseobacterium	0	0	0	0	0	0	0	39	0	0	0	0	0	0	0	0	0	0	0	0
d__Bacteria; p__Bacteroidota; c__Rhodothermia; o__Balneolales; f__Balneolaceae; g__Balneola	0	0	0	0	0	0	0	0	0	0	374	78	0	0	0	0	0	0	0	0
d__Bacteria; p__Bacteroidota; c__Rhodothermia; o__Balneolales; f__Balneolaceae; g__Balneola; s__uncultured_bacterium	0	0	0	0	9	0	0	0	0	0	135	109	280	114	399	0	0	0	4	0
d__Bacteria; p__Bacteroidota; c__Rhodothermia; o__Balneolales; f__Balneolaceae; g__Balneola; s__uncultured_bacterium	0	0	0	0	12	0	0	0	0	0	124	111	265	115	340	0	0	0	0	0
d__Bacteria; p__Bacteroidota; c__Rhodothermia; o__Balneolales; f__Balneolaceae; g__Balneola; s__uncultured_bacterium	0	0	0	0	13	0	0	0	0	0	158	81	224	111	368	0	0	0	14	0
d__Bacteria; p__Bacteroidota; c__Rhodothermia; o__Balneolales; f__Balneolaceae; g__Balneola; s__uncultured_bacterium	0	0	0	0	18	0	0	0	11	0	174	135	290	145	370	0	0	0	8	0
d__Bacteria; p__Bacteroidota; c__Rhodothermia; o__Balneolales; f__Balneolaceae; g__Balneola; s__uncultured_bacterium	0	0	0	0	19	0	0	0	0	0	91	56	173	87	221	0	0	0	11	0
d__Bacteria; p__Bacteroidota; c__Rhodothermia; o__Balneolales; f__Balneolaceae; g__Balneola; s__uncultured_bacterium	0	0	0	0	20	0	0	0	6	0	158	116	262	109	364	0	0	0	11	0
d__Bacteria; p__Bacteroidota; c__Rhodothermia; o__Balneolales; f__Balneolaceae; g__Balneola; s__uncultured_bacterium	0	0	0	0	21	0	0	0	0	0	132	76	227	117	387	0	0	0	5	0
d__Bacteria; p__Bacteroidota; c__Rhodothermia; o__Balneolales; f__Balneolaceae; g__Balneola; s__uncultured_bacterium	0	0	0	0	22	0	0	0	28	0	150	121	292	142	420	0	0	0	2	0
d__Bacteria; p__Bacteroidota; c__Rhodothermia; o__Balneolales; f__Balneolaceae; g__Balneola; s__uncultured_bacterium	0	0	0	0	23	0	0	0	0	0	145	93	265	135	384	0	0	0	11	0
d__Bacteria; p__Bacteroidota; c__Rhodothermia; o__Balneolales; f__Balneolaceae; g__Balneola; s__uncultured_Bacteroidetes	0	0	0	0	0	0	0	0	0	0	7	0	0	0	0	0	0	0	0	0
d__Bacteria; p__Bacteroidota; c__Rhodothermia; o__Balneolales; f__Balneolaceae; g__Balneola; s__uncultured_Bacteroidetes	0	0	0	0	0	0	0	0	0	0	8	0	0	0	0	0	0	0	0	0
d__Bacteria; p__Bacteroidota; c__Rhodothermia; o__Balneolales; f__Balneolaceae; g__Balneola; s__uncultured_Bacteroidetes	0	0	0	0	0	0	0	0	0	0	13	0	0	0	0	0	0	0	0	0
d__Bacteria; p__Firmicutes; c__Bacilli; o__Bacillales; f__Bacillaceae; g__Bacillus; s__Bacillus_alkalogaya	0	0	0	0	0	0	0	0	0	0	0	0	0	0	0	40	0	0	0	0
d__Bacteria; p__Firmicutes; c__Bacilli; o__Bacillales; f__Bacillaceae; g__Bacillus; s__Bacillus_thermoamylovorans	0	0	0	0	0	0	0	0	0	0	0	0	0	0	0	0	0	0	63	0
d__Bacteria; p__Firmicutes; c__Bacilli; o__Lactobacillales; f__Lactobacillaceae; g__Lactobacillus	0	0	0	0	0	0	0	0	0	0	0	0	0	0	0	0	0	43	0	0
d__Bacteria; p__Firmicutes; c__Bacilli; o__Lactobacillales; f__Streptococcaceae; g__Streptococcus	0	0	0	0	0	0	0	0	0	0	0	0	0	0	0	61	0	0	0	0
d__Bacteria; p__Firmicutes; c__Bacilli; o__Lactobacillales; f__Streptococcaceae; g__Streptococcus	0	0	0	0	0	0	0	0	0	0	48	0	0	0	0	0	0	0	0	0
d__Bacteria; p__Firmicutes; c__Bacilli; o__Staphylococcales; f__Gemellaceae; g__Gemella	0	0	0	0	0	0	6	0	24	0	0	13	0	0	0	0	0	0	0	0
d__Bacteria; p__Firmicutes; c__Bacilli; o__Staphylococcales; f__Gemellaceae; g__Gemella	0	0	0	0	0	0	7	0	25	45	0	6	0	0	0	0	0	0	31	23
d__Bacteria; p__Firmicutes; c__Bacilli; o__Staphylococcales; f__Gemellaceae; g__Gemella	0	0	0	0	0	0	10	0	27	0	0	10	0	0	0	0	0	0	0	0
d__Bacteria; p__Firmicutes; c__Bacilli; o__Staphylococcales; f__Gemellaceae; g__Gemella; s__uncultured_bacterium	0	0	0	0	0	0	6	0	31	0	0	8	0	0	0	0	0	0	0	0
d__Bacteria; p__Firmicutes; c__Bacilli; o__Staphylococcales; f__Gemellaceae; g__Gemella; s__uncultured_bacterium	0	0	0	0	0	0	9	0	17	0	0	14	0	0	0	0	0	0	0	0
d__Bacteria; p__Firmicutes; c__Bacilli; o__Staphylococcales; f__Gemellaceae; g__Gemella; s__uncultured_bacterium	58	0	0	0	0	0	13	0	39	0	0	9	0	0	0	0	0	0	0	0
d__Bacteria; p__Firmicutes; c__Bacilli; o__Staphylococcales; f__Staphylococcaceae; g__Staphylococcus	0	0	0	0	0	0	5	0	0	23	0	0	0	0	0	12	0	0	7	0
d__Bacteria; p__Firmicutes; c__Bacilli; o__Staphylococcales; f__Staphylococcaceae; g__Staphylococcus	0	0	0	0	0	0	6	30	0	0	0	0	0	0	0	10	0	0	5	0
d__Bacteria; p__Firmicutes; c__Bacilli; o__Staphylococcales; f__Staphylococcaceae; g__Staphylococcus	0	0	0	0	0	0	8	0	0	54	0	0	0	0	0	11	0	0	4	0
d__Bacteria; p__Firmicutes; c__Bacilli; o__Staphylococcales; f__Staphylococcaceae; g__Staphylococcus	0	0	0	0	0	0	12	0	0	0	50	0	0	0	0	11	0	0	3	0
d__Bacteria; p__Firmicutes; c__Bacilli; o__Staphylococcales; f__Staphylococcaceae; g__Staphylococcus	0	0	0	0	0	0	13	0	0	0	0	0	0	0	0	23	0	0	6	0
d__Bacteria; p__Firmicutes; c__Bacilli; o__Staphylococcales; f__Staphylococcaceae; g__Staphylococcus	0	0	0	0	5	0	0	14	0	0	0	0	0	0	0	0	0	0	0	68
d__Bacteria; p__Firmicutes; c__Bacilli; o__Staphylococcales; f__Staphylococcaceae; g__Staphylococcus	0	0	0	0	16	0	7	0	0	0	0	0	0	0	0	8	0	0	5	0
d__Bacteria; p__Firmicutes; c__Bacilli; o__Staphylococcales; f__Staphylococcaceae; g__Staphylococcus	0	0	0	45	0	0	0	0	0	0	0	0	44	43	0	0	0	0	0	0
d__Bacteria; p__Firmicutes; c__Bacilli; o__Staphylococcales; f__Staphylococcaceae; g__Staphylococcus	0	0	42	0	0	0	0	0	0	0	0	10	0	0	0	0	0	0	0	0
d__Bacteria; p__Firmicutes; c__Clostridia; o__Clostridia_UCG-014; f__Clostridia_UCG-014; g__Clostridia_UCG-014	0	0	0	0	0	0	53	0	0	0	0	0	0	0	0	0	0	0	0	0
d__Bacteria; p__Firmicutes; c__Clostridia; o__Lachnospirales; f__Lachnospiraceae; g__[Eubacterium]_xylanophilum_group	0	0	0	0	0	0	44	0	0	0	0	0	0	0	0	0	0	0	0	0
d__Bacteria; p__Firmicutes; c__Clostridia; o__Peptostreptococcales-Tissierellales; f__Peptostreptococcales-Tissierellales; g__Anaerococcus	0	0	0	0	0	0	7	11	5	0	0	0	0	0	0	0	37	0	0	0
d__Bacteria; p__Firmicutes; c__Clostridia; o__Peptostreptococcales-Tissierellales; f__Peptostreptococcales-Tissierellales; g__Anaerococcus	0	0	29	0	0	0	9	5	11	0	0	0	0	0	0	0	0	0	0	0
d__Bacteria; p__Firmicutes; c__Clostridia; o__Peptostreptococcales-Tissierellales; f__Peptostreptococcales-Tissierellales; g__Finegoldia; s__uncultured_bacterium	0	0	0	0	0	0	0	43	0	0	0	0	0	0	0	0	0	0	0	0
d__Bacteria; p__Firmicutes; c__Clostridia; o__Peptostreptococcales-Tissierellales; f__Peptostreptococcales-Tissierellales; g__Peptoniphilus; s__Peptoniphilus_urinimassiliensis	0	0	0	0	0	39	0	0	0	0	0	0	0	0	0	0	0	0	0	0
d__Bacteria; p__Firmicutes; c__Negativicutes; o__Veillonellales-Selenomonadales; f__Veillonellaceae; g__Dialister; s__Veillonellaceae_bacterium	0	0	0	0	0	0	44	0	0	0	0	0	0	0	0	0	0	0	0	0
d__Bacteria; p__Firmicutes; c__Negativicutes; o__Veillonellales-Selenomonadales; f__Veillonellaceae; g__Veillonella	0	0	0	0	0	0	0	0	0	0	0	0	0	0	0	0	0	80	0	0
d__Bacteria; p__Myxococcota; c__Polyangia; o__Polyangiales; f__Sandaracinaceae; g__Sandaracinus	0	0	0	0	0	0	0	0	0	0	60	12	103	21	117	0	0	0	0	0
d__Bacteria; p__Myxococcota; c__Polyangia; o__Polyangiales; f__Sandaracinaceae; g__Sandaracinus	0	0	0	0	0	0	0	0	0	0	62	9	140	11	117	0	0	0	0	0
d__Bacteria; p__Myxococcota; c__Polyangia; o__Polyangiales; f__Sandaracinaceae; g__Sandaracinus	0	0	0	0	0	0	0	0	0	0	69	8	116	13	110	0	0	0	0	0
d__Bacteria; p__Myxococcota; c__Polyangia; o__Polyangiales; f__Sandaracinaceae; g__Sandaracinus	0	0	0	0	0	0	0	0	0	0	74	13	146	15	108	0	0	0	0	0
d__Bacteria; p__Myxococcota; c__Polyangia; o__Polyangiales; f__Sandaracinaceae; g__Sandaracinus	0	0	0	0	0	0	0	0	0	0	74	14	117	23	105	0	0	0	0	0
d__Bacteria; p__Myxococcota; c__Polyangia; o__Polyangiales; f__Sandaracinaceae; g__Sandaracinus	0	0	0	51	0	0	0	0	0	0	45	9	74	5	65	0	0	0	0	0
d__Bacteria; p__Planctomycetota; c__Phycisphaerae; o__Phycisphaerales; f__Phycisphaeraceae	0	0	0	0	0	0	0	0	0	0	16	0	0	0	35	0	0	0	0	0
d__Bacteria; p__Planctomycetota; c__Phycisphaerae; o__Phycisphaerales; f__Phycisphaeraceae	27	91	79	54	54	0	0	0	0	0	0	0	0	0	0	0	0	0	0	0
d__Bacteria; p__Planctomycetota; c__Phycisphaerae; o__Phycisphaerales; f__Phycisphaeraceae	42	66	56	34	40	0	0	0	0	0	0	0	0	0	0	0	0	0	0	0
d__Bacteria; p__Planctomycetota; c__Phycisphaerae; o__Phycisphaerales; f__Phycisphaeraceae	42	75	93	46	55	0	0	0	0	0	0	0	0	0	0	0	0	0	0	0
d__Bacteria; p__Planctomycetota; c__Phycisphaerae; o__Phycisphaerales; f__Phycisphaeraceae	42	91	77	53	42	0	0	0	0	0	0	0	0	0	0	0	0	0	0	0
d__Bacteria; p__Planctomycetota; c__Phycisphaerae; o__Phycisphaerales; f__Phycisphaeraceae	47	66	54	47	43	0	0	0	0	0	0	0	0	0	0	0	0	0	0	0
d__Bacteria; p__Planctomycetota; c__Phycisphaerae; o__Phycisphaerales; f__Phycisphaeraceae	49	65	74	45	44	0	0	0	0	0	0	0	0	0	0	0	0	0	0	0
d__Bacteria; p__Planctomycetota; c__Phycisphaerae; o__Phycisphaerales; f__Phycisphaeraceae	49	80	55	52	40	0	0	0	0	0	0	0	0	0	0	0	0	0	0	0
d__Bacteria; p__Planctomycetota; c__Phycisphaerae; o__Phycisphaerales; f__Phycisphaeraceae	54	85	87	66	41	0	0	0	0	0	0	0	0	0	0	0	0	0	0	0
d__Bacteria; p__Planctomycetota; c__Phycisphaerae; o__Phycisphaerales; f__Phycisphaeraceae	55	94	77	62	55	0	0	0	0	0	0	0	0	0	0	0	0	0	0	0
d__Bacteria; p__Planctomycetota; c__Phycisphaerae; o__Phycisphaerales; f__Phycisphaeraceae; g__SM1A02	9	28	48	31	59	0	0	0	0	0	0	0	0	0	0	0	0	0	0	0
d__Bacteria; p__Planctomycetota; c__Phycisphaerae; o__Phycisphaerales; f__Phycisphaeraceae; g__SM1A02; s__Nannochloropsis_gaditana	0	0	0	0	0	0	100	70	93	63	0	104	35	66	0	82	53	72	57	77
d__Bacteria; p__Planctomycetota; c__Phycisphaerae; o__Phycisphaerales; f__Phycisphaeraceae; g__SM1A02; s__Nannochloropsis_gaditana	0	0	0	0	0	0	103	90	87	72	0	117	0	54	0	77	60	77	59	105
d__Bacteria; p__Planctomycetota; c__Phycisphaerae; o__Phycisphaerales; f__Phycisphaeraceae; g__SM1A02; s__Nannochloropsis_gaditana	0	0	0	0	0	0	107	105	80	92	0	83	0	77	0	66	62	72	59	87
d__Bacteria; p__Planctomycetota; c__Phycisphaerae; o__Phycisphaerales; f__Phycisphaeraceae; g__SM1A02; s__Nannochloropsis_gaditana	0	0	0	0	0	0	115	107	83	80	0	130	0	78	0	82	74	62	80	96
d__Bacteria; p__Planctomycetota; c__Phycisphaerae; o__Phycisphaerales; f__Phycisphaeraceae; g__SM1A02; s__Nannochloropsis_gaditana	0	0	0	0	0	0	117	91	78	89	0	131	0	79	0	87	66	63	64	96
d__Bacteria; p__Planctomycetota; c__Phycisphaerae; o__Phycisphaerales; f__Phycisphaeraceae; g__SM1A02; s__Nannochloropsis_gaditana	0	0	0	0	0	0	137	100	73	83	0	130	0	69	0	85	84	75	74	118
d__Bacteria; p__Planctomycetota; c__Phycisphaerae; o__Phycisphaerales; f__Phycisphaeraceae; g__SM1A02; s__uncultured_bacterium	17	46	47	39	51	0	0	0	0	0	0	0	0	0	0	0	0	0	0	0
d__Bacteria; p__Planctomycetota; c__Planctomycetes; o__Pirellulales; f__Pirellulaceae; g__Blastopirellula	9	4	0	6	89	0	0	195	0	0	54	144	8	46	0	0	0	0	0	0
d__Bacteria; p__Planctomycetota; c__Planctomycetes; o__Pirellulales; f__Pirellulaceae; g__Blastopirellula	9	8	69	21	78	0	0	198	0	0	47	133	11	43	18	0	0	0	0	0
d__Bacteria; p__Planctomycetota; c__Planctomycetes; o__Pirellulales; f__Pirellulaceae; g__Blastopirellula	15	5	0	7	81	0	0	168	0	0	64	156	15	42	0	0	0	0	0	0
d__Bacteria; p__Planctomycetota; c__Planctomycetes; o__Pirellulales; f__Pirellulaceae; g__Blastopirellula	22	5	0	4	85	0	0	203	0	0	53	156	7	40	0	0	0	0	0	0
d__Bacteria; p__Planctomycetota; c__Planctomycetes; o__Pirellulales; f__Pirellulaceae; g__Pir4_lineage	0	0	0	0	0	0	0	0	0	0	7	82	13	18	13	0	0	0	0	0
d__Bacteria; p__Planctomycetota; c__Planctomycetes; o__Pirellulales; f__Pirellulaceae; g__Pir4_lineage	0	0	0	0	0	0	0	0	0	0	22	76	8	22	18	0	0	0	0	0
d__Bacteria; p__Planctomycetota; c__Planctomycetes; o__Pirellulales; f__Pirellulaceae; g__Pir4_lineage; s__uncultured_Planctomycetales	0	0	0	0	0	0	0	0	0	0	0	61	6	19	13	0	0	0	0	0
d__Bacteria; p__Planctomycetota; c__Planctomycetes; o__Pirellulales; f__Pirellulaceae; g__Pir4_lineage; s__uncultured_Planctomycetales	0	0	0	0	0	0	0	0	0	0	0	97	9	22	14	0	0	0	0	0
d__Bacteria; p__Planctomycetota; c__Planctomycetes; o__Pirellulales; f__Pirellulaceae; g__Pir4_lineage; s__uncultured_Planctomycetales	0	0	0	0	0	0	0	0	0	0	4	67	18	15	18	0	0	0	0	0
d__Bacteria; p__Planctomycetota; c__Planctomycetes; o__Pirellulales; f__Pirellulaceae; g__Pir4_lineage; s__uncultured_Planctomycetales	0	0	0	0	0	0	17	14	0	20	0	0	0	0	0	0	0	0	0	0
d__Bacteria; p__Planctomycetota; c__Planctomycetes; o__Planctomycetales; f__Rubinisphaeraceae; g__SH-PL14; s__uncultured_Planctomyces	0	0	0	0	0	0	0	0	0	0	24	12	0	59	31	0	0	0	0	0
d__Bacteria; p__Proteobacteria; c__Alphaproteobacteria	15	12	17	17	10	0	0	0	0	0	0	0	0	0	0	0	0	0	0	0
d__Bacteria; p__Proteobacteria; c__Alphaproteobacteria; o__Azospirillales; f__Azospirillaceae; g__Azospirillum	0	0	0	0	0	0	45	0	0	0	0	0	0	0	0	0	0	0	0	0
d__Bacteria; p__Proteobacteria; c__Alphaproteobacteria; o__Caulobacterales; f__Caulobacteraceae; g__Brevundimonas	0	0	0	0	0	0	0	8	0	0	0	0	0	0	0	0	0	0	0	0
d__Bacteria; p__Proteobacteria; c__Alphaproteobacteria; o__Caulobacterales; f__Caulobacteraceae; g__Brevundimonas	0	0	0	0	0	0	0	8	0	0	0	0	0	0	50	0	0	21	0	0
d__Bacteria; p__Proteobacteria; c__Alphaproteobacteria; o__Caulobacterales; f__Caulobacteraceae; g__Brevundimonas	0	0	0	0	0	0	0	12	0	0	0	0	0	0	0	0	0	0	0	0
d__Bacteria; p__Proteobacteria; c__Alphaproteobacteria; o__Caulobacterales; f__Caulobacteraceae; g__Brevundimonas	0	0	0	0	35	0	0	11	55	0	0	0	0	0	0	0	0	0	0	0
d__Bacteria; p__Proteobacteria; c__Alphaproteobacteria; o__Caulobacterales; f__Caulobacteraceae; g__Brevundimonas	41	0	0	0	0	0	0	0	0	0	0	0	0	0	0	0	0	0	0	0
d__Bacteria; p__Proteobacteria; c__Alphaproteobacteria; o__Caulobacterales; f__Caulobacteraceae; g__uncultured	0	0	0	0	0	29	0	0	0	0	0	0	0	0	0	0	0	0	0	0
d__Bacteria; p__Proteobacteria; c__Alphaproteobacteria; o__Caulobacterales; f__Hyphomonadaceae; g__Maricaulis	0	0	0	0	0	72	168	94	62	170	0	0	0	0	0	100	233	191	112	233
d__Bacteria; p__Proteobacteria; c__Alphaproteobacteria; o__Caulobacterales; f__Hyphomonadaceae; g__Maricaulis	0	0	0	0	0	79	138	66	53	161	0	0	0	0	0	61	159	125	101	208
d__Bacteria; p__Proteobacteria; c__Alphaproteobacteria; o__Caulobacterales; f__Hyphomonadaceae; g__Maricaulis	0	0	0	0	0	91	149	92	76	106	0	0	0	0	0	95	200	136	108	201
d__Bacteria; p__Proteobacteria; c__Alphaproteobacteria; o__Caulobacterales; f__Hyphomonadaceae; g__Maricaulis	0	0	0	0	0	97	162	94	72	169	0	0	0	0	0	106	204	187	127	221
d__Bacteria; p__Proteobacteria; c__Alphaproteobacteria; o__Caulobacterales; f__Hyphomonadaceae; g__Maricaulis	0	0	0	0	0	98	130	79	50	137	0	0	0	0	0	87	173	163	110	195
d__Bacteria; p__Proteobacteria; c__Alphaproteobacteria; o__Caulobacterales; f__Hyphomonadaceae; g__Oceanicaulis	64	116	153	127	91	0	0	0	0	0	0	41	0	0	0	0	0	0	0	0
d__Bacteria; p__Proteobacteria; c__Alphaproteobacteria; o__Caulobacterales; f__Hyphomonadaceae; g__Oceanicaulis	78	139	143	149	118	0	0	0	0	0	0	24	39	0	0	0	0	0	0	0
d__Bacteria; p__Proteobacteria; c__Alphaproteobacteria; o__Caulobacterales; f__Hyphomonadaceae; g__Oceanicaulis	103	158	159	151	102	0	0	0	0	0	0	29	0	0	0	0	0	0	0	0
d__Bacteria; p__Proteobacteria; c__Alphaproteobacteria; o__Caulobacterales; f__Parvularculaceae	0	0	0	0	0	7	57	42	126	0	0	0	0	0	0	107	0	54	26	0
d__Bacteria; p__Proteobacteria; c__Alphaproteobacteria; o__Caulobacterales; f__Parvularculaceae	0	0	0	0	0	9	46	37	92	0	0	0	0	0	0	95	0	64	18	0
d__Bacteria; p__Proteobacteria; c__Alphaproteobacteria; o__Caulobacterales; f__Parvularculaceae	0	0	0	0	0	10	35	50	126	0	0	0	0	0	0	123	0	75	37	0
d__Bacteria; p__Proteobacteria; c__Alphaproteobacteria; o__Caulobacterales; f__Parvularculaceae	0	0	0	0	0	14	57	37	97	0	0	0	0	0	0	112	35	58	28	0
d__Bacteria; p__Proteobacteria; c__Alphaproteobacteria; o__Caulobacterales; f__Parvularculaceae	0	0	0	0	0	17	55	56	128	0	0	0	0	0	0	143	0	60	28	0
d__Bacteria; p__Proteobacteria; c__Alphaproteobacteria; o__Defluviicoccales; f__uncultured; g__uncultured	0	0	0	0	0	0	0	0	0	0	36	7	87	44	110	0	0	0	0	0
d__Bacteria; p__Proteobacteria; c__Alphaproteobacteria; o__Defluviicoccales; f__uncultured; g__uncultured	0	0	0	0	0	0	0	0	0	0	41	5	59	48	97	0	0	0	0	0
d__Bacteria; p__Proteobacteria; c__Alphaproteobacteria; o__Defluviicoccales; f__uncultured; g__uncultured	0	0	0	0	0	0	0	0	0	0	43	7	91	52	117	0	0	0	0	0
d__Bacteria; p__Proteobacteria; c__Alphaproteobacteria; o__Defluviicoccales; f__uncultured; g__uncultured	0	0	0	0	0	0	0	0	0	0	45	13	82	45	140	0	0	0	0	0
d__Bacteria; p__Proteobacteria; c__Alphaproteobacteria; o__Defluviicoccales; f__uncultured; g__uncultured	0	0	0	0	0	0	0	0	0	0	46	10	61	35	98	0	0	0	0	0
d__Bacteria; p__Proteobacteria; c__Alphaproteobacteria; o__Kiloniellales; f__Kiloniellaceae; g__Pelagibius	0	0	0	0	0	0	0	0	0	0	30	0	63	10	51	0	0	0	0	0
d__Bacteria; p__Proteobacteria; c__Alphaproteobacteria; o__Kiloniellales; f__Kiloniellaceae; g__Pelagibius	0	0	0	0	0	0	0	0	0	0	31	77	48	14	68	0	0	0	0	0
d__Bacteria; p__Proteobacteria; c__Alphaproteobacteria; o__Kiloniellales; f__Kiloniellaceae; g__Pelagibius	0	0	0	0	0	0	0	0	0	0	33	0	33	22	60	0	0	0	0	0
d__Bacteria; p__Proteobacteria; c__Alphaproteobacteria; o__Kiloniellales; f__Kiloniellaceae; g__Pelagibius	0	0	0	0	0	0	0	0	0	0	34	0	45	6	54	0	0	0	0	0
d__Bacteria; p__Proteobacteria; c__Alphaproteobacteria; o__Kiloniellales; f__Kiloniellaceae; g__Pelagibius	0	0	0	0	0	0	0	0	0	0	35	0	42	12	52	0	0	0	0	0
d__Bacteria; p__Proteobacteria; c__Alphaproteobacteria; o__Kiloniellales; f__Kiloniellaceae; g__Pelagibius	0	0	0	0	0	0	0	0	0	0	38	0	63	11	66	0	0	0	0	0
d__Bacteria; p__Proteobacteria; c__Alphaproteobacteria; o__Kiloniellales; f__Kiloniellaceae; g__Pelagibius	0	0	0	0	0	0	0	0	0	0	44	0	60	12	63	0	0	0	0	0
d__Bacteria; p__Proteobacteria; c__Alphaproteobacteria; o__Parvibaculales; f__Parvibaculaceae; g__Mf105b01; s__uncultured_bacterium	13	59	104	51	31	0	0	0	0	0	0	0	0	0	0	0	0	0	0	0
d__Bacteria; p__Proteobacteria; c__Alphaproteobacteria; o__Parvibaculales; f__Parvibaculaceae; g__Mf105b01; s__uncultured_bacterium	23	64	91	77	32	0	0	0	0	0	0	0	0	0	0	0	0	0	0	0
d__Bacteria; p__Proteobacteria; c__Alphaproteobacteria; o__Parvibaculales; f__Parvibaculaceae; g__Mf105b01; s__uncultured_bacterium	24	75	112	65	25	0	0	0	0	0	0	0	0	0	0	0	0	0	0	0
d__Bacteria; p__Proteobacteria; c__Alphaproteobacteria; o__Parvibaculales; f__Parvibaculaceae; g__Mf105b01; s__uncultured_bacterium	24	77	81	69	39	0	0	0	0	0	0	0	0	0	0	0	0	0	0	0
d__Bacteria; p__Proteobacteria; c__Alphaproteobacteria; o__Parvibaculales; f__Parvibaculaceae; g__Mf105b01; s__uncultured_bacterium	26	56	115	58	35	0	0	0	0	0	0	0	0	0	0	0	0	0	0	0
d__Bacteria; p__Proteobacteria; c__Alphaproteobacteria; o__Parvibaculales; f__Parvibaculaceae; g__Mf105b01; s__uncultured_bacterium	26	64	80	77	30	0	0	0	0	0	0	0	0	0	0	0	0	0	0	0
d__Bacteria; p__Proteobacteria; c__Alphaproteobacteria; o__Parvibaculales; f__Parvibaculaceae; g__Pyruvatibacter; s__Pyruvatibacter_mobilis	0	0	0	0	0	39	119	153	133	144	145	307	235	412	245	58	7	71	62	83
d__Bacteria; p__Proteobacteria; c__Alphaproteobacteria; o__Parvibaculales; f__Parvibaculaceae; g__Pyruvatibacter; s__Pyruvatibacter_mobilis	0	0	0	0	0	43	144	163	147	153	144	295	228	390	235	38	6	52	53	85
d__Bacteria; p__Proteobacteria; c__Alphaproteobacteria; o__Parvibaculales; f__Parvibaculaceae; g__Pyruvatibacter; s__Pyruvatibacter_mobilis	0	0	0	0	0	47	132	155	171	139	132	303	216	376	266	45	8	73	59	72
d__Bacteria; p__Proteobacteria; c__Alphaproteobacteria; o__Parvibaculales; f__Parvibaculaceae; g__Pyruvatibacter; s__Pyruvatibacter_mobilis	0	0	0	0	0	51	103	135	146	131	140	246	194	325	187	30	12	64	57	63
d__Bacteria; p__Proteobacteria; c__Alphaproteobacteria; o__Parvibaculales; f__Parvibaculaceae; g__Pyruvatibacter; s__Pyruvatibacter_mobilis	0	0	0	0	0	52	135	125	144	162	142	303	212	429	245	45	4	70	80	87
d__Bacteria; p__Proteobacteria; c__Alphaproteobacteria; o__Parvibaculales; f__Parvibaculaceae; g__Pyruvatibacter; s__Pyruvatibacter_mobilis	0	0	0	0	0	56	137	130	152	148	162	373	227	468	293	57	7	54	64	85
d__Bacteria; p__Proteobacteria; c__Alphaproteobacteria; o__Parvibaculales; f__Parvibaculaceae; g__Pyruvatibacter; s__Pyruvatibacter_mobilis	0	0	0	0	0	61	125	154	149	152	169	305	246	439	309	55	10	61	61	82
d__Bacteria; p__Proteobacteria; c__Alphaproteobacteria; o__Parvibaculales; f__uncultured; g__uncultured	0	0	41	0	0	0	0	0	0	0	0	0	0	0	0	0	0	0	0	0
d__Bacteria; p__Proteobacteria; c__Alphaproteobacteria; o__Rhizobiales; f__Beijerinckiaceae; g__Methylobacterium-Methylorubrum	0	0	0	0	0	0	0	0	0	0	0	0	0	0	0	0	0	0	63	0
d__Bacteria; p__Proteobacteria; c__Alphaproteobacteria; o__Rhizobiales; f__Beijerinckiaceae; g__Methylobacterium-Methylorubrum	0	0	0	0	0	0	0	0	0	0	0	0	0	0	0	0	0	62	0	0
d__Bacteria; p__Proteobacteria; c__Alphaproteobacteria; o__Rhizobiales; f__Methyloligellaceae; g__Methyloceanibacter	0	50	0	0	0	0	0	0	0	0	0	0	0	0	0	0	0	0	0	0
d__Bacteria; p__Proteobacteria; c__Alphaproteobacteria; o__Rhizobiales; f__Methyloligellaceae; g__uncultured; s__uncultured_Rhizobiales	0	0	0	0	0	0	0	0	0	0	0	0	0	0	0	0	54	0	0	0
d__Bacteria; p__Proteobacteria; c__Alphaproteobacteria; o__Rhizobiales; f__Methyloligellaceae; g__uncultured; s__uncultured_Rhizobiales	0	0	0	0	0	0	0	12	5	0	0	0	0	0	0	0	0	0	0	0
d__Bacteria; p__Proteobacteria; c__Alphaproteobacteria; o__Rhizobiales; f__Methyloligellaceae; g__uncultured; s__uncultured_Rhizobiales	0	0	0	0	0	0	0	25	17	0	0	0	0	0	0	0	0	0	0	0
d__Bacteria; p__Proteobacteria; c__Alphaproteobacteria; o__Rhizobiales; f__Methyloligellaceae; g__uncultured; s__uncultured_Rhizobiales	0	0	0	0	0	8	0	16	13	0	0	0	0	0	0	0	0	0	0	0
d__Bacteria; p__Proteobacteria; c__Alphaproteobacteria; o__Rhizobiales; f__Rhizobiaceae	0	0	0	0	0	0	0	0	0	0	0	0	0	0	0	0	0	23	0	0
d__Bacteria; p__Proteobacteria; c__Alphaproteobacteria; o__Rhizobiales; f__Rhizobiaceae	0	0	0	0	0	0	0	0	0	0	0	49	0	0	0	0	0	0	0	0
d__Bacteria; p__Proteobacteria; c__Alphaproteobacteria; o__Rhizobiales; f__Rhizobiaceae; g__Cohaesibacter	0	0	0	0	0	0	0	0	0	0	0	0	0	0	0	0	0	52	0	0
d__Bacteria; p__Proteobacteria; c__Alphaproteobacteria; o__Rhizobiales; f__Rhizobiaceae; g__Hoeflea	0	0	0	0	0	0	0	0	0	0	0	0	0	3	0	0	0	0	0	0
d__Bacteria; p__Proteobacteria; c__Alphaproteobacteria; o__Rhizobiales; f__Rhizobiaceae; g__Hoeflea	0	0	0	0	0	0	0	0	0	0	0	0	0	6	0	0	0	0	0	0
d__Bacteria; p__Proteobacteria; c__Alphaproteobacteria; o__Rhizobiales; f__Rhizobiaceae; g__Nitratireductor	0	0	0	0	0	0	3	10	18	18	0	0	0	0	0	17	3	6	8	32
d__Bacteria; p__Proteobacteria; c__Alphaproteobacteria; o__Rhizobiales; f__Rhizobiaceae; g__Nitratireductor	0	0	0	0	0	0	5	18	14	58	0	0	0	0	0	14	7	8	3	22
d__Bacteria; p__Proteobacteria; c__Alphaproteobacteria; o__Rhizobiales; f__Rhizobiaceae; g__Ochrobactrum	92	0	0	0	0	0	0	0	0	0	0	0	0	0	0	0	0	0	0	0
d__Bacteria; p__Proteobacteria; c__Alphaproteobacteria; o__Rhizobiales; f__Rhizobiaceae; g__uncultured	0	0	0	0	41	0	0	0	0	0	0	0	0	0	0	0	0	0	0	0
d__Bacteria; p__Proteobacteria; c__Alphaproteobacteria; o__Rhizobiales; f__Rhizobiaceae; g__uncultured	0	40	0	18	0	0	0	0	0	0	0	0	0	0	0	0	0	0	0	0
d__Bacteria; p__Proteobacteria; c__Alphaproteobacteria; o__Rhizobiales; f__Rhizobiales_Incertae_Sedis; g__Bauldia	0	0	0	0	0	0	0	0	0	0	0	10	11	17	4	0	0	0	0	0
d__Bacteria; p__Proteobacteria; c__Alphaproteobacteria; o__Rhizobiales; f__Rhizobiales_Incertae_Sedis; g__Bauldia	0	0	0	0	0	0	0	0	0	0	0	15	4	6	12	0	0	0	0	0
d__Bacteria; p__Proteobacteria; c__Alphaproteobacteria; o__Rhizobiales; f__Rhizobiales_Incertae_Sedis; g__Bauldia	0	0	0	0	0	0	0	0	0	0	0	21	0	11	11	0	0	0	0	0
d__Bacteria; p__Proteobacteria; c__Alphaproteobacteria; o__Rhizobiales; f__Rhodobiaceae; g__Amorphus	0	0	0	0	0	0	0	0	0	0	0	0	0	0	41	0	0	0	0	0
d__Bacteria; p__Proteobacteria; c__Alphaproteobacteria; o__Rhizobiales; f__Stappiaceae; g__Labrenzia	0	0	0	0	0	0	0	0	0	0	18	65	11	104	24	0	0	0	0	0
d__Bacteria; p__Proteobacteria; c__Alphaproteobacteria; o__Rhizobiales; f__Stappiaceae; g__Labrenzia	0	0	0	0	0	0	0	0	0	0	20	32	12	81	18	0	0	0	0	0
d__Bacteria; p__Proteobacteria; c__Alphaproteobacteria; o__Rhizobiales; f__Stappiaceae; g__Labrenzia	0	0	0	0	0	0	0	0	0	0	24	45	15	93	16	0	0	0	0	0
d__Bacteria; p__Proteobacteria; c__Alphaproteobacteria; o__Rhizobiales; f__Stappiaceae; g__Labrenzia	0	0	0	0	0	0	0	0	0	0	24	46	12	105	17	0	0	0	0	0
d__Bacteria; p__Proteobacteria; c__Alphaproteobacteria; o__Rhizobiales; f__Stappiaceae; g__Labrenzia	0	0	0	0	0	66	49	29	10	42	25	20	114	69	137	206	597	375	162	162
d__Bacteria; p__Proteobacteria; c__Alphaproteobacteria; o__Rhizobiales; f__Stappiaceae; g__Labrenzia	0	0	0	0	0	76	57	38	50	57	16	28	117	137	247	297	908	516	228	226
d__Bacteria; p__Proteobacteria; c__Alphaproteobacteria; o__Rhizobiales; f__Stappiaceae; g__Labrenzia	0	0	0	0	0	77	51	29	32	52	14	24	102	106	167	251	607	374	188	151
d__Bacteria; p__Proteobacteria; c__Alphaproteobacteria; o__Rhizobiales; f__Stappiaceae; g__Labrenzia	0	0	0	0	0	83	49	31	50	38	28	30	117	106	248	257	752	417	185	172
d__Bacteria; p__Proteobacteria; c__Alphaproteobacteria; o__Rhizobiales; f__Stappiaceae; g__Labrenzia	0	0	0	0	0	85	54	39	30	42	7	22	134	132	228	272	722	394	216	216
d__Bacteria; p__Proteobacteria; c__Alphaproteobacteria; o__Rhizobiales; f__Stappiaceae; g__Labrenzia	0	0	0	0	0	89	46	35	36	43	12	33	129	105	219	246	788	434	228	202
d__Bacteria; p__Proteobacteria; c__Alphaproteobacteria; o__Rhizobiales; f__Stappiaceae; g__Labrenzia	0	0	0	0	0	104	43	29	47	49	11	32	150	113	210	263	813	423	205	201
d__Bacteria; p__Proteobacteria; c__Alphaproteobacteria; o__Rhizobiales; f__Stappiaceae; g__Labrenzia	0	0	0	0	0	108	59	45	54	45	10	29	150	116	232	290	920	476	289	249
d__Bacteria; p__Proteobacteria; c__Alphaproteobacteria; o__Rhizobiales; f__Stappiaceae; g__Labrenzia	0	0	0	0	0	112	63	39	43	45	9	30	128	132	223	313	893	437	260	229
d__Bacteria; p__Proteobacteria; c__Alphaproteobacteria; o__Rhizobiales; f__Stappiaceae; g__Labrenzia	17	10	19	22	1	0	0	0	0	0	0	0	0	0	9	0	0	0	0	0
d__Bacteria; p__Proteobacteria; c__Alphaproteobacteria; o__Rhizobiales; f__Stappiaceae; g__Labrenzia	28	24	16	25	10	0	0	0	0	0	0	0	0	0	12	0	0	0	0	0
d__Bacteria; p__Proteobacteria; c__Alphaproteobacteria; o__Rhizobiales; f__Stappiaceae; g__Labrenzia	308	339	254	286	211	0	0	0	0	0	63	166	83	144	77	0	26	0	0	0
d__Bacteria; p__Proteobacteria; c__Alphaproteobacteria; o__Rhizobiales; f__Stappiaceae; g__Labrenzia	331	400	306	361	256	0	0	0	0	0	83	177	108	186	90	0	0	0	0	0
d__Bacteria; p__Proteobacteria; c__Alphaproteobacteria; o__Rhizobiales; f__Stappiaceae; g__Labrenzia	358	398	282	348	257	0	0	0	0	0	76	220	112	222	84	0	0	0	0	0
d__Bacteria; p__Proteobacteria; c__Alphaproteobacteria; o__Rhizobiales; f__Stappiaceae; g__Labrenzia	368	434	394	359	272	0	0	0	0	0	71	232	109	212	118	53	0	0	0	0
d__Bacteria; p__Proteobacteria; c__Alphaproteobacteria; o__Rhizobiales; f__Stappiaceae; g__Labrenzia	407	407	356	415	299	0	0	0	0	0	77	209	86	234	125	0	0	0	0	0
d__Bacteria; p__Proteobacteria; c__Alphaproteobacteria; o__Rhizobiales; f__Stappiaceae; g__Labrenzia	410	480	306	379	310	0	0	0	0	0	87	233	120	227	123	0	0	0	0	0
d__Bacteria; p__Proteobacteria; c__Alphaproteobacteria; o__Rhizobiales; f__Stappiaceae; g__Labrenzia	436	469	328	414	282	0	0	0	0	0	88	231	125	250	118	0	0	0	0	0
d__Bacteria; p__Proteobacteria; c__Alphaproteobacteria; o__Rhizobiales; f__Stappiaceae; g__Labrenzia	458	494	441	453	323	0	0	0	0	0	102	256	139	269	121	0	0	31	0	0
d__Bacteria; p__Proteobacteria; c__Alphaproteobacteria; o__Rhizobiales; f__Stappiaceae; g__Labrenzia	458	542	343	421	348	0	0	0	0	0	93	237	148	245	119	0	0	47	0	0
d__Bacteria; p__Proteobacteria; c__Alphaproteobacteria; o__Rhizobiales; f__Stappiaceae; g__Labrenzia	509	547	331	480	328	0	0	0	0	0	106	262	107	272	141	0	0	0	0	0
d__Bacteria; p__Proteobacteria; c__Alphaproteobacteria; o__Rhodobacterales; f__Rhodobacteraceae	0	0	0	0	0	0	0	0	0	0	0	0	0	0	8	0	0	0	0	0
d__Bacteria; p__Proteobacteria; c__Alphaproteobacteria; o__Rhodobacterales; f__Rhodobacteraceae	0	0	0	0	0	0	0	0	0	0	0	0	84	0	0	0	0	0	0	0
d__Bacteria; p__Proteobacteria; c__Alphaproteobacteria; o__Rhodobacterales; f__Rhodobacteraceae	0	0	0	0	0	0	0	0	0	41	0	0	0	0	0	0	0	0	0	0
d__Bacteria; p__Proteobacteria; c__Alphaproteobacteria; o__Rhodobacterales; f__Rhodobacteraceae	0	0	0	0	0	0	0	0	0	67	0	0	0	0	0	0	0	0	0	0
d__Bacteria; p__Proteobacteria; c__Alphaproteobacteria; o__Rhodobacterales; f__Rhodobacteraceae	0	0	0	0	56	0	0	0	0	0	0	0	0	0	0	0	0	0	0	0
d__Bacteria; p__Proteobacteria; c__Alphaproteobacteria; o__Rhodobacterales; f__Rhodobacteraceae	0	0	0	42	0	0	0	0	0	0	0	0	0	0	0	0	0	0	0	0
d__Bacteria; p__Proteobacteria; c__Alphaproteobacteria; o__Rhodobacterales; f__Rhodobacteraceae	0	0	0	67	0	0	0	0	0	0	0	0	0	0	0	0	0	0	0	0
d__Bacteria; p__Proteobacteria; c__Alphaproteobacteria; o__Rhodobacterales; f__Rhodobacteraceae	0	0	49	0	0	0	0	0	0	0	0	0	0	0	0	0	0	0	0	0
d__Bacteria; p__Proteobacteria; c__Alphaproteobacteria; o__Rhodobacterales; f__Rhodobacteraceae	0	0	53	0	0	0	0	0	0	0	0	0	0	0	0	0	0	0	0	0
d__Bacteria; p__Proteobacteria; c__Alphaproteobacteria; o__Rhodobacterales; f__Rhodobacteraceae	12	6	0	9	18	0	0	0	0	0	0	0	0	0	0	0	0	0	0	0
d__Bacteria; p__Proteobacteria; c__Alphaproteobacteria; o__Rhodobacterales; f__Rhodobacteraceae	30	37	45	44	16	0	0	0	0	0	21	22	10	9	0	0	0	0	0	0
d__Bacteria; p__Proteobacteria; c__Alphaproteobacteria; o__Rhodobacterales; f__Rhodobacteraceae	38	38	50	36	29	0	0	0	0	0	19	18	12	11	0	0	0	0	0	0
d__Bacteria; p__Proteobacteria; c__Alphaproteobacteria; o__Rhodobacterales; f__Rhodobacteraceae	38	50	40	61	31	0	0	0	0	0	27	21	15	15	0	0	0	0	0	0
d__Bacteria; p__Proteobacteria; c__Alphaproteobacteria; o__Rhodobacterales; f__Rhodobacteraceae	38	56	26	49	22	0	0	0	0	0	33	21	13	7	0	0	0	0	0	0
d__Bacteria; p__Proteobacteria; c__Alphaproteobacteria; o__Rhodobacterales; f__Rhodobacteraceae	39	33	28	41	20	0	0	0	0	0	15	19	11	19	0	0	0	0	0	0
d__Bacteria; p__Proteobacteria; c__Alphaproteobacteria; o__Rhodobacterales; f__Rhodobacteraceae	39	63	42	51	19	0	0	0	0	0	33	15	12	19	0	0	0	0	0	0
d__Bacteria; p__Proteobacteria; c__Alphaproteobacteria; o__Rhodobacterales; f__Rhodobacteraceae	46	57	35	51	32	0	0	0	0	0	20	14	11	4	0	0	0	0	0	0
d__Bacteria; p__Proteobacteria; c__Alphaproteobacteria; o__Rhodobacterales; f__Rhodobacteraceae	48	47	44	44	31	0	0	0	0	0	25	16	21	15	0	0	0	0	0	0
d__Bacteria; p__Proteobacteria; c__Alphaproteobacteria; o__Rhodobacterales; f__Rhodobacteraceae	60	0	0	0	0	0	0	0	0	0	0	0	0	0	0	0	0	0	0	0
d__Bacteria; p__Proteobacteria; c__Alphaproteobacteria; o__Rhodobacterales; f__Rhodobacteraceae; g__Paracoccus	0	0	0	0	0	0	66	0	0	0	0	0	0	0	0	0	0	0	0	0
d__Bacteria; p__Proteobacteria; c__Alphaproteobacteria; o__Rhodobacterales; f__Rhodobacteraceae; g__Ruegeria	0	0	0	0	0	0	0	0	0	0	0	0	0	0	0	0	0	0	0	55
d__Bacteria; p__Proteobacteria; c__Alphaproteobacteria; o__Rhodobacterales; f__Rhodobacteraceae; g__Ruegeria	0	0	0	0	0	0	0	0	0	0	0	0	0	0	0	0	0	0	0	55
d__Bacteria; p__Proteobacteria; c__Alphaproteobacteria; o__Rhodobacterales; f__Rhodobacteraceae; g__Ruegeria	0	0	0	0	0	0	0	0	0	0	0	0	0	0	0	0	77	0	0	0
d__Bacteria; p__Proteobacteria; c__Alphaproteobacteria; o__Rhodobacterales; f__Rhodobacteraceae; g__Ruegeria	0	0	0	0	0	18	0	0	16	0	33	8	0	0	0	0	0	0	0	0
d__Bacteria; p__Proteobacteria; c__Alphaproteobacteria; o__Rhodobacterales; f__Rhodobacteraceae; g__Ruegeria	0	0	0	0	0	18	0	0	27	0	0	14	0	0	0	0	0	0	0	0
d__Bacteria; p__Proteobacteria; c__Alphaproteobacteria; o__Rhodobacterales; f__Rhodobacteraceae; g__Ruegeria	0	0	0	0	0	29	0	0	17	0	0	25	0	0	0	0	0	0	0	0
d__Bacteria; p__Proteobacteria; c__Alphaproteobacteria; o__Rhodobacterales; f__Rhodobacteraceae; g__Ruegeria	0	0	0	0	0	41	0	0	0	0	0	0	0	0	0	0	0	0	0	0
d__Bacteria; p__Proteobacteria; c__Alphaproteobacteria; o__Rhodobacterales; f__Rhodobacteraceae; g__Ruegeria	0	0	0	0	48	0	0	0	0	0	0	0	0	0	0	0	0	0	0	0
d__Bacteria; p__Proteobacteria; c__Alphaproteobacteria; o__Rhodobacterales; f__Rhodobacteraceae; g__Ruegeria	0	37	0	0	0	0	0	0	18	0	0	23	0	0	0	0	77	0	0	0
d__Bacteria; p__Proteobacteria; c__Alphaproteobacteria; o__Rhodospirillales; f__Terasakiellaceae; g__uncultured; s__alpha_proteobacterium	0	0	0	0	0	349	335	196	224	260	3	35	25	68	68	234	156	137	157	208
d__Bacteria; p__Proteobacteria; c__Alphaproteobacteria; o__Rhodospirillales; f__Terasakiellaceae; g__uncultured; s__alpha_proteobacterium	0	0	0	0	0	359	305	186	232	264	2	28	15	65	66	195	144	157	163	196
d__Bacteria; p__Proteobacteria; c__Alphaproteobacteria; o__Rhodospirillales; f__Terasakiellaceae; g__uncultured; s__alpha_proteobacterium	0	0	0	0	0	402	328	201	206	275	3	22	20	43	66	232	156	144	177	221
d__Bacteria; p__Proteobacteria; c__Alphaproteobacteria; o__Rhodospirillales; f__Terasakiellaceae; g__uncultured; s__alpha_proteobacterium	0	0	0	0	0	459	452	286	299	344	5	55	24	91	88	273	220	191	195	309
d__Bacteria; p__Proteobacteria; c__Alphaproteobacteria; o__Rhodospirillales; f__Terasakiellaceae; g__uncultured; s__alpha_proteobacterium	0	0	0	0	0	473	425	292	251	326	3	41	25	94	80	242	212	211	176	281
d__Bacteria; p__Proteobacteria; c__Alphaproteobacteria; o__Rhodospirillales; f__Terasakiellaceae; g__uncultured; s__alpha_proteobacterium	0	0	0	0	0	486	397	232	255	325	5	39	26	64	69	277	203	187	186	262
d__Bacteria; p__Proteobacteria; c__Alphaproteobacteria; o__Rhodospirillales; f__Terasakiellaceae; g__uncultured; s__alpha_proteobacterium	0	0	0	0	0	491	486	285	291	375	8	39	37	74	101	299	216	238	232	278
d__Bacteria; p__Proteobacteria; c__Alphaproteobacteria; o__Rhodospirillales; f__Terasakiellaceae; g__uncultured; s__alpha_proteobacterium	0	0	0	0	0	496	421	265	278	344	5	37	29	89	102	301	210	208	198	277
d__Bacteria; p__Proteobacteria; c__Alphaproteobacteria; o__Rhodospirillales; f__Terasakiellaceae; g__uncultured; s__alpha_proteobacterium	0	0	0	0	0	502	432	276	260	366	5	43	19	90	88	298	215	228	202	320
d__Bacteria; p__Proteobacteria; c__Alphaproteobacteria; o__Rhodospirillales; f__Terasakiellaceae; g__uncultured; s__alpha_proteobacterium	0	0	0	0	0	517	419	287	267	363	4	40	23	84	83	269	214	223	205	284
d__Bacteria; p__Proteobacteria; c__Alphaproteobacteria; o__Rhodospirillales; f__Terasakiellaceae; g__uncultured; s__alpha_proteobacterium	0	0	0	0	0	518	453	245	264	315	5	35	24	78	83	269	252	233	234	319
d__Bacteria; p__Proteobacteria; c__Alphaproteobacteria; o__Rhodospirillales; f__Terasakiellaceae; g__uncultured; s__alpha_proteobacterium	0	0	0	0	0	519	418	249	277	355	12	33	20	90	87	312	168	207	189	278
d__Bacteria; p__Proteobacteria; c__Alphaproteobacteria; o__Rhodospirillales; f__Terasakiellaceae; g__uncultured; s__alpha_proteobacterium	0	0	0	0	0	524	484	254	292	354	6	44	27	93	75	347	244	262	213	303
d__Bacteria; p__Proteobacteria; c__Alphaproteobacteria; o__Rhodospirillales; f__Terasakiellaceae; g__uncultured; s__alpha_proteobacterium	0	0	0	0	0	532	530	307	329	428	3	36	25	91	91	300	250	232	256	323
d__Bacteria; p__Proteobacteria; c__Alphaproteobacteria; o__Rhodospirillales; f__Terasakiellaceae; g__uncultured; s__alpha_proteobacterium	0	0	0	0	0	573	429	258	304	407	10	41	22	100	93	309	254	239	209	310
d__Bacteria; p__Proteobacteria; c__Alphaproteobacteria; o__Rhodospirillales; f__Terasakiellaceae; g__uncultured; s__alpha_proteobacterium	0	0	0	0	0	584	542	314	332	396	3	41	20	91	95	333	281	262	238	338
d__Bacteria; p__Proteobacteria; c__Alphaproteobacteria; o__Rhodospirillales; f__Terasakiellaceae; g__uncultured; s__alpha_proteobacterium	0	0	0	0	0	596	516	290	344	415	6	46	22	92	104	364	250	294	246	327
d__Bacteria; p__Proteobacteria; c__Alphaproteobacteria; o__Sneathiellales; f__Sneathiellaceae; g__Sneathiella; s__uncultured_bacterium	49	83	79	38	26	0	0	0	0	0	0	0	0	0	0	0	0	0	0	0
d__Bacteria; p__Proteobacteria; c__Alphaproteobacteria; o__Sneathiellales; f__Sneathiellaceae; g__Sneathiella; s__uncultured_bacterium	66	142	141	51	30	0	0	0	0	0	0	0	0	0	0	0	0	0	0	0
d__Bacteria; p__Proteobacteria; c__Alphaproteobacteria; o__Sneathiellales; f__Sneathiellaceae; g__Sneathiella; s__uncultured_bacterium	73	103	156	65	28	0	0	0	0	0	0	0	0	0	0	0	0	0	0	0
d__Bacteria; p__Proteobacteria; c__Alphaproteobacteria; o__Sneathiellales; f__Sneathiellaceae; g__Sneathiella; s__uncultured_bacterium	75	142	160	89	43	0	0	0	0	0	0	0	0	0	0	0	0	0	0	0
d__Bacteria; p__Proteobacteria; c__Alphaproteobacteria; o__Sphingomonadales; f__Sphingomonadaceae; g__Erythrobacter	0	0	0	0	0	0	0	0	0	0	0	14	0	22	0	0	0	0	0	0
d__Bacteria; p__Proteobacteria; c__Alphaproteobacteria; o__Sphingomonadales; f__Sphingomonadaceae; g__Erythrobacter	0	0	0	0	0	0	0	0	0	0	0	21	0	26	0	0	0	0	0	0
d__Bacteria; p__Proteobacteria; c__Alphaproteobacteria; o__Sphingomonadales; f__Sphingomonadaceae; g__Erythrobacter	0	0	0	0	0	0	0	0	0	0	0	25	0	25	0	0	0	0	0	0
d__Bacteria; p__Proteobacteria; c__Alphaproteobacteria; o__Sphingomonadales; f__Sphingomonadaceae; g__Erythrobacter	0	0	0	0	0	0	0	0	0	0	8	10	50	20	0	0	0	0	0	0
d__Bacteria; p__Proteobacteria; c__Alphaproteobacteria; o__Sphingomonadales; f__Sphingomonadaceae; g__Sphingomonas	0	0	0	0	0	0	0	0	0	0	0	0	46	0	0	0	0	0	0	0
d__Bacteria; p__Proteobacteria; c__Alphaproteobacteria; o__Sphingomonadales; f__Sphingomonadaceae; g__Sphingomonas	0	0	0	0	0	0	0	0	0	0	0	44	0	0	0	0	0	0	0	0
d__Bacteria; p__Proteobacteria; c__Alphaproteobacteria; o__Sphingomonadales; f__Sphingomonadaceae; g__Sphingomonas	0	0	0	0	0	52	0	0	0	0	0	0	0	0	0	0	0	0	0	0
d__Bacteria; p__Proteobacteria; c__Alphaproteobacteria; o__Thalassobaculales; f__Thalassobaculaceae; g__Thalassobaculum	0	0	0	0	10	0	0	0	0	0	271	69	142	4	52	0	0	0	0	0
d__Bacteria; p__Proteobacteria; c__Alphaproteobacteria; o__Thalassobaculales; f__Thalassobaculaceae; g__Thalassobaculum	0	0	0	0	11	0	0	0	0	0	232	75	130	5	52	0	0	0	0	0
d__Bacteria; p__Proteobacteria; c__Alphaproteobacteria; o__Thalassobaculales; f__Thalassobaculaceae; g__Thalassobaculum	0	0	0	0	13	0	0	0	0	0	194	53	135	17	68	0	0	0	0	0
d__Bacteria; p__Proteobacteria; c__Alphaproteobacteria; o__Thalassobaculales; f__Thalassobaculaceae; g__Thalassobaculum	0	0	0	0	14	0	0	0	0	0	191	68	116	13	43	0	0	0	0	0
d__Bacteria; p__Proteobacteria; c__Alphaproteobacteria; o__Thalassobaculales; f__Thalassobaculaceae; g__Thalassobaculum	0	0	0	0	15	0	0	0	0	0	256	78	155	9	52	0	0	0	0	0
d__Bacteria; p__Proteobacteria; c__Alphaproteobacteria; o__Thalassobaculales; f__Thalassobaculaceae; g__Thalassobaculum	0	0	0	0	16	0	0	0	0	0	238	58	175	7	64	0	0	0	0	0
d__Bacteria; p__Proteobacteria; c__Alphaproteobacteria; o__Thalassobaculales; f__Thalassobaculaceae; g__Thalassobaculum	0	0	0	0	25	0	0	0	0	0	198	56	170	13	54	0	0	0	0	0
d__Bacteria; p__Proteobacteria; c__Alphaproteobacteria; o__uncultured; f__uncultured; g__uncultured; s__uncultured_Rhodobacteraceae	56	77	83	60	26	0	0	0	0	0	30	0	61	46	92	0	0	0	0	0
d__Bacteria; p__Proteobacteria; c__Alphaproteobacteria; o__uncultured; f__uncultured; g__uncultured; s__uncultured_Rhodobacteraceae	61	85	112	39	33	0	0	0	0	0	38	0	49	39	56	0	0	0	0	0
d__Bacteria; p__Proteobacteria; c__Alphaproteobacteria; o__uncultured; f__uncultured; g__uncultured; s__uncultured_Rhodobacteraceae	68	85	100	57	28	0	0	0	0	0	45	0	64	42	71	0	0	0	0	0
d__Bacteria; p__Proteobacteria; c__Gammaproteobacteria; o__Alteromonadales; f__Alteromonadaceae; g__Alteromonas	0	0	0	0	0	0	0	0	0	0	0	0	0	0	0	55	0	0	0	0
d__Bacteria; p__Proteobacteria; c__Gammaproteobacteria; o__Alteromonadales; f__Alteromonadaceae; g__Alteromonas	0	0	0	0	0	0	0	0	0	0	0	45	0	0	0	0	0	0	0	0
d__Bacteria; p__Proteobacteria; c__Gammaproteobacteria; o__Alteromonadales; f__Alteromonadaceae; g__Alteromonas	0	0	0	0	0	0	0	0	4	0	36	0	0	23	0	0	0	48	0	0
d__Bacteria; p__Proteobacteria; c__Gammaproteobacteria; o__Alteromonadales; f__Alteromonadaceae; g__Alteromonas	0	0	0	0	0	0	0	0	9	0	0	0	0	0	0	0	0	0	45	79
d__Bacteria; p__Proteobacteria; c__Gammaproteobacteria; o__Alteromonadales; f__Alteromonadaceae; g__Alteromonas	0	0	0	0	0	0	0	34	0	0	0	0	0	0	0	0	0	0	0	0
d__Bacteria; p__Proteobacteria; c__Gammaproteobacteria; o__Alteromonadales; f__Alteromonadaceae; g__Alteromonas	0	0	0	0	0	54	0	0	0	0	0	0	0	0	0	0	0	0	0	0
d__Bacteria; p__Proteobacteria; c__Gammaproteobacteria; o__Alteromonadales; f__Alteromonadaceae; g__Alteromonas	0	0	0	0	75	0	0	0	0	0	0	0	0	0	0	0	0	0	0	0
d__Bacteria; p__Proteobacteria; c__Gammaproteobacteria; o__Alteromonadales; f__Alteromonadaceae; g__Alteromonas	0	0	0	59	0	0	0	0	10	0	0	0	0	0	0	0	0	0	0	40
d__Bacteria; p__Proteobacteria; c__Gammaproteobacteria; o__Alteromonadales; f__Alteromonadaceae; g__Alteromonas	0	14	0	0	0	0	0	0	10	0	33	0	0	29	0	0	0	0	0	0
d__Bacteria; p__Proteobacteria; c__Gammaproteobacteria; o__Alteromonadales; f__Marinobacteraceae; g__Marinobacter	10	9	2	0	15	0	0	0	0	0	0	0	0	0	0	0	0	0	0	0
d__Bacteria; p__Proteobacteria; c__Gammaproteobacteria; o__Alteromonadales; f__Marinobacteraceae; g__Marinobacter	11	7	2	0	0	0	0	0	0	0	0	0	0	0	0	0	0	0	0	0
d__Bacteria; p__Proteobacteria; c__Gammaproteobacteria; o__Alteromonadales; f__Marinobacteraceae; g__Marinobacter	13	6	9	23	0	0	0	0	0	0	0	0	63	0	0	0	0	0	0	0
d__Bacteria; p__Proteobacteria; c__Gammaproteobacteria; o__Alteromonadales; f__Marinobacteraceae; g__Marinobacter	14	7	9	0	0	0	0	0	0	0	0	0	0	0	0	0	0	0	0	0
d__Bacteria; p__Proteobacteria; c__Gammaproteobacteria; o__Alteromonadales; f__Marinobacteraceae; g__Marinobacter	15	31	19	16	12	0	0	0	0	0	0	0	0	0	0	0	0	0	0	0
d__Bacteria; p__Proteobacteria; c__Gammaproteobacteria; o__Alteromonadales; f__Marinobacteraceae; g__Marinobacter	16	5	6	0	0	0	0	0	0	0	0	0	0	0	0	0	0	0	0	0
d__Bacteria; p__Proteobacteria; c__Gammaproteobacteria; o__Alteromonadales; f__Marinobacteraceae; g__Marinobacter	16	10	4	0	0	0	0	0	0	0	0	0	0	0	0	0	0	0	0	0
d__Bacteria; p__Proteobacteria; c__Gammaproteobacteria; o__Alteromonadales; f__Marinobacteraceae; g__Marinobacter	19	14	9	0	0	0	0	0	0	0	0	0	0	0	0	0	0	0	0	0
d__Bacteria; p__Proteobacteria; c__Gammaproteobacteria; o__Alteromonadales; f__Marinobacteraceae; g__Marinobacter	21	12	10	0	0	0	0	0	0	0	0	0	0	0	0	0	0	0	0	0
d__Bacteria; p__Proteobacteria; c__Gammaproteobacteria; o__Alteromonadales; f__Marinobacteraceae; g__Marinobacter	21	18	11	12	20	0	0	0	0	0	54	0	0	0	0	0	0	0	0	0
d__Bacteria; p__Proteobacteria; c__Gammaproteobacteria; o__Alteromonadales; f__Marinobacteraceae; g__Marinobacter	22	10	10	0	0	0	0	0	0	0	0	0	0	0	0	0	0	0	0	0
d__Bacteria; p__Proteobacteria; c__Gammaproteobacteria; o__Alteromonadales; f__Marinobacteraceae; g__Marinobacter	24	7	2	0	0	0	0	0	0	0	0	0	0	0	0	0	0	0	0	0
d__Bacteria; p__Proteobacteria; c__Gammaproteobacteria; o__Alteromonadales; f__Marinobacteraceae; g__Marinobacter	24	12	14	10	15	0	0	0	0	0	0	0	0	0	58	0	0	0	0	0
d__Bacteria; p__Proteobacteria; c__Gammaproteobacteria; o__Alteromonadales; f__Marinobacteraceae; g__Marinobacter	24	21	6	14	10	0	0	0	0	0	0	0	0	0	13	0	0	0	0	0
d__Bacteria; p__Proteobacteria; c__Gammaproteobacteria; o__Alteromonadales; f__Marinobacteraceae; g__Marinobacter; s__Marinobacter_hydrocarbonoclasticus	0	0	0	0	0	0	0	0	0	0	0	0	0	0	0	0	0	0	61	0
d__Bacteria; p__Proteobacteria; c__Gammaproteobacteria; o__Alteromonadales; f__Marinobacteraceae; g__Marinobacter; s__Marinobacter_salsuginis	48	47	52	26	39	0	0	0	0	0	0	19	0	16	0	0	0	0	0	0
d__Bacteria; p__Proteobacteria; c__Gammaproteobacteria; o__Alteromonadales; f__Marinobacteraceae; g__Marinobacter; s__Marinobacter_salsuginis	53	48	50	32	35	0	0	0	0	0	0	10	0	7	0	0	0	0	0	0
d__Bacteria; p__Proteobacteria; c__Gammaproteobacteria; o__Alteromonadales; f__Marinobacteraceae; g__Marinobacter; s__Marinobacter_salsuginis	56	56	45	29	27	0	0	0	0	0	17	22	0	15	0	0	0	0	0	0
d__Bacteria; p__Proteobacteria; c__Gammaproteobacteria; o__Alteromonadales; f__Marinobacteraceae; g__Marinobacter; s__Marinobacter_salsuginis	66	63	54	42	43	0	0	0	0	0	0	19	0	12	0	0	0	0	0	0
d__Bacteria; p__Proteobacteria; c__Gammaproteobacteria; o__Alteromonadales; f__Marinobacteraceae; g__Marinobacter; s__Marinobacter_salsuginis	67	56	57	22	19	0	0	0	0	0	0	10	0	22	0	0	0	0	0	0
d__Bacteria; p__Proteobacteria; c__Gammaproteobacteria; o__Alteromonadales; f__Marinobacteraceae; g__Marinobacter; s__Marinobacter_salsuginis	72	57	47	36	23	0	0	0	0	0	0	14	0	9	0	0	0	0	0	0
d__Bacteria; p__Proteobacteria; c__Gammaproteobacteria; o__Alteromonadales; f__Pseudoalteromonadaceae; g__Pseudoalteromonas	0	0	0	0	0	0	0	0	0	0	0	42	0	0	0	0	0	0	0	0
d__Bacteria; p__Proteobacteria; c__Gammaproteobacteria; o__Alteromonadales; f__Pseudoalteromonadaceae; g__Pseudoalteromonas	0	0	0	0	0	0	0	0	0	0	0	0	0	0	0	0	54	0	0	0
d__Bacteria; p__Proteobacteria; c__Gammaproteobacteria; o__Alteromonadales; f__Pseudoalteromonadaceae; g__Pseudoalteromonas	0	0	0	0	0	0	0	0	0	34	0	0	0	0	0	0	0	0	0	0
d__Bacteria; p__Proteobacteria; c__Gammaproteobacteria; o__Burkholderiales; f__Burkholderiaceae; g__Ralstonia	0	0	0	0	0	99	0	0	0	0	0	0	0	0	0	0	0	0	0	0
d__Bacteria; p__Proteobacteria; c__Gammaproteobacteria; o__Burkholderiales; f__Comamonadaceae; g__Tepidimonas	0	0	0	0	0	0	0	0	0	0	0	0	0	0	0	0	0	0	61	0
d__Bacteria; p__Proteobacteria; c__Gammaproteobacteria; o__Burkholderiales; f__Neisseriaceae; g__uncultured; s__uncultured_bacterium	0	0	0	0	0	0	0	0	0	0	0	0	0	0	0	0	0	0	34	0
d__Bacteria; p__Proteobacteria; c__Gammaproteobacteria; o__Burkholderiales; f__Neisseriaceae; g__uncultured; s__uncultured_bacterium	0	0	0	0	0	0	0	0	0	0	0	0	0	0	0	0	0	53	0	0
d__Bacteria; p__Proteobacteria; c__Gammaproteobacteria; o__Burkholderiales; f__Neisseriaceae; g__uncultured; s__uncultured_bacterium	0	0	0	0	0	0	0	0	0	0	0	0	0	72	0	0	0	0	0	0
d__Bacteria; p__Proteobacteria; c__Gammaproteobacteria; o__Burkholderiales; f__Neisseriaceae; g__uncultured; s__uncultured_bacterium	0	0	0	0	0	0	0	0	0	0	40	0	0	0	0	0	0	0	0	0
d__Bacteria; p__Proteobacteria; c__Gammaproteobacteria; o__Burkholderiales; f__Oxalobacteraceae; g__Massilia	0	0	0	0	0	0	0	0	0	0	39	0	0	0	0	0	0	0	0	0
d__Bacteria; p__Proteobacteria; c__Gammaproteobacteria; o__Burkholderiales; f__Oxalobacteraceae; g__Massilia	0	0	0	0	0	0	0	0	0	47	0	0	0	0	0	0	0	0	0	0
d__Bacteria; p__Proteobacteria; c__Gammaproteobacteria; o__Cellvibrionales; f__BD2-7; g__BD2-7; s__uncultured_bacterium	0	0	0	0	0	0	0	0	0	0	160	35	189	51	157	0	0	0	0	0
d__Bacteria; p__Proteobacteria; c__Gammaproteobacteria; o__Cellvibrionales; f__BD2-7; g__BD2-7; s__uncultured_bacterium	0	0	0	0	0	0	0	0	0	0	161	33	177	53	159	0	0	0	0	0
d__Bacteria; p__Proteobacteria; c__Gammaproteobacteria; o__Cellvibrionales; f__BD2-7; g__BD2-7; s__uncultured_bacterium	0	0	0	0	0	0	0	0	0	0	174	46	216	31	186	0	0	0	0	0
d__Bacteria; p__Proteobacteria; c__Gammaproteobacteria; o__Cellvibrionales; f__BD2-7; g__BD2-7; s__uncultured_bacterium	0	0	0	0	0	0	0	0	0	0	185	44	223	64	240	0	0	0	0	0
d__Bacteria; p__Proteobacteria; c__Gammaproteobacteria; o__Cellvibrionales; f__BD2-7; g__BD2-7; s__uncultured_bacterium	0	0	0	0	0	0	0	0	0	0	194	41	207	55	212	0	0	0	0	0
d__Bacteria; p__Proteobacteria; c__Gammaproteobacteria; o__Cellvibrionales; f__Halieaceae	26	36	39	36	171	0	0	0	0	0	0	28	16	291	0	0	0	0	0	0
d__Bacteria; p__Proteobacteria; c__Gammaproteobacteria; o__Cellvibrionales; f__Halieaceae	28	33	37	62	237	0	0	0	0	0	0	0	9	384	0	0	0	0	0	0
d__Bacteria; p__Proteobacteria; c__Gammaproteobacteria; o__Cellvibrionales; f__Halieaceae	36	25	40	42	203	0	0	0	0	0	0	0	4	314	0	0	0	0	0	0
d__Bacteria; p__Proteobacteria; c__Gammaproteobacteria; o__Cellvibrionales; f__Halieaceae; g__OM60(NOR5)_clade	0	0	0	0	0	0	0	0	0	0	0	45	0	0	0	0	0	0	0	0
d__Bacteria; p__Proteobacteria; c__Gammaproteobacteria; o__Cellvibrionales; f__Porticoccaceae; g__C1-B045; s__Cladosiphon_okamuranus	10	22	32	19	18	0	0	0	0	0	33	63	28	33	35	0	0	0	0	0
d__Bacteria; p__Proteobacteria; c__Gammaproteobacteria; o__Cellvibrionales; f__Porticoccaceae; g__C1-B045; s__Cladosiphon_okamuranus	12	28	19	23	29	0	0	0	0	0	39	56	35	38	46	0	0	0	0	0
d__Bacteria; p__Proteobacteria; c__Gammaproteobacteria; o__Cellvibrionales; f__Porticoccaceae; g__C1-B045; s__Cladosiphon_okamuranus	15	29	39	16	21	0	0	0	0	0	47	46	23	30	31	0	0	0	0	0
d__Bacteria; p__Proteobacteria; c__Gammaproteobacteria; o__Cellvibrionales; f__Porticoccaceae; g__C1-B045; s__Cladosiphon_okamuranus	20	28	19	18	17	0	0	0	0	0	27	55	24	31	20	0	0	0	0	0
d__Bacteria; p__Proteobacteria; c__Gammaproteobacteria; o__Cellvibrionales; f__Spongiibacteraceae	0	14	0	4	26	0	0	0	0	0	0	7	0	0	0	0	0	0	0	0
d__Bacteria; p__Proteobacteria; c__Gammaproteobacteria; o__Cellvibrionales; f__Spongiibacteraceae	39	7	0	4	0	0	0	0	0	0	0	13	0	0	0	0	0	0	0	0
d__Bacteria; p__Proteobacteria; c__Gammaproteobacteria; o__Enterobacterales; f__Enterobacteriaceae; g__Escherichia-Shigella	0	0	0	0	0	0	0	0	0	0	0	0	0	0	0	0	0	0	45	0
d__Bacteria; p__Proteobacteria; c__Gammaproteobacteria; o__Ga0077536; f__Ga0077536; g__Ga0077536	0	0	0	30	13	0	0	0	0	0	0	0	0	0	0	0	0	0	0	0
d__Bacteria; p__Proteobacteria; c__Gammaproteobacteria; o__Ga0077536; f__Ga0077536; g__Ga0077536	0	0	33	0	0	0	0	0	0	0	0	0	0	0	0	0	0	0	0	0
d__Bacteria; p__Proteobacteria; c__Gammaproteobacteria; o__KI89A_clade; f__KI89A_clade; g__KI89A_clade	0	0	0	0	0	5	18	58	103	0	0	38	0	0	0	98	0	0	39	0
d__Bacteria; p__Proteobacteria; c__Gammaproteobacteria; o__KI89A_clade; f__KI89A_clade; g__KI89A_clade	0	0	0	0	0	9	23	34	80	0	0	0	0	0	0	90	0	7	39	0
d__Bacteria; p__Proteobacteria; c__Gammaproteobacteria; o__KI89A_clade; f__KI89A_clade; g__KI89A_clade	0	0	0	0	0	9	28	44	85	0	0	0	0	22	0	88	0	0	35	0
d__Bacteria; p__Proteobacteria; c__Gammaproteobacteria; o__KI89A_clade; f__KI89A_clade; g__KI89A_clade	0	0	0	0	0	12	29	45	103	0	0	0	0	0	0	114	0	7	43	0
d__Bacteria; p__Proteobacteria; c__Gammaproteobacteria; o__Nitrosococcales; f__Methylophagaceae; g__Methylophaga	0	0	0	0	0	0	0	0	0	0	0	17	0	64	0	0	0	0	0	0
d__Bacteria; p__Proteobacteria; c__Gammaproteobacteria; o__Nitrosococcales; f__Methylophagaceae; g__Methylophaga	0	0	0	0	0	0	0	0	0	0	0	39	0	0	0	0	0	0	0	0
d__Bacteria; p__Proteobacteria; c__Gammaproteobacteria; o__Oceanospirillales; f__Alcanivoracaceae1; g__Alcanivorax	18	11	19	13	10	0	0	0	0	0	0	0	0	0	0	0	0	0	0	0
d__Bacteria; p__Proteobacteria; c__Gammaproteobacteria; o__Oceanospirillales; f__Alcanivoracaceae1; g__Alcanivorax	18	21	24	16	24	0	0	0	0	0	0	0	0	0	0	0	0	0	0	0
d__Bacteria; p__Proteobacteria; c__Gammaproteobacteria; o__Oceanospirillales; f__Alcanivoracaceae1; g__Alcanivorax	21	23	16	10	23	0	0	0	0	0	0	0	0	0	0	0	0	0	0	0
d__Bacteria; p__Proteobacteria; c__Gammaproteobacteria; o__Oceanospirillales; f__Alcanivoracaceae1; g__Alcanivorax	25	37	13	9	19	0	0	0	0	0	0	0	0	0	0	0	0	0	0	0
d__Bacteria; p__Proteobacteria; c__Gammaproteobacteria; o__Oceanospirillales; f__Alcanivoracaceae1; g__Alcanivorax	29	18	17	5	18	0	0	0	0	0	0	0	0	0	0	0	0	0	0	0
d__Bacteria; p__Proteobacteria; c__Gammaproteobacteria; o__Oceanospirillales; f__Halomonadaceae; g__Halomonas	0	0	0	0	0	0	0	19	0	0	0	0	0	0	0	0	0	0	45	0
d__Bacteria; p__Proteobacteria; c__Gammaproteobacteria; o__Oceanospirillales; f__Halomonadaceae; g__Halomonas	0	0	0	0	0	50	0	0	0	0	0	0	0	0	0	0	0	0	0	0
d__Bacteria; p__Proteobacteria; c__Gammaproteobacteria; o__Oceanospirillales; f__Pseudohongiellaceae; g__Pseudohongiella; s__gamma_proteobacterium	23	21	40	18	11	0	0	0	0	0	17	13	55	13	5	0	0	0	0	0
d__Bacteria; p__Proteobacteria; c__Gammaproteobacteria; o__Oceanospirillales; f__Pseudohongiellaceae; g__Pseudohongiella; s__gamma_proteobacterium	23	24	46	21	15	0	0	0	0	0	12	15	31	9	15	0	0	0	0	0
d__Bacteria; p__Proteobacteria; c__Gammaproteobacteria; o__Oceanospirillales; f__Pseudohongiellaceae; g__Pseudohongiella; s__gamma_proteobacterium	35	23	39	26	20	0	0	0	0	0	8	8	29	16	16	0	0	0	0	0
d__Bacteria; p__Proteobacteria; c__Gammaproteobacteria; o__Oceanospirillales; f__Pseudohongiellaceae; g__Pseudohongiella; s__gamma_proteobacterium	37	20	39	25	23	0	0	0	0	0	13	10	35	6	17	0	0	0	0	0
d__Bacteria; p__Proteobacteria; c__Gammaproteobacteria; o__OM182_clade; f__OM182_clade; g__OM182_clade	0	0	0	0	0	0	0	0	0	0	133	19	225	0	189	0	0	0	0	0
d__Bacteria; p__Proteobacteria; c__Gammaproteobacteria; o__OM182_clade; f__OM182_clade; g__OM182_clade	0	0	0	0	0	0	0	0	0	0	141	12	227	0	188	0	0	0	0	0
d__Bacteria; p__Proteobacteria; c__Gammaproteobacteria; o__OM182_clade; f__OM182_clade; g__OM182_clade	0	0	0	0	0	0	0	0	0	0	148	26	206	0	184	0	0	0	0	0
d__Bacteria; p__Proteobacteria; c__Gammaproteobacteria; o__OM182_clade; f__OM182_clade; g__OM182_clade	0	0	0	0	27	0	0	0	0	0	152	8	176	0	155	0	0	0	0	0
d__Bacteria; p__Proteobacteria; c__Gammaproteobacteria; o__OM182_clade; f__OM182_clade; g__OM182_clade	0	0	0	0	71	0	0	0	0	0	161	14	201	0	187	0	0	0	0	0
d__Bacteria; p__Proteobacteria; c__Gammaproteobacteria; o__Pseudomonadales; f__Moraxellaceae; g__Enhydrobacter	0	0	0	0	0	0	0	0	0	64	0	0	0	0	0	0	0	0	55	0
d__Bacteria; p__Proteobacteria; c__Gammaproteobacteria; o__Pseudomonadales; f__Moraxellaceae; g__Enhydrobacter	0	0	0	0	0	0	0	45	0	0	0	0	10	0	0	0	0	0	0	0
d__Bacteria; p__Proteobacteria; c__Gammaproteobacteria; o__Pseudomonadales; f__Moraxellaceae; g__Moraxella	0	0	0	7	22	8	18	99	49	16	29	48	7	13	0	23	0	7	17	19
d__Bacteria; p__Proteobacteria; c__Gammaproteobacteria; o__Pseudomonadales; f__Moraxellaceae; g__Moraxella	0	0	0	11	11	9	9	79	35	13	37	37	3	12	0	0	0	13	6	13
d__Bacteria; p__Proteobacteria; c__Gammaproteobacteria; o__Pseudomonadales; f__Moraxellaceae; g__Moraxella	0	0	0	15	13	9	15	100	52	12	24	47	10	19	0	23	0	12	10	20
d__Bacteria; p__Proteobacteria; c__Gammaproteobacteria; o__Pseudomonadales; f__Moraxellaceae; g__Moraxella	0	6	0	13	10	5	14	76	42	15	19	38	14	13	0	8	0	10	7	13
d__Bacteria; p__Proteobacteria; c__Gammaproteobacteria; o__Pseudomonadales; f__Moraxellaceae; g__Moraxella	0	7	32	4	9	9	15	90	60	14	23	52	9	15	19	0	0	14	4	11
d__Bacteria; p__Proteobacteria; c__Gammaproteobacteria; o__Pseudomonadales; f__Moraxellaceae; g__Moraxella	9	5	5	9	8	14	16	107	49	10	28	39	6	22	0	13	0	10	4	12
d__Bacteria; p__Proteobacteria; c__Gammaproteobacteria; o__Pseudomonadales; f__Moraxellaceae; g__Moraxella	38	0	0	13	5	8	10	84	48	16	27	40	8	17	0	17	0	9	10	4
d__Bacteria; p__Proteobacteria; c__Gammaproteobacteria; o__Pseudomonadales; f__Pseudomonadaceae; g__Pseudomonas	0	0	0	0	0	0	0	0	0	0	0	0	0	49	0	0	0	0	0	0
d__Bacteria; p__Proteobacteria; c__Gammaproteobacteria; o__Pseudomonadales; f__Pseudomonadaceae; g__Pseudomonas	0	0	0	0	0	0	0	0	0	0	0	0	0	0	0	0	44	0	0	0
d__Bacteria; p__Proteobacteria; c__Gammaproteobacteria; o__Pseudomonadales; f__Pseudomonadaceae; g__Pseudomonas	0	0	54	0	0	0	0	0	0	0	0	0	0	0	0	0	0	0	0	0
d__Bacteria; p__Proteobacteria; c__Gammaproteobacteria; o__Pseudomonadales; f__Pseudomonadaceae; g__Pseudomonas	0	0	56	0	0	0	0	0	0	0	0	0	0	0	0	0	0	0	0	0
d__Bacteria; p__Proteobacteria; c__Gammaproteobacteria; o__Salinisphaerales; f__Algiphilaceae; g__Algiphilus; s__uncultured_bacterium	0	0	0	0	7	0	0	0	0	0	0	21	0	17	0	0	0	0	0	0
d__Bacteria; p__Proteobacteria; c__Gammaproteobacteria; o__Salinisphaerales; f__Algiphilaceae; g__Algiphilus; s__uncultured_bacterium	0	0	0	0	10	0	0	0	0	0	0	15	29	13	15	0	0	0	0	0
d__Bacteria; p__Proteobacteria; c__Gammaproteobacteria; o__Salinisphaerales; f__Algiphilaceae; g__Algiphilus; s__uncultured_bacterium	0	0	0	0	11	0	0	0	0	0	0	14	0	17	8	0	0	0	0	0
d__Bacteria; p__Proteobacteria; c__Gammaproteobacteria; o__Salinisphaerales; f__Algiphilaceae; g__Algiphilus; s__uncultured_bacterium	0	0	8	0	2	0	0	0	0	0	0	18	0	12	6	0	0	0	0	0
d__Bacteria; p__Proteobacteria; c__Gammaproteobacteria; o__Salinisphaerales; f__Algiphilaceae; g__Algiphilus; s__uncultured_bacterium	0	8	0	0	6	0	0	0	0	0	0	17	0	13	6	0	0	0	0	0
d__Bacteria; p__Proteobacteria; c__Gammaproteobacteria; o__Salinisphaerales; f__Algiphilaceae; g__Algiphilus; s__uncultured_bacterium	0	9	0	0	8	0	0	0	0	0	0	13	0	8	6	0	0	0	0	0
d__Bacteria; p__Proteobacteria; c__Gammaproteobacteria; o__Salinisphaerales; f__Algiphilaceae; g__Algiphilus; s__uncultured_bacterium	0	15	0	63	6	0	0	0	0	0	0	16	0	10	0	0	0	0	0	0
d__Bacteria; p__Proteobacteria; c__Gammaproteobacteria; o__Salinisphaerales; f__Algiphilaceae; g__Algiphilus; s__uncultured_bacterium	0	21	0	0	7	0	0	0	0	0	48	10	0	15	0	0	0	0	0	0
d__Bacteria; p__Proteobacteria; c__Gammaproteobacteria; o__Salinisphaerales; f__Algiphilaceae; g__Algiphilus; s__uncultured_bacterium	17	0	0	0	14	0	0	0	0	0	0	18	60	20	15	0	0	0	0	0
d__Bacteria; p__Proteobacteria; c__Gammaproteobacteria; o__Salinisphaerales; f__Algiphilaceae; g__Algiphilus; s__uncultured_bacterium	34	10	0	0	6	0	0	0	0	0	0	12	0	14	9	0	0	0	0	0
d__Bacteria; p__Proteobacteria; c__Gammaproteobacteria; o__Xanthomonadales; f__Rhodanobacteraceae; g__Rhodanobacter	0	50	0	0	0	0	0	0	0	0	0	0	0	0	0	0	0	41	0	0
d__Bacteria; p__Proteobacteria; c__Gammaproteobacteria; o__Xanthomonadales; f__Xanthomonadaceae; g__Stenotrophomonas	0	0	0	0	0	0	0	0	0	0	0	51	0	0	0	0	0	0	0	0
d__Bacteria; p__Proteobacteria; c__Gammaproteobacteria; o__Xanthomonadales; f__Xanthomonadaceae; g__Stenotrophomonas	0	0	0	0	0	0	0	86	0	0	0	0	0	0	0	0	0	0	0	0
d__Bacteria; p__Verrucomicrobiota; c__Chlamydiae; o__Chlamydiales	0	0	0	70	0	0	0	0	0	0	0	0	0	0	0	0	0	0	0	0
d__Bacteria; p__Verrucomicrobiota; c__Chlamydiae; o__Chlamydiales; f__cvE6; g__cvE6; s__uncultured_bacterium	0	0	0	0	0	0	0	0	0	0	0	0	0	47	0	0	0	0	0	0
d__Bacteria; p__WPS-2; c__WPS-2; o__WPS-2; f__WPS-2; g__WPS-2; s__hydrothermal_vent	0	0	0	0	0	0	0	0	0	25	0	0	0	0	0	0	0	0	0	0

## Sheet: Supplementary Data 4
Two-way PERMANOVA (Bray Curtis) of bacterial composition comparing Symbiodiniaceae species, treatments and the interaction.
Permutation N:	9999
Source	Sum of sqrs	df	Mean square	F	p
Symbiodiniaceae species	0.809746	1	0.80975	14.152	0.0001
Treatment	2.50082	1	2.5008	43.708	0.0001
Interaction	0.73502	1	0.73502	12.846	0.0001
Residual	0.915468	16	0.057217
Total	4.9611	19
One-way PERMANOVA (Bray curtis) - S. microadriaticum
Permutation N:	9999
Total sum of squares:	2.216
Within-group sum of squares:	0.3511
F:	42.48
Bonferroni- corrected p:	0.0056
One-way PERMANOVA (Bray curtis) - B. minutum
Permutation N:	9999
Total sum of squares:	1.935
Within-group sum of squares:	0.5643
F:	19.44
Bonferroni- corrected p:	0.0075

## Sheet: Supplementary Data 5
Symbiodiniaceae species	Bacteria ASV	beta	St. Error	W	q_val
S. microadriaticum	d__Bacteria	0.625409	0.845326	0.739844	0
S. microadriaticum	d__Bacteria; p__Actinobacteriota; c__Actinobacteria; o__Actinomycetales; f__Actinomycetaceae; g__Actinomyces	5.07627	0.385973	13.1519	0
S. microadriaticum	d__Bacteria; p__Actinobacteriota; c__Actinobacteria; o__Bifidobacteriales; f__Bifidobacteriaceae; g__Bifidobacterium1	3.27768	0.800222	4.09596	0
S. microadriaticum	d__Bacteria; p__Actinobacteriota; c__Actinobacteria; o__Corynebacteriales; f__Corynebacteriaceae; g__Corynebacterium; s__Corynebacterium_kroppenstedtii3	-3.46057	0.17811	-19.4294	0
S. microadriaticum	d__Bacteria; p__Actinobacteriota; c__Actinobacteria; o__Corynebacteriales; f__Corynebacteriaceae; g__Corynebacterium; s__Corynebacterium_kroppenstedtii4	-0.413183	0.700287	-0.590019	0
S. microadriaticum	d__Bacteria; p__Actinobacteriota; c__Actinobacteria; o__Corynebacteriales; f__Corynebacteriaceae; g__Corynebacterium; s__Corynebacterium_kroppenstedtii5	-3.21085	0.428533	-7.49265	0
S. microadriaticum	d__Bacteria; p__Actinobacteriota; c__Actinobacteria; o__Corynebacteriales; f__Corynebacteriaceae; g__Corynebacterium; s__Corynebacterium_kroppenstedtii7	0.506796	0.82822	0.61191	0
S. microadriaticum	d__Bacteria; p__Actinobacteriota; c__Actinobacteria; o__Corynebacteriales; f__Corynebacteriaceae; g__Corynebacterium1	0.679795	0.804054	0.84546	0
S. microadriaticum	d__Bacteria; p__Actinobacteriota; c__Actinobacteria; o__Corynebacteriales; f__Corynebacteriaceae; g__Corynebacterium10	3.09088	0.786362	3.93061	0
S. microadriaticum	d__Bacteria; p__Actinobacteriota; c__Actinobacteria; o__Corynebacteriales; f__Corynebacteriaceae; g__Corynebacterium11	3.32853	0.573618	5.80269	0
S. microadriaticum	d__Bacteria; p__Actinobacteriota; c__Actinobacteria; o__Corynebacteriales; f__Corynebacteriaceae; g__Corynebacterium16	5.26611	0.316223	16.6532	0
S. microadriaticum	d__Bacteria; p__Actinobacteriota; c__Actinobacteria; o__Corynebacteriales; f__Corynebacteriaceae; g__Corynebacterium2	-3.3609	0.176169	-19.0777	0
S. microadriaticum	d__Bacteria; p__Actinobacteriota; c__Actinobacteria; o__Corynebacteriales; f__Corynebacteriaceae; g__Corynebacterium7	-4.57538	0.24339	-18.7986	0
S. microadriaticum	d__Bacteria; p__Actinobacteriota; c__Actinobacteria; o__Micrococcales; f__Intrasporangiaceae4	-1.47077	0.695463	-2.11481	0
S. microadriaticum	d__Bacteria; p__Actinobacteriota; c__Actinobacteria; o__Micrococcales; f__Intrasporangiaceae5	4.21096	0.383689	10.9749	0
S. microadriaticum	d__Bacteria; p__Actinobacteriota; c__Actinobacteria; o__Micrococcales; f__Microbacteriaceae1	4.9254	0.247953	19.8642	0
S. microadriaticum	d__Bacteria; p__Actinobacteriota; c__Actinobacteria; o__Micrococcales; f__Microbacteriaceae2	2.21537	0.550347	4.0254	0.00517597
S. microadriaticum	d__Bacteria; p__Actinobacteriota; c__Actinobacteria; o__Micrococcales; f__Micrococcaceae; g__Kocuria	-2.69661	0.258107	-10.4476	0
S. microadriaticum	d__Bacteria; p__Actinobacteriota; c__Actinobacteria; o__Micrococcales; f__Micrococcaceae; g__Micrococcus2	2.79096	0.696106	4.00938	0
S. microadriaticum	d__Bacteria; p__Actinobacteriota; c__Actinobacteria; o__Propionibacteriales; f__Propionibacteriaceae; g__Cutibacterium; s__Cutibacterium_granulosum	2.68352	0.604253	4.44105	0
S. microadriaticum	d__Bacteria; p__Actinobacteriota; c__Actinobacteria; o__Propionibacteriales; f__Propionibacteriaceae; g__Cutibacterium2	-4.54696	0.266393	-17.0686	0
S. microadriaticum	d__Bacteria; p__Bacteroidota; c__Bacteroidia; o__Bacteroidales; f__Prevotellaceae; g__Prevotella; s__Prevotella_buccalis1	0.467217	0.74262	0.629146	0
S. microadriaticum	d__Bacteria; p__Bacteroidota; c__Bacteroidia; o__Bacteroidales; f__Prevotellaceae; g__Prevotella; s__Prevotella_buccalis2	-1.57243	0.713789	-2.20293	0
S. microadriaticum	d__Bacteria; p__Bacteroidota; c__Bacteroidia; o__Cytophagales; f__Cyclobacteriaceae; g__Ekhidna1	-4.56164	0.274718	-16.6048	0
S. microadriaticum	d__Bacteria; p__Bacteroidota; c__Bacteroidia; o__Cytophagales; f__Cyclobacteriaceae; g__Ekhidna6	-2.31694	0.806215	-2.87385	0
S. microadriaticum	d__Bacteria; p__Bacteroidota; c__Bacteroidia; o__Cytophagales; f__Cyclobacteriaceae; g__Ekhidna9	-0.51783	0.760394	-0.681002	0
S. microadriaticum	d__Bacteria; p__Bacteroidota; c__Bacteroidia; o__Cytophagales; f__Cyclobacteriaceae; g__Marinoscillum; s__Marinoscillum_luteum3	2.73342	0.604774	4.51974	0
S. microadriaticum	d__Bacteria; p__Bacteroidota; c__Bacteroidia; o__Cytophagales; f__Cyclobacteriaceae; g__Reichenbachiella11	-2.33912	0.809976	-2.88789	0
S. microadriaticum	d__Bacteria; p__Bacteroidota; c__Bacteroidia; o__Cytophagales; f__Cyclobacteriaceae; g__Reichenbachiella14	-3.20415	0.31913	-10.0403	0
S. microadriaticum	d__Bacteria; p__Bacteroidota; c__Bacteroidia; o__Cytophagales; f__Cyclobacteriaceae; g__Reichenbachiella5	-4.52764	0.263293	-17.1962	0
S. microadriaticum	d__Bacteria; p__Bacteroidota; c__Bacteroidia; o__Cytophagales; f__Cyclobacteriaceae10	-2.55374	0.315743	-8.08803	0
S. microadriaticum	d__Bacteria; p__Bacteroidota; c__Bacteroidia; o__Cytophagales; f__Cyclobacteriaceae3	-3.44254	0.201688	-17.0686	0
S. microadriaticum	d__Bacteria; p__Bacteroidota; c__Bacteroidia; o__Cytophagales; f__Cyclobacteriaceae5	5.24779	0.403731	12.9982	0
S. microadriaticum	d__Bacteria; p__Bacteroidota; c__Bacteroidia; o__Flavobacteriales; f__Cryomorphaceae; g__Cryomorpha; s__uncultured_bacterium	0.789188	0.94789	0.832574	0
S. microadriaticum	d__Bacteria; p__Bacteroidota; c__Bacteroidia; o__Flavobacteriales; f__Flavobacteriaceae; g__Costertonia; s__Chromera_velia6	-4.54774	0.279383	-16.2778	0
S. microadriaticum	d__Bacteria; p__Bacteroidota; c__Bacteroidia; o__Flavobacteriales; f__Flavobacteriaceae; g__Muricauda6	-3.4647	0.199437	-17.3724	0
S. microadriaticum	d__Bacteria; p__Bacteroidota; c__Bacteroidia; o__Flavobacteriales; f__Weeksellaceae; g__Cloacibacterium1	4.33048	0.259924	16.6606	0
S. microadriaticum	d__Bacteria; p__Bacteroidota; c__Rhodothermia; o__Balneolales; f__Balneolaceae; g__Balneola; s__uncultured_bacterium3	-1.37068	0.67129	-2.04186	0
S. microadriaticum	d__Bacteria; p__Bacteroidota; c__Rhodothermia; o__Balneolales; f__Balneolaceae; g__Balneola; s__uncultured_bacterium8	0.355698	0.638241	0.55731	0
S. microadriaticum	d__Bacteria; p__Bacteroidota; c__Rhodothermia; o__Balneolales; f__Balneolaceae; g__Balneola; s__uncultured_bacterium9	4.00402	0.284273	14.0851	0
S. microadriaticum	d__Bacteria; p__Bacteroidota; c__Rhodothermia; o__Balneolales; f__Balneolaceae; g__Balneola; s__uncultured_Bacteroidetes3	-4.7221	0.272646	-17.3195	0
S. microadriaticum	d__Bacteria; p__Firmicutes; c__Bacilli; o__Bacillales; f__Bacillaceae; g__Bacillus; s__Bacillus_alkalogaya	-3.28465	0.50177	-6.54612	0
S. microadriaticum	d__Bacteria; p__Firmicutes; c__Bacilli; o__Lactobacillales; f__Lactobacillaceae; g__Lactobacillus; s__Lactobacillus_iners	-0.940021	0.730027	-1.28765	0
S. microadriaticum	d__Bacteria; p__Firmicutes; c__Bacilli; o__Lactobacillales; f__Lactobacillaceae; g__Lactobacillus3	3.4985	1.07937	3.24126	0
S. microadriaticum	d__Bacteria; p__Firmicutes; c__Bacilli; o__Staphylococcales; f__Gemellaceae; g__Gemella; s__uncultured_ba2cterium	5.29934	0.294039	18.0226	0
S. microadriaticum	d__Bacteria; p__Firmicutes; c__Bacilli; o__Staphylococcales; f__Gemellaceae; g__Gemella1	-3.49418	0.172431	-20.2642	0
S. microadriaticum	d__Bacteria; p__Firmicutes; c__Bacilli; o__Staphylococcales; f__Staphylococcaceae; g__Staphylococcus2	-0.619207	0.507653	-1.21975	0
S. microadriaticum	d__Bacteria; p__Firmicutes; c__Bacilli; o__Staphylococcales; f__Staphylococcaceae; g__Staphylococcus8	-4.29587	0.280155	-15.3339	0
S. microadriaticum	d__Bacteria; p__Firmicutes; c__Bacilli; o__Staphylococcales; f__Staphylococcaceae; g__Staphylococcus9	3.02974	0.525788	5.76229	0
S. microadriaticum	d__Bacteria; p__Firmicutes; c__Clostridia; o__Lachnospirales; f__Lachnospiraceae; g__[Eubacterium]_xylanophilum_group	0.255188	0.806066	0.316584	0
S. microadriaticum	d__Bacteria; p__Firmicutes; c__Clostridia; o__Lachnospirales; f__Lachnospiraceae; g__Roseburia	3.41366	0.582064	5.86475	0
S. microadriaticum	d__Bacteria; p__Firmicutes; c__Clostridia; o__Peptostreptococcales-Tissierellales; f__Peptostreptococcales-Tissierellales; g__Finegoldia; s__uncultured_bacterium1	0.0441847	0.458524	0.0963628	0
S. microadriaticum	d__Bacteria; p__Firmicutes; c__Clostridia; o__Peptostreptococcales-Tissierellales; f__Peptostreptococcales-Tissierellales; g__Peptoniphilus; s__Peptoniphilus_duerdenii	4.07442	0.279083	14.5993	0
S. microadriaticum	d__Bacteria; p__Myxococcota; c__Polyangia; o__Polyangiales; f__Sandaracinaceae; g__Sandaracinus1	-3.30093	0.222213	-14.8548	0
S. microadriaticum	d__Bacteria; p__Myxococcota; c__Polyangia; o__Polyangiales; f__Sandaracinaceae; g__Sandaracinus5	-2.60911	0.337389	-7.73324	0
S. microadriaticum	d__Bacteria; p__Planctomycetota; c__Phycisphaerae; o__Phycisphaerales; f__Phycisphaeraceae; g__SM1A02; s__Gambierdiscus_polynesiensis2	4.41685	0.226707	19.4826	0
S. microadriaticum	d__Bacteria; p__Planctomycetota; c__Phycisphaerae; o__Phycisphaerales; f__Phycisphaeraceae; g__SM1A02; s__Nannochloropsis_gaditana2	-3.46358	0.227071	-15.2533	0
S. microadriaticum	d__Bacteria; p__Planctomycetota; c__Phycisphaerae; o__Phycisphaerales; f__Phycisphaeraceae; g__SM1A02; s__Nannochloropsis_gaditana4	4.28202	0.285214	15.0134	0
S. microadriaticum	d__Bacteria; p__Planctomycetota; c__Phycisphaerae; o__Phycisphaerales; f__Phycisphaeraceae3	0.0441847	0.494683	0.0893192	0
S. microadriaticum	d__Bacteria; p__Planctomycetota; c__Phycisphaerae; o__Phycisphaerales; f__Phycisphaeraceae4	-4.47616	0.28115	-15.9209	0
S. microadriaticum	d__Bacteria; p__Planctomycetota; c__Phycisphaerae; o__Phycisphaerales; f__Phycisphaeraceae5	3.73793	0.493306	7.57731	0
S. microadriaticum	d__Bacteria; p__Planctomycetota; c__Phycisphaerae; o__Phycisphaerales; f__Phycisphaeraceae9	4.47279	0.250725	17.8394	0
S. microadriaticum	d__Bacteria; p__Planctomycetota; c__Planctomycetes; o__Pirellulales; f__Pirellulaceae; g__Pir4_lineage; s__uncultured_Planctomycetales3	2.43509	0.692232	3.51774	0.037431
S. microadriaticum	d__Bacteria; p__Planctomycetota; c__Planctomycetes; o__Pirellulales; f__Pirellulaceae; g__Pir4_lineage1	2.33133	1.18593	1.96582	0
S. microadriaticum	d__Bacteria; p__Planctomycetota; c__Planctomycetes; o__Pirellulales; f__Pirellulaceae; g__uncultured1	-0.847372	0.743827	-1.13921	0
S. microadriaticum	d__Bacteria; p__Proteobacteria; c__Alphaproteobacteria; o__Caulobacterales; f__Caulobacteraceae; g__Brevundimonas5	4.24185	0.22798	18.6062	0
S. microadriaticum	d__Bacteria; p__Proteobacteria; c__Alphaproteobacteria; o__Kiloniellales; f__Kiloniellaceae; g__Pelagibius4	2.89524	0.690022	4.19586	0
S. microadriaticum	d__Bacteria; p__Proteobacteria; c__Alphaproteobacteria; o__Kiloniellales; f__Kiloniellaceae; g__Pelagibius5	3.98776	0.291776	13.6672	0
S. microadriaticum	d__Bacteria; p__Proteobacteria; c__Alphaproteobacteria; o__Kiloniellales; f__Kiloniellaceae; g__Pelagibius6	-0.988951	0.636823	-1.55294	0
S. microadriaticum	d__Bacteria; p__Proteobacteria; c__Alphaproteobacteria; o__Parvibaculales; f__Parvibaculaceae; g__Mf105b01; s__uncultured_bacterium6	0.401109	0.907849	0.441824	0
S. microadriaticum	d__Bacteria; p__Proteobacteria; c__Alphaproteobacteria; o__Parvibaculales; f__Parvibaculaceae; g__Pyruvatibacter; s__Pyruvatibacter_mobilis3	4.094	0.380654	10.7552	0
S. microadriaticum	d__Bacteria; p__Proteobacteria; c__Alphaproteobacteria; o__Parvibaculales; f__Parvibaculaceae; g__Pyruvatibacter; s__Pyruvatibacter_mobilis4	4.00781	0.229766	17.443	0
S. microadriaticum	d__Bacteria; p__Proteobacteria; c__Alphaproteobacteria; o__Parvibaculales; f__uncultured; g__uncultured1	-3.22688	0.307857	-10.4817	0
S. microadriaticum	d__Bacteria; p__Proteobacteria; c__Alphaproteobacteria; o__Rhizobiales; f__Methyloligellaceae; g__Methyloceanibacter	-2.55031	0.311478	-8.18776	0
S. microadriaticum	d__Bacteria; p__Proteobacteria; c__Alphaproteobacteria; o__Rhizobiales; f__Rhizobiaceae; g__Aureimonas1	-1.63608	0.743667	-2.20002	0
S. microadriaticum	d__Bacteria; p__Proteobacteria; c__Alphaproteobacteria; o__Rhizobiales; f__Rhizobiaceae; g__Hoeflea1	3.26698	0.531606	6.1455	0
S. microadriaticum	d__Bacteria; p__Proteobacteria; c__Alphaproteobacteria; o__Rhizobiales; f__Rhizobiaceae; g__Nitratireductor1	-4.52675	0.285068	-15.8796	0
S. microadriaticum	d__Bacteria; p__Proteobacteria; c__Alphaproteobacteria; o__Rhizobiales; f__Rhizobiaceae; g__uncultured1	-0.732586	0.693515	-1.05634	0
S. microadriaticum	d__Bacteria; p__Proteobacteria; c__Alphaproteobacteria; o__Rhizobiales; f__Rhizobiales_Incertae_Sedis; g__Bauldia1	4.96962	0.202243	24.5726	0
S. microadriaticum	d__Bacteria; p__Proteobacteria; c__Alphaproteobacteria; o__Rhizobiales; f__Rhizobiales_Incertae_Sedis; g__uncultured; s__uncultured_Alphaproteobacteria	-1.6828	0.730405	-2.30393	0
S. microadriaticum	d__Bacteria; p__Proteobacteria; c__Alphaproteobacteria; o__Rhizobiales; f__Rhodobiaceae; g__Amorphus1	-4.61441	0.260642	-17.704	0
S. microadriaticum	d__Bacteria; p__Proteobacteria; c__Alphaproteobacteria; o__Rhizobiales; f__Stappiaceae; g__Labrenzia10	4.67683	0.236462	19.7783	0
S. microadriaticum	d__Bacteria; p__Proteobacteria; c__Alphaproteobacteria; o__Rhizobiales; f__Stappiaceae; g__Labrenzia11	5.26036	0.356975	14.7359	0
S. microadriaticum	d__Bacteria; p__Proteobacteria; c__Alphaproteobacteria; o__Rhizobiales; f__Stappiaceae; g__Labrenzia17	5.18622	0.371589	13.9568	0
S. microadriaticum	d__Bacteria; p__Proteobacteria; c__Alphaproteobacteria; o__Rhizobiales; f__Stappiaceae; g__Labrenzia18	5.24648	0.302767	17.3284	0
S. microadriaticum	d__Bacteria; p__Proteobacteria; c__Alphaproteobacteria; o__Rhizobiales; f__Stappiaceae; g__Labrenzia21	4.30942	0.256032	16.8315	0
S. microadriaticum	d__Bacteria; p__Proteobacteria; c__Alphaproteobacteria; o__Rhizobiales; f__Stappiaceae; g__Labrenzia22	2.448	0.53524	4.57364	0
S. microadriaticum	d__Bacteria; p__Proteobacteria; c__Alphaproteobacteria; o__Rhizobiales; f__Stappiaceae; g__Labrenzia23	2.3495	0.638196	3.68147	0.0201745
S. microadriaticum	d__Bacteria; p__Proteobacteria; c__Alphaproteobacteria; o__Rhizobiales; f__Stappiaceae; g__Labrenzia5	2.14403	0.512989	4.17949	0.00280478
S. microadriaticum	d__Bacteria; p__Proteobacteria; c__Alphaproteobacteria; o__Rhizobiales; f__Stappiaceae; g__Labrenzia6	-0.185912	0.52709	-0.352714	0
S. microadriaticum	d__Bacteria; p__Proteobacteria; c__Alphaproteobacteria; o__Rhizobiales; f__Stappiaceae; g__Labrenzia9	-4.59281	0.27771	-16.5382	0
S. microadriaticum	d__Bacteria; p__Proteobacteria; c__Alphaproteobacteria; o__Rhodobacterales; f__Rhodobacteraceae; g__Jannaschia	2.59479	0.630887	4.11293	0
S. microadriaticum	d__Bacteria; p__Proteobacteria; c__Alphaproteobacteria; o__Rhodobacterales; f__Rhodobacteraceae; g__Jannaschia; s__uncultured_Alphaproteobacteria	4.39781	0.281483	15.6237	0
S. microadriaticum	d__Bacteria; p__Proteobacteria; c__Alphaproteobacteria; o__Rhodobacterales; f__Rhodobacteraceae; g__Marivita2	-2.22	0.437539	-5.07382	0
S. microadriaticum	d__Bacteria; p__Proteobacteria; c__Alphaproteobacteria; o__Rhodobacterales; f__Rhodobacteraceae; g__Marivita4	-2.2692	0.79099	-2.86881	0
S. microadriaticum	d__Bacteria; p__Proteobacteria; c__Alphaproteobacteria; o__Rhodobacterales; f__Rhodobacteraceae; g__Ruegeria2	2.44999	1.2068	2.03015	0
S. microadriaticum	d__Bacteria; p__Proteobacteria; c__Alphaproteobacteria; o__Rhodobacterales; f__Rhodobacteraceae; g__Sulfitobacter1	3.60753	0.626139	5.76155	0
S. microadriaticum	d__Bacteria; p__Proteobacteria; c__Alphaproteobacteria; o__Rhodobacterales; f__Rhodobacteraceae10	3.90826	0.477584	8.18341	0
S. microadriaticum	d__Bacteria; p__Proteobacteria; c__Alphaproteobacteria; o__Rhodobacterales; f__Rhodobacteraceae17	4.01864	0.213822	18.7944	0
S. microadriaticum	d__Bacteria; p__Proteobacteria; c__Alphaproteobacteria; o__Rhodobacterales; f__Rhodobacteraceae18	-2.77466	0.291209	-9.52805	0
S. microadriaticum	d__Bacteria; p__Proteobacteria; c__Alphaproteobacteria; o__Rhodobacterales; f__Rhodobacteraceae2	-3.00994	0.645782	-4.66093	0
S. microadriaticum	d__Bacteria; p__Proteobacteria; c__Alphaproteobacteria; o__Rhodobacterales; f__Rhodobacteraceae5	-3.31647	0.435268	-7.61938	0
S. microadriaticum	d__Bacteria; p__Proteobacteria; c__Alphaproteobacteria; o__Rhodobacterales; f__Rhodobacteraceae6	-4.27237	0.253221	-16.8721	0
S. microadriaticum	d__Bacteria; p__Proteobacteria; c__Alphaproteobacteria; o__Rhodobacterales; f__Rhodobacteraceae8	4.53755	0.263709	17.2066	0
S. microadriaticum	d__Bacteria; p__Proteobacteria; c__Alphaproteobacteria; o__Rhodospirillales; f__Magnetospiraceae; g__uncultured	-2.72219	0.324627	-8.38558	0
S. microadriaticum	d__Bacteria; p__Proteobacteria; c__Alphaproteobacteria; o__Rhodospirillales; f__Terasakiellaceae; g__uncultured; s__alpha_proteobacterium2	2.62958	0.586162	4.48611	0
S. microadriaticum	d__Bacteria; p__Proteobacteria; c__Alphaproteobacteria; o__Rhodospirillales; f__Terasakiellaceae; g__uncultured; s__alpha_proteobacterium4	-3.26628	0.4591	-7.11453	0
S. microadriaticum	d__Bacteria; p__Proteobacteria; c__Alphaproteobacteria; o__Rhodospirillales; f__Terasakiellaceae; g__uncultured; s__alpha_proteobacterium8	0.113153	0.669227	0.16908	0
S. microadriaticum	d__Bacteria; p__Proteobacteria; c__Alphaproteobacteria; o__Sneathiellales; f__Sneathiellaceae; g__Sneathiella; s__uncultured_bacterium1	-2.55968	0.80252	-3.18955	0
S. microadriaticum	d__Bacteria; p__Proteobacteria; c__Alphaproteobacteria; o__Sneathiellales; f__Sneathiellaceae; g__Sneathiella; s__uncultured_bacterium4	4.78835	0.224893	21.2917	0
S. microadriaticum	d__Bacteria; p__Proteobacteria; c__Alphaproteobacteria; o__Sphingomonadales; f__Sphingomonadaceae; g__Erythrobacter3	-3.41636	0.276394	-12.3605	0
S. microadriaticum	d__Bacteria; p__Proteobacteria; c__Alphaproteobacteria; o__Sphingomonadales; f__Sphingomonadaceae; g__Erythrobacter4	2.27123	0.613102	3.70449	0.0186397
S. microadriaticum	d__Bacteria; p__Proteobacteria; c__Alphaproteobacteria; o__Sphingomonadales; f__Sphingomonadaceae; g__Sphingomonas1	4.73976	0.360738	13.1391	0
S. microadriaticum	d__Bacteria; p__Proteobacteria; c__Alphaproteobacteria; o__Sphingomonadales; f__Sphingomonadaceae; g__Sphingomonas4	-1.84831	0.765819	-2.41351	0
S. microadriaticum	d__Bacteria; p__Proteobacteria; c__Alphaproteobacteria; o__Sphingomonadales; f__Sphingomonadaceae; g__Sphingorhabdus	4.04788	0.234054	17.2947	0
S. microadriaticum	d__Bacteria; p__Proteobacteria; c__Alphaproteobacteria; o__Thalassobaculales; f__Thalassobaculaceae; g__Thalassobaculum5	4.36388	0.18652	23.3963	0
S. microadriaticum	d__Bacteria; p__Proteobacteria; c__Alphaproteobacteria; o__Thalassobaculales; f__Thalassobaculaceae; g__Thalassobaculum8	0.130912	0.852867	0.153496	0
S. microadriaticum	d__Bacteria; p__Proteobacteria; c__Alphaproteobacteria; o__uncultured; f__uncultured; g__uncultured; s__uncultured_Rhodobacteraceae1	5.09577	0.212789	23.9476	0
S. microadriaticum	d__Bacteria; p__Proteobacteria; c__Gammaproteobacteria; o__Alteromonadales; f__Alteromonadaceae; g__Alteromonas3	-2.20059	0.776107	-2.83542	0
S. microadriaticum	d__Bacteria; p__Proteobacteria; c__Gammaproteobacteria; o__Alteromonadales; f__Alteromonadaceae; g__Alteromonas4	-0.797002	0.650964	-1.22434	0
S. microadriaticum	d__Bacteria; p__Proteobacteria; c__Gammaproteobacteria; o__Alteromonadales; f__Alteromonadaceae; g__Alteromonas5	4.25106	0.226272	18.7874	0
S. microadriaticum	d__Bacteria; p__Proteobacteria; c__Gammaproteobacteria; o__Alteromonadales; f__Alteromonadaceae; g__Alteromonas6	5.2609	0.322301	16.3229	0
S. microadriaticum	d__Bacteria; p__Proteobacteria; c__Gammaproteobacteria; o__Alteromonadales; f__Alteromonadaceae; g__Alteromonas7	2.83807	0.664404	4.27161	0
S. microadriaticum	d__Bacteria; p__Proteobacteria; c__Gammaproteobacteria; o__Alteromonadales; f__Marinobacteraceae; g__Marinobacter; s__Marinobacter_salsuginis1	-2.51978	0.320496	-7.86213	0
S. microadriaticum	d__Bacteria; p__Proteobacteria; c__Gammaproteobacteria; o__Alteromonadales; f__Marinobacteraceae; g__Marinobacter; s__Marinobacter_salsuginis2	-0.218493	0.616356	-0.354491	0
S. microadriaticum	d__Bacteria; p__Proteobacteria; c__Gammaproteobacteria; o__Alteromonadales; f__Marinobacteraceae; g__Marinobacter13	2.92618	0.673106	4.34728	0
S. microadriaticum	d__Bacteria; p__Proteobacteria; c__Gammaproteobacteria; o__Alteromonadales; f__Marinobacteraceae; g__Marinobacter14	1.97457	0.48202	4.09646	0.00390155
S. microadriaticum	d__Bacteria; p__Proteobacteria; c__Gammaproteobacteria; o__Alteromonadales; f__Marinobacteraceae; g__Marinobacter3	-1.63365	0.764861	-2.13588	0
S. microadriaticum	d__Bacteria; p__Proteobacteria; c__Gammaproteobacteria; o__Alteromonadales; f__Marinobacteraceae; g__Marinobacter9	3.10121	0.748669	4.1423	0
S. microadriaticum	d__Bacteria; p__Proteobacteria; c__Gammaproteobacteria; o__Alteromonadales; f__Pseudoalteromonadaceae; g__Pseudoalteromonas2	-3.36217	0.230635	-14.5779	0
S. microadriaticum	d__Bacteria; p__Proteobacteria; c__Gammaproteobacteria; o__Burkholderiales; f__Neisseriaceae; g__uncultured; s__uncultured_bacterium5	-1.54918	0.715651	-2.16471	0
S. microadriaticum	d__Bacteria; p__Proteobacteria; c__Gammaproteobacteria; o__Burkholderiales; f__Rhodocyclaceae; g__Niveibacterium; s__uncultured_bacterium	4.3767	0.189582	23.086	0
S. microadriaticum	d__Bacteria; p__Proteobacteria; c__Gammaproteobacteria; o__Cellvibrionales; f__BD2-7; g__BD2-7; s__uncultured_bacterium1	2.90166	0.668894	4.338	0
S. microadriaticum	d__Bacteria; p__Proteobacteria; c__Gammaproteobacteria; o__Cellvibrionales; f__Halieaceae2	-4.72727	0.266454	-17.7414	0
S. microadriaticum	d__Bacteria; p__Proteobacteria; c__Gammaproteobacteria; o__Cellvibrionales; f__Halieaceae3	4.10985	0.325176	12.6388	0
S. microadriaticum	d__Bacteria; p__Proteobacteria; c__Gammaproteobacteria; o__Cellvibrionales; f__Porticoccaceae; g__C1-B045; s__Cladosiphon_okamuranus2	-4.62556	0.286274	-16.1578	0
S. microadriaticum	d__Bacteria; p__Proteobacteria; c__Gammaproteobacteria; o__Cellvibrionales; f__Porticoccaceae; g__C1-B045; s__Cladosiphon_okamuranus3	-2.34005	0.814644	-2.87248	0
S. microadriaticum	d__Bacteria; p__Proteobacteria; c__Gammaproteobacteria; o__Cellvibrionales; f__Porticoccaceae; g__C1-B045; s__Cladosiphon_okamuranus4	-4.25891	0.257182	-16.5599	0
S. microadriaticum	d__Bacteria; p__Proteobacteria; c__Gammaproteobacteria; o__Cellvibrionales; f__Spongiibacteraceae2	-3.3364	0.294466	-11.3303	0
S. microadriaticum	d__Bacteria; p__Proteobacteria; c__Gammaproteobacteria; o__Ga0077536; f__Ga0077536; g__Ga0077536	4.96577	0.262633	18.9077	0
S. microadriaticum	d__Bacteria; p__Proteobacteria; c__Gammaproteobacteria; o__KI89A_clade; f__KI89A_clade; g__KI89A_clade1	4.82342	0.267048	18.062	0
S. microadriaticum	d__Bacteria; p__Proteobacteria; c__Gammaproteobacteria; o__Nitrosococcales; f__Methylophagaceae; g__Methylophaga; s__Methylophaga_sp.	-0.0450727	0.489974	-0.09199	0
S. microadriaticum	d__Bacteria; p__Proteobacteria; c__Gammaproteobacteria; o__Nitrosococcales; f__Methylophagaceae; g__Methylophaga3	-1.37622	0.732608	-1.87852	0
S. microadriaticum	d__Bacteria; p__Proteobacteria; c__Gammaproteobacteria; o__Oceanospirillales; f__Halomonadaceae; g__Halomonas1	-4.71338	0.258529	-18.2316	0
S. microadriaticum	d__Bacteria; p__Proteobacteria; c__Gammaproteobacteria; o__Oceanospirillales; f__Halomonadaceae; g__Halomonas3	5.36554	0.269689	19.8953	0
S. microadriaticum	d__Bacteria; p__Proteobacteria; c__Gammaproteobacteria; o__Oceanospirillales; f__Pseudohongiellaceae; g__Pseudohongiella; s__gamma_proteobacterium3	2.49953	1.16004	2.15468	0
S. microadriaticum	d__Bacteria; p__Proteobacteria; c__Gammaproteobacteria; o__Pseudomonadales; f__Moraxellaceae; g__Enhydrobacter1	4.14138	0.212986	19.4444	0
S. microadriaticum	d__Bacteria; p__Proteobacteria; c__Gammaproteobacteria; o__Pseudomonadales; f__Moraxellaceae; g__Enhydrobacter4	5.34474	0.422577	12.648	0
S. microadriaticum	d__Bacteria; p__Proteobacteria; c__Gammaproteobacteria; o__Pseudomonadales; f__Moraxellaceae; g__Enhydrobacter6	-2.56539	0.287466	-8.92413	0
S. microadriaticum	d__Bacteria; p__Proteobacteria; c__Gammaproteobacteria; o__Pseudomonadales; f__Moraxellaceae; g__Moraxella4	-2.33679	0.808406	-2.89061	0
S. microadriaticum	d__Bacteria; p__Proteobacteria; c__Gammaproteobacteria; o__Pseudomonadales; f__Moraxellaceae; g__Moraxella5	2.91668	0.66771	4.36818	0
S. microadriaticum	d__Bacteria; p__Proteobacteria; c__Gammaproteobacteria; o__Salinisphaerales; f__Algiphilaceae; g__Algiphilus; s__uncultured_bacterium2	-0.263557	0.823497	-0.320046	0
S. microadriaticum	d__Bacteria; p__Proteobacteria; c__Gammaproteobacteria; o__Salinisphaerales; f__Algiphilaceae; g__Algiphilus; s__uncultured_bacterium6	-4.57286	0.271953	-16.8149	0
S. microadriaticum	d__Bacteria; p__Verrucomicrobiota; c__Chlamydiae; o__Chlamydiales; f__cvE6; g__cvE6; s__uncultured_bacterium	4.67357	0.230134	20.308	0
S. microadriaticum	d__Bacteria; p__Proteobacteria; c__Alphaproteobacteria; o__Rhizobiales; f__Hyphomicrobiaceae; g__uncultured	5.02659	0.269197	18.6725	0
S. microadriaticum	d__Bacteria; p__Proteobacteria; c__Gammaproteobacteria; o__Xanthomonadales; f__Xanthomonadaceae; g__Stenotrophomonas1	5.17098	0.207432	24.9286	0
S. microadriaticum	d__Bacteria; p__Proteobacteria; c__Alphaproteobacteria; o__Rhodobacterales; f__Rhodobacteraceae12	5.41755	0.23173	23.3787	0
S. microadriaticum	d__Bacteria; p__Proteobacteria; c__Alphaproteobacteria; o__Sneathiellales; f__Sneathiellaceae; g__Sneathiella; s__uncultured_bacterium2	5.39338	0.233972	23.0514	0
S. microadriaticum	d__Bacteria; p__Bacteroidota; c__Bacteroidia; o__Cytophagales; f__Cyclobacteriaceae; g__Marinoscillum; s__bacterium_DG873_2	5.10378	0.203842	25.038	0
S. microadriaticum	d__Bacteria; p__Proteobacteria; c__Alphaproteobacteria; o__Parvibaculales; f__Parvibaculaceae; g__Pyruvatibacter; s__Pyruvatibacter_mobilis7	5.26313	0.184279	28.5606	0
S. microadriaticum	d__Bacteria; p__Proteobacteria; c__Alphaproteobacteria; o__Caulobacterales; f__Hyphomonadaceae; g__Maricaulis5	5.08382	0.194919	26.0818	0
S. microadriaticum	d__Bacteria; p__Proteobacteria; c__Gammaproteobacteria; o__Alteromonadales; f__Marinobacteraceae; g__Marinobacter; s__Marinobacter_salsuginis6	5.05901	0.2164	23.378	0
S. microadriaticum	d__Bacteria; p__Proteobacteria; c__Alphaproteobacteria; o__Rhizobiales; f__Stappiaceae; g__Labrenzia16	5.3263	0.20546	25.9238	0
S. microadriaticum	d__Bacteria; p__Proteobacteria; c__Gammaproteobacteria; o__Alteromonadales; f__Marinobacteraceae; g__Marinobacter2	5.31854	0.202996	26.2002	0
S. microadriaticum	d__Bacteria; p__Proteobacteria; c__Gammaproteobacteria; o__Oceanospirillales; f__Pseudohongiellaceae; g__Pseudohongiella; s__gamma_proteobacterium2	5.25226	0.2838	18.5069	0
S. microadriaticum	d__Bacteria; p__Proteobacteria; c__Gammaproteobacteria; o__Vibrionales; f__Vibrionaceae; g__Vibrio	5.09394	0.205418	24.7979	0
S. microadriaticum	d__Bacteria; p__Proteobacteria; c__Alphaproteobacteria; o__Rhizobiales; f__Rhizobiaceae; g__uncultured2	5.49168	0.229278	23.952	0
S. microadriaticum	d__Bacteria; p__Proteobacteria; c__Gammaproteobacteria; o__Pseudomonadales; f__Moraxellaceae; g__Moraxella1	5.53629	0.198857	27.8406	0
S. microadriaticum	d__Bacteria; p__Proteobacteria; c__Alphaproteobacteria; o__Rhizobiales; f__Rhodobiaceae; g__Amorphus2	5.04504	0.237395	21.2517	0
S. microadriaticum	d__Bacteria; p__Actinobacteriota; c__Actinobacteria; o__Corynebacteriales; f__Corynebacteriaceae; g__Corynebacterium6	5.36286	0.277847	19.3015	0
S. microadriaticum	d__Bacteria; p__Bacteroidota; c__Bacteroidia; o__Cytophagales; f__Cyclobacteriaceae; g__Fabibacter; s__Fabibacter_pacificus	5.42023	0.295051	18.3705	0
S. microadriaticum	d__Bacteria; p__Actinobacteriota; c__Actinobacteria; o__Propionibacteriales; f__Propionibacteriaceae; g__Cutibacterium6	5.98487	0.237231	25.2281	0
S. microadriaticum	d__Bacteria; p__Actinobacteriota; c__Actinobacteria; o__Propionibacteriales; f__Propionibacteriaceae; g__Cutibacterium5	5.29867	0.198244	26.7281	0
S. microadriaticum	d__Bacteria; p__Actinobacteriota; c__Actinobacteria; o__Corynebacteriales; f__Corynebacteriaceae; g__Lawsonella1	5.61713	0.349055	16.0924	0
S. microadriaticum	d__Bacteria; p__Firmicutes; c__Clostridia; o__Peptostreptococcales-Tissierellales; f__Peptostreptococcales-Tissierellales; g__Anaerococcus2	5.00625	0.321696	15.5621	0
S. microadriaticum	d__Bacteria; p__Firmicutes; c__Bacilli; o__Lactobacillales; f__Streptococcaceae; g__Streptococcus1	5.46167	0.290101	18.8268	0
S. microadriaticum	d__Bacteria; p__Actinobacteriota; c__Actinobacteria; o__Corynebacteriales; f__Corynebacteriaceae; g__Corynebacterium14	5.11762	0.269761	18.9709	0
S. microadriaticum	d__Bacteria; p__Proteobacteria; c__Alphaproteobacteria; o__Thalassobaculales; f__Thalassobaculaceae; g__Thalassobaculum7	5.62774	0.342801	16.4169	0
S. microadriaticum	d__Bacteria; p__Proteobacteria; c__Alphaproteobacteria; o__Rhodobacterales; f__Rhodobacteraceae16	5.8472	0.300509	19.4577	0
S. microadriaticum	d__Bacteria; p__Bacteroidota; c__Bacteroidia; o__Cytophagales; f__Cyclobacteriaceae; g__Roseivirga; s__Fabivirga_thermotolerans	6.12954	0.212654	28.8239	0
S. microadriaticum	d__Bacteria; p__Proteobacteria; c__Gammaproteobacteria; o__Alteromonadales; f__Alteromonadaceae; g__Alteromonas11	6.20482	0.205073	30.2567	0
S. microadriaticum	d__Bacteria; p__Proteobacteria; c__Gammaproteobacteria; o__Salinisphaerales; f__Algiphilaceae; g__Algiphilus; s__uncultured_bacterium4	6.93933	0.191765	36.1866	0
S. microadriaticum	d__Bacteria; p__Proteobacteria; c__Gammaproteobacteria; o__Burkholderiales; f__Comamonadaceae; g__Tepidimonas	7.10874	0.188285	37.7552	0
S. microadriaticum	d__Bacteria; p__Proteobacteria; c__Gammaproteobacteria; o__Alteromonadales; f__Alteromonadaceae; g__Alteromonas8	7.10056	0.190152	37.3414	0
S. microadriaticum	d__Bacteria; p__Proteobacteria; c__Gammaproteobacteria; o__KI89A_clade; f__KI89A_clade; g__KI89A_clade3	7.20753	0.191834	37.5716	0
S. microadriaticum	d__Bacteria; p__Proteobacteria; c__Gammaproteobacteria; o__Alteromonadales; f__Marinobacteraceae; g__Marinobacter4	7.24235	0.186637	38.8045	0
S. microadriaticum	d__Bacteria; p__Proteobacteria; c__Alphaproteobacteria; o__Rhodospirillales; f__Terasakiellaceae; g__uncultured; s__alpha_proteobacterium9	7.23566	0.189489	38.1852	0
S. microadriaticum	d__Bacteria; p__Proteobacteria; c__Gammaproteobacteria; o__Oceanospirillales; f__Alcanivoracaceae1; g__Alcanivorax2	7.2559	0.19887	36.4856	0
S. microadriaticum	d__Bacteria; p__Proteobacteria; c__Alphaproteobacteria; o__Rhodobacterales; f__Rhodobacteraceae15	7.38016	0.191039	38.6317	0
S. microadriaticum	d__Bacteria; p__Bacteroidota; c__Bacteroidia; o__Cytophagales; f__Cyclobacteriaceae; g__Reichenbachiella7	7.34878	0.189529	38.7739	0
S. microadriaticum	d__Bacteria; p__Proteobacteria; c__Gammaproteobacteria; o__Alteromonadales; f__Marinobacteraceae; g__Marinobacter12	7.37896	0.205457	35.9149	0
B. minutum	d__Bacteria; p__Proteobacteria; c__Gammaproteobacteria; o__Cellvibrionales; f__Spongiibacteraceae1	-3.04498	0.794718	-3.83152	0.0178298
B. minutum	d__Bacteria; p__Planctomycetota; c__Planctomycetes; o__Pirellulales; f__Pirellulaceae; g__uncultured2	-0.120634	0.567322	-0.212639	0
B. minutum	d__Bacteria; p__Firmicutes; c__Bacilli; o__Lactobacillales; f__Lactobacillaceae; g__Lactobacillus2	0.164172	0.431107	0.380816	0
B. minutum	d__Bacteria; p__Proteobacteria; c__Alphaproteobacteria; o__Kiloniellales; f__Kiloniellaceae; g__Pelagibius4	-0.197233	0.548479	-0.359599	0
B. minutum	d__Bacteria; p__Actinobacteriota; c__Actinobacteria; o__Micrococcales; f__Microbacteriaceae2	-0.355911	0.494603	-0.71959	0
B. minutum	d__Bacteria; p__Proteobacteria; c__Alphaproteobacteria; o__Rhodospirillales; f__Terasakiellaceae; g__uncultured; s__alpha_proteobacterium5	-0.153221	0.563806	-0.271761	0
B. minutum	d__Bacteria; p__Proteobacteria; c__Gammaproteobacteria; o__Pseudomonadales; f__Moraxellaceae; g__Enhydrobacter2	0.0662274	0.444522	0.148985	0
B. minutum	d__Bacteria; p__Proteobacteria; c__Gammaproteobacteria; o__Alteromonadales; f__Pseudoalteromonadaceae; g__Pseudoalteromonas3	-0.123735	0.574652	-0.215322	0
B. minutum	d__Bacteria; p__Actinobacteriota; c__Actinobacteria; o__Micrococcales; f__Dermabacteraceae; g__Brachybacterium2	0.604737	0.53939	1.12115	0
B. minutum	d__Bacteria; p__Proteobacteria; c__Alphaproteobacteria; o__Rhizobiales; f__Stappiaceae; g__Labrenzia5	-0.217282	0.543629	-0.399688	0
B. minutum	d__Bacteria; p__Proteobacteria; c__Gammaproteobacteria; o__Alteromonadales; f__Marinobacteraceae; g__Marinobacter14	-0.22129	0.54369	-0.407015	0
B. minutum	d__Bacteria; p__Proteobacteria; c__Alphaproteobacteria; o__Rhodospirillales; f__Terasakiellaceae; g__uncultured; s__alpha_proteobacterium13	-0.113491	0.547716	-0.207208	0
B. minutum	d__Bacteria; p__Planctomycetota; c__Planctomycetes; o__Pirellulales; f__Pirellulaceae; g__Pir4_lineage; s__uncultured_Planctomycetales3	0.862135	0.617187	1.39688	0
B. minutum	d__Bacteria; p__Bacteroidota; c__Rhodothermia; o__Balneolales; f__Balneolaceae; g__Balneola; s__uncultured_Bacteroidetes2	-0.100179	0.59023	-0.169728	0
B. minutum	d__Bacteria; p__Bacteroidota; c__Bacteroidia; o__Cytophagales; f__Cyclobacteriaceae8	-0.208846	0.525687	-0.397281	0
B. minutum	d__Bacteria; p__Proteobacteria; c__Gammaproteobacteria; o__Alteromonadales; f__Alteromonadaceae; g__Alteromonas1	0.172353	0.657499	0.262134	0
B. minutum	d__Bacteria; p__Myxococcota; c__Polyangia; o__Polyangiales; f__Sandaracinaceae; g__Sandaracinus3	-0.064854	0.573804	-0.113025	0
B. minutum	d__Bacteria; p__Proteobacteria; c__Alphaproteobacteria; o__Rhizobiales; f__Stappiaceae; g__Labrenzia17	0.663103	0.918696	0.721787	0
B. minutum	d__Bacteria; p__Proteobacteria; c__Gammaproteobacteria; o__OM182_clade; f__OM182_clade; g__OM182_clade5	0.227127	0.670379	0.338804	0
B. minutum	d__Bacteria; p__Actinobacteriota; c__Actinobacteria; o__Corynebacteriales; f__Dietziaceae; g__Dietzia; s__Dietzia_cinnamea	0.294974	0.733735	0.402017	0
B. minutum	d__Bacteria; p__Proteobacteria; c__Alphaproteobacteria; o__Caulobacterales; f__Parvularculaceae4	0.629217	0.582467	1.08026	0
B. minutum	d__Bacteria; p__Proteobacteria; c__Gammaproteobacteria; o__Cellvibrionales; f__BD2-7; g__BD2-7; s__uncultured_bacterium2	0.83387	0.634376	1.31447	0
B. minutum	d__Bacteria; p__Proteobacteria; c__Gammaproteobacteria; o__Alteromonadales; f__Alteromonadaceae; g__Alteromonas4	-2.57585	0.56419	-4.56557	0.000816946
B. minutum	d__Bacteria; p__Proteobacteria; c__Alphaproteobacteria; o__Thalassobaculales; f__Thalassobaculaceae; g__Thalassobaculum8	-2.67961	0.669854	-4.00029	0
B. minutum	d__Bacteria; p__Bacteroidota; c__Bacteroidia; o__Flavobacteriales; f__Cryomorphaceae; g__Cryomorpha; s__uncultured_bacterium	-2.1066	0.690586	-3.05045	0
B. minutum	d__Bacteria; p__Proteobacteria; c__Alphaproteobacteria; o__Sphingomonadales; f__Sphingomonadaceae; g__Erythrobacter1	-2.51015	0.459448	-5.4634	8.68823e-06
B. minutum	d__Bacteria; p__Planctomycetota; c__Phycisphaerae; o__Phycisphaerales; f__Phycisphaeraceae3	-3.08067	0.878769	-3.50567	0
B. minutum	d__Bacteria; p__Firmicutes; c__Clostridia; o__Lachnospirales; f__Lachnospiraceae; g__[Eubacterium]_xylanophilum_group	-2.33901	0.69957	-3.3435	0
B. minutum	d__Bacteria; p__Proteobacteria; c__Alphaproteobacteria; o__Parvibaculales; f__Parvibaculaceae; g__Mf105b01; s__uncultured_bacterium6	-2.59908	0.774896	-3.35411	0
B. minutum	d__Bacteria; p__Bacteroidota; c__Bacteroidia; o__Flavobacteriales; f__Flavobacteriaceae; g__Costertonia; s__Chromera_velia1	-2.55028	0.484184	-5.26717	2.50758e-05
B. minutum	d__Bacteria; p__Proteobacteria; c__Alphaproteobacteria; o__Rhizobiales; f__Stappiaceae; g__Labrenzia6	-2.68891	0.586345	-4.58589	0.00075495
B. minutum	d__Bacteria; p__Proteobacteria; c__Alphaproteobacteria; o__Caulobacterales; f__Caulobacteraceae; g__Brevundimonas4	-2.53122	0.482512	-5.24592	2.79912e-05
B. minutum	d__Bacteria; p__Firmicutes; c__Bacilli; o__Staphylococcales; f__Gemellaceae; g__Gemella; s__uncultured_bacterium3	-2.64123	0.529212	-4.99087	0.000105187
B. minutum	d__Bacteria; p__Actinobacteriota; c__Actinobacteria; o__Corynebacteriales; f__Corynebacteriaceae; g__Corynebacterium; s__Corynebacterium_kroppenstedtii7	-2.36939	0.706933	-3.35165	0
B. minutum	d__Bacteria; p__Proteobacteria; c__Alphaproteobacteria; o__Kiloniellales; f__Kiloniellaceae; g__Pelagibius6	-4.01365	0.352937	-11.3721	0
B. minutum	d__Bacteria; p__Proteobacteria; c__Gammaproteobacteria; o__Salinisphaerales; f__Algiphilaceae; g__Algiphilus; s__uncultured_bacterium2	-3.07789	0.786141	-3.91519	0
B. minutum	d__Bacteria	-2.32161	0.684219	-3.39308	0
B. minutum	d__Bacteria; p__Firmicutes; c__Bacilli; o__Staphylococcales; f__Staphylococcaceae; g__Staphylococcus2	-4.09561	0.38425	-10.6587	0
B. minutum	d__Bacteria; p__Actinobacteriota; c__Actinobacteria; o__Corynebacteriales; f__Corynebacteriaceae; g__Corynebacterium; s__Corynebacterium_kroppenstedtii1	-2.98973	0.712375	-4.19684	0.00403291
B. minutum	d__Bacteria; p__Proteobacteria; c__Alphaproteobacteria; o__Caulobacterales; f__Parvularculaceae1	-2.73714	0.601039	-4.55402	0.000857867
B. minutum	d__Bacteria; p__Actinobacteriota; c__Actinobacteria; o__Micrococcales; f__Intrasporangiaceae1	-3.17298	0.810618	-3.91428	0.0129769
B. minutum	d__Bacteria; p__Proteobacteria; c__Alphaproteobacteria; o__Parvibaculales; f__Parvibaculaceae; g__Mf105b01; s__uncultured_bacterium3	-3.16918	0.809338	-3.91577	0.0129769
B. minutum	d__Bacteria; p__Bacteroidota; c__Bacteroidia; o__Cytophagales; f__Cyclobacteriaceae; g__Reichenbachiella14	-6.51353	0.320327	-20.334	0
B. minutum	d__Bacteria; p__Bacteroidota; c__Bacteroidia; o__Cytophagales; f__Cyclobacteriaceae; g__Reichenbachiella11	-4.19684	0.914128	-4.59109	0
B. minutum	d__Bacteria; p__Proteobacteria; c__Alphaproteobacteria; o__Rhodobacterales; f__Rhodobacteraceae; g__Marivita4	-4.27316	0.921563	-4.63686	0
B. minutum	d__Bacteria; p__Proteobacteria; c__Gammaproteobacteria; o__Alteromonadales; f__Alteromonadaceae; g__Alteromonas3	-3.447	0.871648	-3.95458	0.011117
B. minutum	d__Bacteria; p__Proteobacteria; c__Gammaproteobacteria; o__Pseudomonadales; f__Moraxellaceae; g__Moraxella4	-4.23315	0.966976	-4.37772	0
B. minutum	d__Bacteria; p__Proteobacteria; c__Gammaproteobacteria; o__Cellvibrionales; f__Porticoccaceae; g__C1-B045; s__Cladosiphon_okamuranus3	-4.35248	0.95787	-4.54392	0
B. minutum	d__Bacteria; p__Proteobacteria; c__Alphaproteobacteria; o__Parvibaculales; f__uncultured; g__uncultured1	-6.65713	0.275021	-24.2059	0
B. minutum	d__Bacteria; p__Bacteroidota; c__Bacteroidia; o__Cytophagales; f__Cyclobacteriaceae; g__Ekhidna6	-4.17739	0.969245	-4.30994	0
B. minutum	d__Bacteria; p__Bacteroidota; c__Rhodothermia; o__Balneolales; f__Balneolaceae; g__Balneola; s__uncultured_bacterium3	-3.76819	0.822432	-4.58176	0
B. minutum	d__Bacteria; p__Proteobacteria; c__Gammaproteobacteria; o__Burkholderiales; f__Neisseriaceae; g__uncultured; s__uncultured_bacterium5	-4.04898	0.87738	-4.61486	0
B. minutum	d__Bacteria; p__Myxococcota; c__Polyangia; o__Polyangiales; f__Sandaracinaceae; g__Sandaracinus1	-6.6698	0.284034	-23.4824	0
B. minutum	d__Bacteria; p__Proteobacteria; c__Gammaproteobacteria; o__Cellvibrionales; f__Spongiibacteraceae2	-6.81448	0.300804	-22.6542	0
B. minutum	d__Bacteria; p__Actinobacteriota; c__Actinobacteria; o__Corynebacteriales; f__Corynebacteriaceae; g__Corynebacterium; s__Corynebacterium_kroppenstedtii5	-5.07389	0.558957	-9.07743	0
B. minutum	d__Bacteria; p__Proteobacteria; c__Alphaproteobacteria; o__Sneathiellales; f__Sneathiellaceae; g__Sneathiella; s__uncultured_bacterium1	-5.27628	0.540247	-9.76641	0
B. minutum	d__Bacteria; p__Proteobacteria; c__Alphaproteobacteria; o__Sphingomonadales; f__Sphingomonadaceae; g__Erythrobacter3	-6.80975	0.269496	-25.2684	0
B. minutum	d__Bacteria; p__Proteobacteria; c__Gammaproteobacteria; o__Alteromonadales; f__Marinobacteraceae; g__Marinobacter3	-4.10941	0.887265	-4.63155	0
B. minutum	d__Bacteria; p__Proteobacteria; c__Alphaproteobacteria; o__Rhizobiales; f__Rhizobiales_Incertae_Sedis; g__uncultured; s__uncultured_Alphaproteobacteria	-4.8635	0.764899	-6.35835	0
B. minutum	d__Bacteria; p__Proteobacteria; c__Alphaproteobacteria; o__Rhodospirillales; f__Terasakiellaceae; g__uncultured; s__alpha_proteobacterium4	-5.08935	0.613031	-8.30195	0
B. minutum	d__Bacteria; p__Bacteroidota; c__Bacteroidia; o__Bacteroidales; f__Prevotellaceae; g__Prevotella; s__Prevotella_buccalis2	-3.83406	0.85791	-4.46908	0
B. minutum	d__Bacteria; p__Firmicutes; c__Bacilli; o__Bacillales; f__Bacillaceae; g__Bacillus; s__Bacillus_alkalogaya	-5.17493	0.550951	-9.39271	0
B. minutum	d__Bacteria; p__Proteobacteria; c__Alphaproteobacteria; o__Rhodobacterales; f__Rhodobacteraceae5	-5.13168	0.603391	-8.50474	0
B. minutum	d__Bacteria; p__Proteobacteria; c__Alphaproteobacteria; o__Rhodobacterales; f__Rhodobacteraceae2	-5.31161	0.466187	-11.3937	0
B. minutum	d__Bacteria; p__Proteobacteria; c__Alphaproteobacteria; o__Rhizobiales; f__Rhizobiaceae; g__Aureimonas1	-4.27007	0.938867	-4.54811	0
B. minutum	d__Bacteria; p__Planctomycetota; c__Planctomycetes; o__Pirellulales; f__Pirellulaceae; g__Pir4_lineage; s__uncultured_Planctomycetales4	-6.75364	0.218665	-30.8857	0
B. minutum	d__Bacteria; p__Bacteroidota; c__Bacteroidia; o__Cytophagales; f__Cyclobacteriaceae4	-6.58715	0.200756	-32.8118	0
B. minutum	d__Bacteria; p__Proteobacteria; c__Alphaproteobacteria; o__Sphingomonadales; f__Sphingomonadaceae; g__Sphingomonas4	-4.20195	0.926854	-4.53356	0
B. minutum	d__Bacteria; p__Actinobacteriota; c__Actinobacteria; o__Corynebacteriales; f__Corynebacteriaceae; g__Corynebacterium9	-6.75867	0.236748	-28.5479	0
B. minutum	d__Bacteria; p__Proteobacteria; c__Alphaproteobacteria; o__Caulobacterales; f__Hyphomonadaceae; g__Maricaulis4	-6.68538	0.235742	-28.3589	0
B. minutum	d__Bacteria; p__Proteobacteria; c__Alphaproteobacteria; o__Rhizobiales; f__Stappiaceae; g__Labrenzia14	-6.56476	0.219621	-29.8913	0
B. minutum	d__Bacteria; p__Proteobacteria; c__Alphaproteobacteria; o__Rhodobacterales; f__Rhodobacteraceae21	-6.79815	0.230687	-29.4691	0
B. minutum	d__Bacteria; p__Proteobacteria; c__Alphaproteobacteria; o__Caulobacterales; f__Parvularculaceae3	-6.7605	0.238899	-28.2986	0
B. minutum	d__Bacteria; p__Actinobacteriota; c__Actinobacteria; o__Corynebacteriales; f__Corynebacteriaceae; g__Corynebacterium13	0.37096	0.604876	0.613283	0
B. minutum	d__Bacteria; p__Proteobacteria; c__Gammaproteobacteria; o__Cellvibrionales; f__Porticoccaceae; g__C1-B045; s__Cladosiphon_okamuranus4	-3.72588	0.520125	-7.16343	1.62868e-10
B. minutum	d__Bacteria; p__Firmicutes; c__Bacilli; o__Staphylococcales; f__Staphylococcaceae; g__Staphylococcus8	-3.81501	0.461653	-8.2638	3.06206e-14
B. minutum	d__Bacteria; p__Proteobacteria; c__Alphaproteobacteria; o__Rhodobacterales; f__Rhodobacteraceae6	-3.54273	0.480926	-7.36647	3.6794e-11
B. minutum	d__Bacteria; p__Bacteroidota; c__Bacteroidia; o__Cytophagales; f__Cyclobacteriaceae; g__Reichenbachiella5	-3.65207	0.518219	-7.04736	3.75634e-10
B. minutum	d__Bacteria; p__Proteobacteria; c__Gammaproteobacteria; o__Oceanospirillales; f__Halomonadaceae; g__Halomonas1	-3.85526	0.526201	-7.32658	4.9344e-11
B. minutum	d__Bacteria; p__Proteobacteria; c__Gammaproteobacteria; o__Cellvibrionales; f__Halieaceae2	-3.92696	0.536432	-7.32052	5.13785e-11
B. minutum	d__Bacteria; p__Proteobacteria; c__Alphaproteobacteria; o__Rhodospirillales; f__Terasakiellaceae; g__uncultured; s__alpha_proteobacterium3	0.0830794	0.87634	0.0948027	0
B. minutum	d__Bacteria; p__Bacteroidota; c__Bacteroidia; o__Flavobacteriales; f__Flavobacteriaceae; g__Muricauda4	1.18573	0.362493	3.27105	0
B. minutum	d__Bacteria; p__Proteobacteria; c__Gammaproteobacteria; o__Salinisphaerales; f__Algiphilaceae; g__Algiphilus; s__uncultured_bacterium6	-3.70966	0.478179	-7.75788	1.83941e-12
B. minutum	d__Bacteria; p__Proteobacteria; c__Gammaproteobacteria; o__Pseudomonadales; f__Moraxellaceae; g__Moraxella2	0.372106	0.492524	0.75551	0
B. minutum	d__Bacteria; p__Proteobacteria; c__Alphaproteobacteria; o__Rhizobiales; f__Rhizobiaceae; g__Nitratireductor1	-3.79647	0.451167	-8.41479	8.61996e-15
B. minutum	d__Bacteria; p__Actinobacteriota; c__Actinobacteria; o__Corynebacteriales; f__Corynebacteriaceae; g__Corynebacterium7	-3.55976	0.470302	-7.5691	7.96717e-12
B. minutum	d__Bacteria; p__Planctomycetota; c__Phycisphaerae; o__Phycisphaerales; f__Phycisphaeraceae4	-3.66957	0.416652	-8.80728	2.84649e-16
B. minutum	d__Bacteria; p__Bacteroidota; c__Bacteroidia; o__Cytophagales; f__Cyclobacteriaceae; g__Ekhidna1	-3.71693	0.472856	-7.8606	8.18086e-13
B. minutum	d__Bacteria; p__Actinobacteriota; c__Actinobacteria; o__Propionibacteriales; f__Propionibacteriaceae; g__Cutibacterium2	-3.58444	0.477015	-7.51432	1.20704e-11
B. minutum	d__Bacteria; p__Proteobacteria; c__Gammaproteobacteria; o__Alteromonadales; f__Alteromonadaceae; g__Alteromonas2	0.746371	0.601391	1.24107	0
B. minutum	d__Bacteria; p__Proteobacteria; c__Alphaproteobacteria; o__Rhizobiales; f__Stappiaceae; g__Labrenzia9	-3.72231	0.42152	-8.83068	2.33048e-16
B. minutum	d__Bacteria; p__Bacteroidota; c__Rhodothermia; o__Balneolales; f__Balneolaceae; g__Balneola; s__uncultured_Bacteroidetes3	-3.77167	0.460749	-8.18596	5.835e-14
B. minutum	d__Bacteria; p__Proteobacteria; c__Gammaproteobacteria; o__Burkholderiales; f__Neisseriaceae; g__uncultured; s__uncultured_bacterium1	1.23182	0.33428	3.68499	0
B. minutum	d__Bacteria; p__Bacteroidota; c__Bacteroidia; o__Cytophagales; f__Cyclobacteriaceae10	-3.40981	0.668854	-5.09799	6.07619e-05
B. minutum	d__Bacteria; p__Verrucomicrobiota; c__Chlamydiae; o__Chlamydiales; f__cvE6; g__cvE6; s__uncultured_bacterium	0.980065	0.296384	3.30674	0
B. minutum	d__Bacteria; p__Bacteroidota; c__Bacteroidia; o__Cytophagales; f__Cyclobacteriaceae; g__Reichenbachiella3	0.601944	0.59817	1.00631	0
B. minutum	d__Bacteria; p__Proteobacteria; c__Alphaproteobacteria; o__Rhizobiales; f__Rhodobiaceae; g__Amorphus1	-3.5476	0.401802	-8.82922	2.35062e-16
B. minutum	d__Bacteria; p__Proteobacteria; c__Alphaproteobacteria; o__Thalassobaculales; f__Thalassobaculaceae; g__Thalassobaculum4	1.273	0.253101	5.0296	0
B. minutum	d__Bacteria; p__Planctomycetota; c__Phycisphaerae; o__Phycisphaerales; f__Phycisphaeraceae2	0.812357	0.609389	1.33307	0
B. minutum	d__Bacteria; p__WPS-2; c__WPS-2; o__WPS-2; f__WPS-2; g__WPS-2; s__hydrothermal_vent	0.992799	0.6398	1.55173	0
B. minutum	d__Bacteria; p__Proteobacteria; c__Alphaproteobacteria; o__Rhodospirillales; f__Terasakiellaceae; g__uncultured; s__alpha_proteobacterium8	-0.848852	0.571914	-1.48423	0
B. minutum	d__Bacteria; p__Proteobacteria; c__Alphaproteobacteria; o__Rhodospirillales; f__Magnetospiraceae; g__uncultured	-3.45866	0.622348	-5.55743	5.11947e-06
B. minutum	d__Bacteria; p__Bacteroidota; c__Rhodothermia; o__Balneolales; f__Balneolaceae; g__Balneola2	0.625613	0.548658	1.14026	0
B. minutum	d__Bacteria; p__Proteobacteria; c__Alphaproteobacteria; o__Rhodobacterales; f__Rhodobacteraceae18	-3.47796	0.623992	-5.57372	4.68777e-06
B. minutum	d__Bacteria; p__Proteobacteria; c__Gammaproteobacteria; o__Cellvibrionales; f__Porticoccaceae; g__C1-B045; s__Cladosiphon_okamuranus2	-3.59553	0.405005	-8.87774	1.53521e-16
B. minutum	d__Bacteria; p__Bacteroidota; c__Rhodothermia; o__Balneolales; f__Balneolaceae; g__Balneola; s__uncultured_bacterium8	-1.56562	0.772192	-2.0275	0
B. minutum	d__Bacteria; p__Myxococcota; c__Polyangia; o__Polyangiales; f__Sandaracinaceae; g__Sandaracinus5	-3.28776	0.606285	-5.42279	1.07964e-05
B. minutum	d__Bacteria; p__Proteobacteria; c__Alphaproteobacteria; o__Rhodobacterales; f__Rhodobacteraceae8	1.06334	0.287014	3.70484	0
B. minutum	d__Bacteria; p__Proteobacteria; c__Alphaproteobacteria; o__Rhizobiales; f__Methyloligellaceae; g__Methyloceanibacter	-3.30965	0.586416	-5.64387	3.17575e-06
B. minutum	d__Bacteria; p__Bacteroidota; c__Bacteroidia; o__Flavobacteriales; f__Flavobacteriaceae; g__Costertonia; s__Chromera_velia6	-3.50592	0.382884	-9.1566	1.21576e-17
B. minutum	d__Bacteria; p__Proteobacteria; c__Alphaproteobacteria; o__Rhizobiales; f__Stappiaceae; g__Labrenzia10	0.979001	0.377082	2.59626	0
B. minutum	d__Bacteria; p__Proteobacteria; c__Alphaproteobacteria; o__Defluviicoccales; f__uncultured; g__uncultured4	0.565915	0.543553	1.04114	0
B. minutum	d__Bacteria; p__Proteobacteria; c__Alphaproteobacteria; o__Caulobacterales; f__Parvularculaceae2	1.32213	0.212777	6.21369	0
B. minutum	d__Bacteria; p__Proteobacteria; c__Alphaproteobacteria; o__Parvibaculales; f__Parvibaculaceae; g__Pyruvatibacter; s__Pyruvatibacter_mobilis2	0.266563	0.848582	0.314127	0
B. minutum	d__Bacteria; p__Proteobacteria; c__Gammaproteobacteria; o__Alteromonadales; f__Marinobacteraceae; g__Marinobacter; s__Marinobacter_salsuginis1	-3.26709	0.550332	-5.93659	5.64568e-07
B. minutum	d__Bacteria; p__Proteobacteria; c__Alphaproteobacteria; o__Sneathiellales; f__Sneathiellaceae; g__Sneathiella; s__uncultured_bacterium4	0.537442	0.514088	1.04543	0
B. minutum	d__Bacteria; p__Proteobacteria; c__Gammaproteobacteria; o__Alteromonadales; f__Marinobacteraceae; g__Marinobacter6	0.487536	0.519393	0.938665	0
B. minutum	d__Bacteria; p__Proteobacteria; c__Gammaproteobacteria; o__Oceanospirillales; f__Halomonadaceae; g__Halomonas2	1.37055	0.306278	4.47485	0
B. minutum	d__Bacteria; p__Actinobacteriota; c__Actinobacteria; o__Micrococcales; f__Micrococcaceae; g__Kocuria	-3.35321	0.59322	-5.65255	3.03526e-06
B. minutum	d__Bacteria; p__Proteobacteria; c__Alphaproteobacteria; o__Rhodobacterales; f__Rhodobacteraceae; g__Jannaschia; s__uncultured_Alphaproteobacteria	1.08477	0.391332	2.772	0
B. minutum	d__Bacteria; p__Proteobacteria; c__Alphaproteobacteria; o__Rhizobiales; f__Rhodobiaceae; g__Amorphus2	0.0473411	0.655553	0.0722155	0
B. minutum	d__Bacteria; p__Bacteroidota; c__Bacteroidia; o__Cytophagales; f__Cyclobacteriaceae; g__Ekhidna4	1.78602	0.336475	5.30802	0
B. minutum	d__Bacteria; p__Proteobacteria; c__Alphaproteobacteria; o__Rhizobiales; f__Rhizobiales_Incertae_Sedis; g__Bauldia1	0.485656	0.522883	0.928804	0
B. minutum	d__Bacteria; p__Bacteroidota; c__Bacteroidia; o__Cytophagales; f__Cyclobacteriaceae; g__Marinoscillum; s__bacterium_DG873_2	0.257034	0.539506	0.476424	0
B. minutum	d__Bacteria; p__Proteobacteria; c__Gammaproteobacteria; o__Salinisphaerales; f__Algiphilaceae; g__Algiphilus; s__uncultured_bacterium1	1.57908	0.278271	5.67461	0
B. minutum	d__Bacteria; p__Proteobacteria; c__Gammaproteobacteria; o__KI89A_clade; f__KI89A_clade; g__KI89A_clade1	0.473054	0.537626	0.879893	0
B. minutum	d__Bacteria; p__Proteobacteria; c__Alphaproteobacteria; o__Rhizobiales; f__Rhizobiaceae1	1.43894	0.329639	4.36521	0
B. minutum	d__Bacteria; p__Bacteroidota; c__Bacteroidia; o__Flavobacteriales; f__Flavobacteriaceae; g__Muricauda; s__Muricauda_aquimarina1	0.956431	0.690296	1.38554	0
B. minutum	d__Bacteria; p__Planctomycetota; c__Planctomycetes; o__Pirellulales; f__Pirellulaceae; g__Pir4_lineage2	1.72697	0.281516	6.13456	0
B. minutum	d__Bacteria; p__Proteobacteria; c__Alphaproteobacteria; o__Rhodobacterales; f__Rhodobacteraceae; g__Paracoccus2	1.72521	0.319604	5.39796	0
B. minutum	d__Bacteria; p__Proteobacteria; c__Alphaproteobacteria; o__Caulobacterales; f__Hyphomonadaceae; g__Maricaulis5	0.678638	0.569705	1.19121	0
B. minutum	d__Bacteria; p__Firmicutes; c__Clostridia; o__Oscillospirales; f__Ruminococcaceae; g__Subdoligranulum; s__uncultured_bacterium	1.66665	0.138644	12.021	0
B. minutum	d__Bacteria; p__Proteobacteria; c__Alphaproteobacteria; o__Rhodobacterales; f__Rhodobacteraceae; g__Marivita2	-3.23637	0.523517	-6.18197	1.25345e-07
B. minutum	d__Bacteria; p__Proteobacteria; c__Alphaproteobacteria; o__uncultured; f__uncultured; g__uncultured; s__uncultured_Rhodobacteraceae1	0.681335	0.567813	1.19993	0
B. minutum	d__Bacteria; p__Proteobacteria; c__Alphaproteobacteria; o__Thalassobaculales; f__Thalassobaculaceae; g__Thalassobaculum5	1.70499	0.173831	9.80832	0
B. minutum	d__Bacteria; p__Proteobacteria; c__Gammaproteobacteria; o__Pseudomonadales; f__Moraxellaceae; g__Enhydrobacter6	-3.07821	0.548	-5.61717	3.66874e-06
B. minutum	d__Bacteria; p__Actinobacteriota; c__Actinobacteria; o__Corynebacteriales; f__Corynebacteriaceae; g__Corynebacterium6	1.47642	0.853045	1.73077	0
B. minutum	d__Bacteria; p__Proteobacteria; c__Alphaproteobacteria; o__Kiloniellales; f__Kiloniellaceae; g__Pelagibius7	1.07605	0.822515	1.30825	0
B. minutum	d__Bacteria; p__Proteobacteria; c__Gammaproteobacteria; o__Oceanospirillales; f__Alcanivoracaceae1; g__Alcanivorax5	2.01893	0.369997	5.45663	0
B. minutum	d__Bacteria; p__Proteobacteria; c__Gammaproteobacteria; o__Salinisphaerales; f__Algiphilaceae; g__Algiphilus; s__uncultured_bacterium8	1.14747	0.790164	1.45219	0
B. minutum	d__Bacteria; p__Proteobacteria; c__Alphaproteobacteria; o__Rhizobiales; f__Hyphomicrobiaceae; g__uncultured	0.659576	0.57978	1.13763	0
B. minutum	d__Bacteria; p__Actinobacteriota; c__Actinobacteria; o__Micrococcales; f__Microbacteriaceae1	0.55483	0.594213	0.933723	0
B. minutum	d__Bacteria; p__Proteobacteria; c__Alphaproteobacteria; o__Rhizobiales; f__Stappiaceae; g__Labrenzia21	1.92013	0.186626	10.2887	0
B. minutum	d__Bacteria; p__Bacteroidota; c__Bacteroidia; o__Flavobacteriales; f__Flavobacteriaceae; g__Muricauda7	0.955097	0.830862	1.14952	0
B. minutum	d__Bacteria; p__Actinobacteriota; c__Actinobacteria; o__Micrococcales; f__Dermacoccaceae1	1.06364	0.801246	1.32749	0
B. minutum	d__Bacteria; p__Proteobacteria; c__Gammaproteobacteria; o__Oceanospirillales; f__Alcanivoracaceae1; g__Alcanivorax6	2.02443	0.5429	3.72892	0
B. minutum	d__Bacteria; p__Proteobacteria; c__Gammaproteobacteria; o__Nitrosococcales; f__Methylophagaceae; g__Methylophaga; s__Methylophaga_sp.	-1.12346	0.900505	-1.24759	0
B. minutum	d__Bacteria; p__Bacteroidota; c__Bacteroidia; o__Cytophagales; f__Cyclobacteriaceae; g__Fabibacter; s__Fabibacter_pacificus	1.34915	0.813388	1.65868	0
B. minutum	d__Bacteria; p__Proteobacteria; c__Gammaproteobacteria; o__Salinisphaerales; f__Algiphilaceae; g__Algiphilus; s__uncultured_bacterium10	1.19006	0.850063	1.39997	0
B. minutum	d__Bacteria; p__Planctomycetota; c__Phycisphaerae; o__Phycisphaerales; f__Phycisphaeraceae; g__SM1A02; s__Gambierdiscus_polynesiensis2	2.05348	0.185069	11.0958	0
B. minutum	d__Bacteria; p__Actinobacteriota; c__Actinobacteria; o__Corynebacteriales; f__Corynebacteriaceae; g__Corynebacterium; s__Corynebacterium_kroppenstedtii6	1.90776	0.559815	3.40784	0
B. minutum	d__Bacteria; p__Bacteroidota; c__Rhodothermia; o__Balneolales; f__Balneolaceae; g__Balneola; s__uncultured_bacterium5	2.11293	0.552111	3.827	0
B. minutum	d__Bacteria; p__Proteobacteria; c__Gammaproteobacteria; o__Alteromonadales; f__Marinobacteraceae; g__Marinobacter10	1.21592	0.848881	1.43239	0
B. minutum	d__Bacteria; p__Firmicutes; c__Bacilli; o__Lactobacillales; f__Streptococcaceae; g__Streptococcus1	1.49583	0.850053	1.75969	0
B. minutum	d__Bacteria; p__Proteobacteria; c__Alphaproteobacteria; o__Parvibaculales; f__Parvibaculaceae; g__Mf105b01; s__uncultured_bacterium5	1.57368	0.61932	2.54097	0
B. minutum	d__Bacteria; p__Myxococcota; c__Polyangia; o__Haliangiales; f__Haliangiaceae; g__Haliangium2	2.22044	0.482466	4.60227	0
B. minutum	d__Bacteria; p__Proteobacteria; c__Alphaproteobacteria; o__Azospirillales; f__Azospirillaceae; g__Azospirillum	1.99841	0.475649	4.20145	0
B. minutum	d__Bacteria; p__Planctomycetota; c__Phycisphaerae; o__Phycisphaerales; f__Phycisphaeraceae9	1.84748	0.230361	8.01992	0
B. minutum	d__Bacteria; p__Firmicutes; c__Bacilli; o__Lactobacillales; f__Lactobacillaceae; g__Lactobacillus3	1.88417	0.385736	4.8846	0
B. minutum	d__Bacteria; p__Proteobacteria; c__Alphaproteobacteria; o__Rhizobiales; f__Stappiaceae; g__Labrenzia23	0.100111	0.741751	0.134966	0
B. minutum	d__Bacteria; p__Bacteroidota; c__Bacteroidia; o__Flavobacteriales; f__Flavobacteriaceae; g__Costertonia; s__Chromera_velia3	0.805533	0.660234	1.22007	0
B. minutum	d__Bacteria; p__Proteobacteria; c__Alphaproteobacteria; o__Rhodobacterales; f__Rhodobacteraceae; g__Ruegeria2	1.2553	0.785795	1.59749	0
B. minutum	d__Bacteria; p__Planctomycetota; c__Planctomycetes; o__Pirellulales; f__Pirellulaceae; g__Pir4_lineage1	1.29394	0.778137	1.66287	0
B. minutum	d__Bacteria; p__Proteobacteria; c__Alphaproteobacteria; o__Thalassobaculales; f__Thalassobaculaceae; g__Thalassobaculum2	2.12404	0.542509	3.91521	0
B. minutum	d__Bacteria; p__Bacteroidota; c__Rhodothermia; o__Balneolales; f__Balneolaceae; g__Balneola; s__uncultured_bacterium2	2.01766	0.65564	3.0774	0
B. minutum	d__Bacteria; p__Proteobacteria; c__Gammaproteobacteria; o__Salinisphaerales; f__Algiphilaceae; g__Algiphilus; s__uncultured_bacterium4	2.23671	0.703654	3.17871	0
B. minutum	d__Bacteria; p__Proteobacteria; c__Gammaproteobacteria; o__Oceanospirillales; f__Pseudohongiellaceae; g__Pseudohongiella; s__gamma_proteobacterium3	1.44053	0.777891	1.85185	0
B. minutum	d__Bacteria; p__Proteobacteria; c__Alphaproteobacteria; o__Rhodospirillales; f__Terasakiellaceae; g__uncultured; s__alpha_proteobacterium16	1.99895	0.63867	3.12986	0
B. minutum	d__Bacteria; p__Proteobacteria; c__Gammaproteobacteria; o__KI89A_clade; f__KI89A_clade; g__KI89A_clade3	2.40357	0.733166	3.27835	0
B. minutum	d__Bacteria; p__Actinobacteriota; c__Actinobacteria; o__Micrococcales; f__Dermacoccaceae2	2.16983	0.594126	3.65214	0
B. minutum	d__Bacteria; p__Firmicutes; c__Bacilli; o__Bacillales; f__Bacillaceae; g__Bacillus; s__Bacillus_thermoamylovorans	2.21519	0.52736	4.20053	0
B. minutum	d__Bacteria; p__Proteobacteria; c__Gammaproteobacteria; o__Alteromonadales; f__Alteromonadaceae; g__Alteromonas8	3.15149	0.168362	18.7185	0
B. minutum	d__Bacteria; p__Proteobacteria; c__Gammaproteobacteria; o__Alteromonadales; f__Marinobacteraceae; g__Marinobacter4	3.18077	0.187055	17.0045	0
B. minutum	d__Bacteria; p__Proteobacteria; c__Gammaproteobacteria; o__Burkholderiales; f__Comamonadaceae; g__Tepidimonas	3.09683	0.133083	23.2699	0
B. minutum	d__Bacteria; p__Proteobacteria; c__Alphaproteobacteria; o__Rhodospirillales; f__Terasakiellaceae; g__uncultured; s__alpha_proteobacterium9	3.28327	0.15148	21.6746	0
B. minutum	d__Bacteria; p__Proteobacteria; c__Gammaproteobacteria; o__Oceanospirillales; f__Alcanivoracaceae1; g__Alcanivorax2	3.3029	0.1541	21.4335	0
B. minutum	d__Bacteria; p__Firmicutes; c__Bacilli; o__Staphylococcales; f__Staphylococcaceae; g__Staphylococcus6	2.51145	0.576622	4.35546	0
B. minutum	d__Bacteria; p__Bacteroidota; c__Bacteroidia; o__Cytophagales; f__Cyclobacteriaceae; g__Reichenbachiella7	2.57588	0.727765	3.53943	0
B. minutum	d__Bacteria; p__Proteobacteria; c__Alphaproteobacteria; o__Rhodobacterales; f__Rhodobacteraceae15	2.70008	0.656799	4.11097	0
B. minutum	d__Bacteria; p__Proteobacteria; c__Gammaproteobacteria; o__Alteromonadales; f__Marinobacteraceae; g__Marinobacter12	3.38613	0.172907	19.5836	0
B. minutum	d__Bacteria; p__Proteobacteria; c__Gammaproteobacteria; o__Xanthomonadales; f__Xanthomonadaceae; g__Stenotrophomonas3	3.43081	0.346038	9.91454	0
B. minutum	d__Bacteria; p__Bacteroidota; c__Bacteroidia; o__Cytophagales; f__Cyclobacteriaceae7	3.00834	0.506198	5.943	0
B. minutum	d__Bacteria; p__Planctomycetota; c__Planctomycetes; o__Pirellulales; f__Pirellulaceae; g__Pir4_lineage; s__uncultured_Planctomycetales1	1.99988	1.06163	1.88378	0
B. minutum	d__Bacteria; p__Planctomycetota; c__Phycisphaerae; o__Phycisphaerales; f__Phycisphaeraceae10	3.16334	0.468606	6.75053	0
B. minutum	d__Bacteria; p__Proteobacteria; c__Alphaproteobacteria; o__Caulobacterales; f__Caulobacteraceae; g__Brevundimonas1	1.92602	1.08532	1.77462	0
B. minutum	d__Bacteria; p__Actinobacteriota; c__Actinobacteria; o__Corynebacteriales; f__Corynebacteriaceae; g__Corynebacterium; s__Corynebacterium_kroppenstedtii2	2.98593	0.580061	5.14761	0
B. minutum	d__Bacteria; p__Proteobacteria; c__Gammaproteobacteria; o__Pseudomonadales; f__Moraxellaceae; g__Enhydrobacter3	2.05822	1.04975	1.96067	0
B. minutum	d__Bacteria; p__Proteobacteria; c__Alphaproteobacteria; o__Rhodobacterales; f__Rhodobacteraceae24	3.36932	0.39908	8.4427	0
B. minutum	d__Bacteria; p__Bacteroidota; c__Rhodothermia; o__Balneolales; f__Balneolaceae; g__Balneola1	1.77838	1.0803	1.6462	0
B. minutum	d__Bacteria; p__Proteobacteria; c__Gammaproteobacteria; o__Cellvibrionales; f__BD2-7; g__BD2-7; s__uncultured_bacterium3	2.85024	0.623722	4.56973	0
B. minutum	d__Bacteria; p__Proteobacteria; c__Alphaproteobacteria; o__Rhizobiales; f__Rhizobiaceae; g__Nitratireductor2	2.99139	0.573763	5.21363	0
B. minutum	d__Bacteria; p__Proteobacteria; c__Alphaproteobacteria; o__Rhodospirillales; f__Terasakiellaceae; g__uncultured; s__alpha_proteobacterium11	2.87281	0.464451	6.18538	0
B. minutum	d__Bacteria; p__Planctomycetota; c__Planctomycetes; o__Pirellulales; f__Pirellulaceae; g__Blastopirellula2	1.95572	1.07796	1.81428	0
B. minutum	d__Bacteria; p__Proteobacteria; c__Gammaproteobacteria; o__OM182_clade; f__OM182_clade; g__OM182_clade4	2.85963	0.465481	6.14339	0
B. minutum	d__Bacteria; p__Proteobacteria; c__Alphaproteobacteria; o__Parvibaculales; f__Parvibaculaceae; g__Mf105b01; s__uncultured_bacterium4	2.90599	0.515582	5.63632	0
B. minutum	d__Bacteria; p__Proteobacteria; c__Gammaproteobacteria; o__Burkholderiales; f__Burkholderiaceae; g__Ralstonia	3.17832	0.512626	6.20008	0
B. minutum	d__Bacteria; p__Proteobacteria; c__Alphaproteobacteria; o__Parvibaculales; f__Parvibaculaceae; g__Pyruvatibacter; s__Pyruvatibacter_mobilis1	3.1083	0.470337	6.60867	0
B. minutum	d__Bacteria; p__Proteobacteria; c__Gammaproteobacteria; o__Xanthomonadales; f__Rhodanobacteraceae; g__Rhodanobacter	2.42305	0.534011	4.53746	0
B. minutum	d__Bacteria; p__Bacteroidota; c__Bacteroidia; o__Cytophagales; f__Cyclobacteriaceae; g__Ekhidna7	3.03462	0.481264	6.30552	0
B. minutum	d__Bacteria; p__Actinobacteriota; c__Actinobacteria; o__Propionibacteriales; f__Propionibacteriaceae; g__Cutibacterium7	2.54747	0.517407	4.92354	0
B. minutum	d__Bacteria; p__Proteobacteria; c__Gammaproteobacteria; o__Pseudomonadales; f__Moraxellaceae; g__Enhydrobacter5	2.51253	0.566927	4.43185	0
B. minutum	d__Bacteria; p__Proteobacteria; c__Gammaproteobacteria; o__Oceanospirillales; f__Alcanivoracaceae1; g__Alcanivorax3	2.37145	0.692112	3.4264	0
B. minutum	d__Bacteria; p__Proteobacteria; c__Alphaproteobacteria; o__Thalassobaculales; f__Thalassobaculaceae; g__Thalassobaculum6	2.48331	0.672375	3.69335	0
B. minutum	d__Bacteria; p__Proteobacteria; c__Gammaproteobacteria; o__Alteromonadales; f__Marinobacteraceae; g__Marinobacter7	2.5359	0.631443	4.01604	0
B. minutum	d__Bacteria; p__Bacteroidota; c__Bacteroidia; o__Cytophagales; f__Cyclobacteriaceae; g__Marinoscillum; s__bacterium_DG873_1	2.36702	0.742572	3.1876	0

## Sheet: Supplementary Data 6
		Average microbe relative abundance - UNTREATED		Average microbe relative abundance - TREATED
Symbiodiniaceae species	Name	Mean	SE	Mean	SE	Fold Change	FDR p value
S. microadriaticum	Oceanicaulis	39531.6	8192.18	59.26	3.99	-667.088	0.018
S. microadriaticum	Mf105b01	36025.9	18025.4	59.26	3.99	-607.93	0.018
S. microadriaticum	Sneathiella	34718	16488.2	59.26	3.99	-585.859	0.018
S. microadriaticum	Pseudohongiella	11400.9	3954.18	59.26	3.99	-192.387	0.018
S. microadriaticum	Alcanivorax	9837.28	2639.64	59.26	3.99	-166.002	0.018
S. microadriaticum	C1-B045	9234.07	1805.23	59.26	3.99	-155.823	0.018
S. microadriaticum	Algiphilus	5669.85	2851.09	59.26	3.99	-95.6775	0.018
S. microadriaticum	Marinoscillum	3054.73	1500.01	59.26	3.99	-51.5479	0.018
S. microadriaticum	Phaeocystidibacter	2556.9	3401.54	59.26	3.99	-43.1471	0.018
S. microadriaticum	Ga0077536	1658.61	1653.42	59.26	3.99	-27.9887	0.018
S. microadriaticum	Labrenzia	406411	71798.7	39191.2	14293.6	-10.37	0.018
S. microadriaticum	Marinobacter	44263.3	18058.3	59.26	3.99	-7.46935	0.018
S. microadriaticum	Others	152689	9914.13	540659	103737	3.54	0.018
S. microadriaticum	Costertonia	793.84	1606.42	68304.1	36653.9	86.04	0.018
S. microadriaticum	Maricaulis	75.45	5.05	44730.5	15878.7	592.88	0.018
S. microadriaticum	Pyruvatibacter	75.45	5.05	74144	27575.5	982.74	0.018
B. minutum	Thalassobaculum	62590.4	63009.2	69.77	12.04	-897.096	0.022
B. minutum	BD2-7	53621.9	33993.8	69.77	12.04	-768.553	0.022
B. minutum	Sandaracinus	29384.7	21972.8	69.77	12.04	-421.165	0.022
B. minutum	Pelagibius	18650.3	11073.5	69.77	12.04	-267.311	0.022
B. minutum	Blastopirellula	18021.7	19941.2	69.77	12.04	-258.301	0.022
B. minutum	C1-B045	12213.5	4560.33	69.77	12.04	-175.054	0.022
B. minutum	Pir4_lineage	10498.2	12473.8	69.77	12.04	-150.469	0.022
B. minutum	Algiphilus	7945.42	3753.52	69.77	12.04	-113.88	0.022
B. minutum	Balneola	145630	60337.5	1519.14	3251.61	-95.8637	0.022
B. minutum	Pseudohongiella	5504.17	3487.19	69.77	12.04	-78.8902	0.022
B. minutum	Reichenbachiella	19581.3	15327.3	585.49	1163.92	-33.4443	0.022
B. minutum	Bauldia	1899.59	1447.58	69.77	12.04	-27.2265	0.041
B. minutum	Pyruvatibacter	148056	46655.2	33178.7	18680.8	-4.46238	0.022
B. minutum	Others	128692	60410.8	380304	79139.2	2.96	0.022
B. minutum	Costertonia	2609.67	3483.21	48289.7	13798	18.5	0.022
B. minutum	Nitratireductor	65.22	11.48	2080.13	1632.63	31.89	0.022
B. minutum	Maricaulis	65.22	11.48	65455	19665.1	1003.61	0.022
B. minutum	Muricauda	65.22	11.48	88891.4	7759.12	1362.95	0.022

## Sheet: Supplementary Data 7
Symbiodiniaceae	Fv/Fm	Alpha	Ek	rETRmax
B. minutum Treated	0.464 ± 0.022	0.245 ± 0.027	37.747 ± 2.667	19.307 ± 0.740
B. minutum Untreated	0.464 ± 0.019	0.346 ± 0.018	43.530 ± 2.968	22.766 ± 0.169
S. microadriaticum Treated	0.492 ± 0.006	0.229 ± 0.006	53.899 ± 2.899	21.694 ± 1.227
S. microadriaticum Untreated	0.475 ± 0.003	0.227 ± 0.009	32.190 ± 0.445	22.468 ± 0.413

## Sheet: Supplementary Data 8
Symbiodiniaceae sp.	Treatment	Mean µexpo	SE	% change vs EBR	Sig. diff vs EBR	Post hoc
S. microadriaticum	Untreated	0.328354	0.00172957	86.1768	<0.001	A
S. microadriaticum	EBR	0.176367	0.000315455	-		A,B,C,D
S. microadriaticum	EBR + IAA	0.328666	0.00130542	86.3538	0.002	B
S. microadriaticum	Labrenzia	0.319085	0.00179344	80.9211	<0.001	C
S. microadriaticum	Marinobacter	0.319921	0.00145872	81.3952	<0.001	D
B. minutum	Untreated	0.260428	0.00195774	8.18421	<0.001	E
B. minutum	EBR	0.240727	0.00942003	-		E,F,G,H
B. minutum	EBR + IAA	0.263931	0.00330289	9.63915	<0.001	F
B. minutum	Labrenzia	0.325328	0.0032535	35.1442	<0.001	E,F,G
B. minutum	Marinobacter	0.322675	0.00143225	34.0422	<0.001	E,F,H

## Sheet: Supplementary Data 9
Symbiodiniaceae species	S. microadriaticum												B. minutum
Treatment	Untreated						Ab+Tx treated						Untreated						Ab+Tx treated
Replicate	1	2	3	4	5	Average	1	2	3	4	5	Average	1	2	3	4	5	Average	1	2	3	4	5	Average
Metabolites
2-Hydroxybutyric acid_HMDB0000008	0.00130755	0.00189417	0.0023097	0.00403132	0.00434637	0.00277782	0.00249848	0.00258774	0.00344091	0.002095	0.00265553	0.00265553	0.00163974	0.00245337	0.00180871	0.00226115	0.00209972	0.00205254	0.00146027	0.00161879	0.00122512	0.00158609	0.00147257	0.00147257
3-Hydroxybutyric acid_HMDB0000357	0.0321619	0.0420459	0.030874	0.0298888	0.0346766	0.0339294	0.0302992	0.0339051	0.0280999	0.0382687	0.0326432	0.0326432	0.0375869	0.0316842	0.0320715	0.047781	0.0325431	0.0363333	0.0353776	0.0299996	0.033868	0.0318857	0.0327827	0.0327827
Acetoacetic acid_HMDB0000060	0.000781907	0.000804078	0.000557864	0.000787032	0.000847018	0.00075558	0.000658062	0.000745849	0.000810873	0.000615181	0.000707491	0.000707491	0.000953401	0.000828352	0.000982036	0.000940376	0.000919277	0.000924688	0.000823945	0.000527545	0.000539988	0.000676039	0.000641879	0.000641879
Adipic acid_HMDB0000448	0.00330664	0.00519467	0.00503584	0.00537746	0.00451419	0.00468576	0.00508285	0.004864	0.00542146	0.00368147	0.00476245	0.00476245	0.00462113	0.00378748	0.00418031	0.00434676	0.00406109	0.00419935	0.0064637	0.00371864	0.00465779	0.00476915	0.00490232	0.00490232
Arachidonic acid_HMDB0001043	0.00256707	0.00250045	0.00354787	0.00599056	0.00440124	0.00380144	0.00347226	0.00374328	0.00417813	0.00301487	0.00360214	0.00360214	0.00319111	0.00249302	0.00244097	0.0029491	0.00244592	0.00270402	0.00289294	0.00141401	0.00248975	0.0025971	0.00234845	0.00234845
Beta-Alanine_HMDB0000056	0.000504263	0.000618628	0.00156939	0.000664728	0.000637886	0.000798979	0.000968698	0.00121835	0.00102645	0.00175354	0.00124176	0.00124176	0.00651452	0.00732131	0.00725597	0.00598193	0.00549509	0.00651376	0.0203679	0.0400349	0.0219874	0.023235	0.0264063	0.0264063
Capric acid_HMDB0000511	0.00943405	0.0106168	0.00889987	0.0154163	0.00947619	0.0107686	0.0202905	0.0159138	0.00850966	0.0170764	0.0154476	0.0154476	0.00793677	0.00773608	0.00744941	0.00926157	0.011109	0.00869857	0.0141889	0.0101417	0.0113401	0.011552	0.0118057	0.0118057
Caprylic acid_HMDB0000482	0.00634191	0.00895291	0.00907156	0.0136264	0.0114849	0.00989553	0.0198713	0.0182175	0.0150822	0.0202662	0.0183593	0.0183593	0.00964831	0.0123494	0.00931378	0.0156211	0.0119951	0.0117855	0.0154004	0.0134331	0.0133035	0.0147976	0.0142337	0.0142337
Cholesterol_HMDB0000067	9.79165e-05	4.66052e-05	6.98913e-05	9.44544e-05	0.000264517	0.000114677	0.00016517	0.000197677	0.000206568	0.00026014	0.000207389	0.000207389	9.78978e-05	0.000100304	4.63027e-05	0.000109362	0.000112605	9.32943e-05	0.000296422	8.93127e-05	6.04478e-05	0.000142929	0.000147278	0.000147278
cis-Aconitic acid_HMDB0000072	0.00183248	0.0016524	0.00161383	0.00154188	0.00151228	0.00163057	0.00224434	0.00174017	0.00194002	0.00113699	0.00176538	0.00176538	0.00102272	0.000947123	0.000950415	0.00119877	0.000819471	0.000987701	0.00108086	0.000693174	0.00075771	0.000906004	0.000859436	0.000859436
Citramalic acid_HMDB0000426	0.000995413	0.000622235	0.000757662	0.00107591	0.00138475	0.000967195	0.00110955	0.00114543	0.00123766	0.00111074	0.00115084	0.00115085	0.00524732	0.00493758	0.00721176	0.00428111	0.00796752	0.00592906	0.00361344	0.002869	0.00288147	0.00333383	0.00317444	0.00317444
Citric acid_HMDB0000094	1.81494	1.60466	1.65512	1.41896	1.7684	1.65242	1.4168	1.80018	1.51262	1.62259	1.58805	1.58805	3.54734	3.24903	3.63069	3.24625	3.6127	3.4572	4.088	3.01495	3.28904	3.38151	3.44337	3.44337
D-Galactose_HMDB0000143	2.84648	3.05789	2.71227	3.12824	2.74723	2.89842	2.58311	2.37644	1.97814	2.08917	2.29774	2.42432	2.40697	1.76395	2.14431	2.63651	2.72767	2.33588	2.79048	2.20818	2.75465	2.59065	2.58599	2.58599
D-Glucose_HMDB0000122	4.18843	4.46481	4.00489	4.41412	3.94066	4.20258	4.61907	4.18455	3.95138	4.26956	4.25614	4.25614	4.49768	4.36634	4.33547	4.65062	4.54068	4.47816	5.62492	4.60302	5.20478	4.96738	5.10003	5.10003
D-Glucuronic acid_HMDB0000127	0.000226619	0.000195437	4.24159e-05	0.000168678	0.000213225	0.000169275	0.000131151	0.000137593	0.000251019	5.14176e-05	0.000142795	0.000142795	0.000211847	2.43982e-05	0.000132455	0.000330896	0.000318158	0.000203551	0.000372066	0.000207119	0.000268248	0.000251887	0.00027483	0.00027483
D-Maltose_HMDB0000163	2.90993	2.69023	2.25053	1.86545	2.91298	2.52582	3.334	3.16891	3.51005	3.10139	3.27859	3.27859	1.67593	1.11255	1.22917	1.57615	1.56313	1.43139	1.75289	1.5861	1.72177	1.69613	1.68922	1.68922
D-Mannose_HMDB0000169	0.00302971	0.0160264	0.0105232	0.00965077	0.00469211	0.00878443	0.0170417	0.00805418	0.00355683	0.00872162	0.00934359	0.00934359	0.0148133	0.0167458	0.0183217	0.0200077	0.0369218	0.021362	0.0334966	0.0367759	0.0384393	0.031708	0.0351049	0.0351049
D-Xylose_HMDB0000098	0.128953	0.118957	0.0964045	0.11792	0.10886	0.114219	0.105857	0.107948	0.110337	0.0902816	0.103606	0.103606	0.0632197	0.0365166	0.0420551	0.0665165	0.0574511	0.0531518	0.0970398	0.0981907	0.102921	0.0924135	0.0976412	0.0976412
Dodecanoic acid_HMDB0000638	0.0185568	0.0220767	0.029189	0.0329346	0.0216387	0.0248792	0.0330801	0.0295224	0.0268971	0.0253234	0.0287057	0.0287057	0.0151567	0.0123424	0.0128057	0.0128725	0.0154589	0.0137272	0.0328422	0.0183743	0.0227076	0.0228498	0.0241935	0.0241935
Eicosapentaenoic acid_HMDB0001999	0.00234486	0.00251737	0.00408573	0.00529312	0.00405563	0.00365934	0.00275693	0.00320554	0.00336857	0.00309681	0.00310696	0.00310696	0.00267781	0.00252775	0.00243823	0.00379609	0.00304658	0.00289729	0.00283735	0.00211735	0.00320869	0.00296726	0.00278266	0.00278266
Elaidic acid_HMDB0000573	0.000971041	0.00128691	0.00112814	0.00141866	0.000732667	0.00110748	0.00133213	0.00114077	0.000761773	0.00116109	0.00109894	0.00109894	0.00106418	0.00117145	0.000397848	0.000781335	0.00118136	0.000919234	0.00262511	0.00116606	0.00177981	0.00162133	0.00179808	0.00179808
Fructose 1-phosphate_HMDB0001076	0.00620252	0.00601304	0.00593177	0.00466781	0.00881988	0.006327	0.0111504	0.00952092	0.00976926	0.006092	0.00913315	0.00913315	0.0154992	0.00234748	0.00783677	0.0102158	0.0108345	0.00934675	0.00528774	0.00224198	0.00207617	0.00699765	0.00415088	0.00415088
Fumaric acid_HMDB0000134	0.00628319	0.00665871	0.00605471	0.0101484	0.0135625	0.00854151	0.00881249	0.00979992	0.013157	0.00762552	0.00984873	0.00984873	0.0101059	0.0154252	0.0120514	0.0140468	0.0115928	0.0126444	0.00934433	0.0101093	0.00664815	0.00960456	0.00892659	0.00892659
Galactitol_HMDB0000107	0.0058261	0.00603357	0.00650647	0.00548413	0.00508697	0.00578745	0.00674533	0.00581181	0.00500774	0.00573482	0.00582492	0.00582492	0.00551614	0.00488946	0.00567684	0.00607233	0.00592814	0.00561658	0.00733211	0.00643335	0.00533318	0.00568032	0.00619474	0.00619474
Galacturonic acid_HMDB0002545	0.00332474	0.00420029	0.00563562	0.00357863	0.00413647	0.00417515	0.00531791	0.00431738	0.00372911	0.00500338	0.00459194	0.00459194	0.00879863	0.00466208	0.00701042	0.00787216	0.00937973	0.0075446	0.0106118	0.0149589	0.00847518	0.0100525	0.0110246	0.0110246
Gamma-Aminobutyric acid_HMDB0000112	0.656641	0.887953	1.9595	0.674098	0.541354	0.943909	1.57738	1.30666	0.896523	1.8652	1.41144	1.41144	1.00937	0.533553	0.441309	0.702161	0.784949	0.694268	0.678252	0.896211	0.625572	0.817001	0.754259	0.754259
Gluconic acid_HMDB0000625	0.0039493	0.0052754	0.00464574	0.00594721	0.00561357	0.00508624	0.00257314	0.00301282	0.0033507	0.00247796	0.00285366	0.00285365	0.00407766	0.00420546	0.00453314	0.00479053	0.0076934	0.00506004	0.00413918	0.00493086	0.0105694	0.00607933	0.00642968	0.00642968
Glucose 6-phosphate_HMDB0001401	0.00631797	0.00673084	0.00661182	0.0049023	0.00893743	0.00670007	0.0125384	0.0101378	0.0101446	0.00640142	0.00980557	0.00980557	0.0166862	0.00256079	0.00791276	0.0106194	0.0120871	0.00997325	0.00545392	0.00254591	0.00219376	0.00718171	0.00434382	0.00434382
Glutamate, gamma-methyl ester_HMDB0061715	0.000208946	5.83952e-05	0.000158648	2.78502e-05	0.000269889	0.000144746	0.000128534	0.000123881	0.000164005	0.000132587	0.000137252	0.000137252	0.000247479	0.000122499	0.00010406	0.000216267	0.000304902	0.000199041	0.000640096	0.000802982	0.000312528	0.00052004	0.000568911	0.000568911
Glutaric acid_HMDB0000661	0.00176563	0.00270116	0.00210674	0.0027066	0.00230583	0.00231719	0.00250433	0.00226037	0.0023825	0.00156191	0.00217728	0.00217728	0.00261784	0.00287271	0.00255826	0.00238157	0.00248874	0.00258383	0.0029255	0.00194838	0.00228544	0.00241629	0.0023939	0.0023939
Glyceric acid_HMDB0000139	0.128874	0.157615	0.166309	0.101991	0.139922	0.138942	0.166208	0.148614	0.131919	0.183926	0.157667	0.157667	0.0663112	0.0687711	0.0549068	0.06049	0.116347	0.0733652	0.110208	0.0850811	0.0889969	0.0898752	0.0935404	0.0935404
Glycerol_HMDB0000131	0.0510467	0.06908	0.0637961	0.0790943	0.0758714	0.0677777	0.0782315	0.0577302	0.0422241	0.0565321	0.0586794	0.0586794	0.126059	0.101557	0.118328	0.104391	0.12577	0.115221	0.150846	0.274727	0.110892	0.162902	0.174842	0.174842
Glycine_HMDB0000123	0.123906	0.118526	0.176847	0.0990211	0.0805255	0.119765	0.0787789	0.0883098	0.0741645	0.10381	0.0862659	0.0862659	0.122223	0.130639	0.125909	0.113491	0.234005	0.145253	0.260887	0.350332	0.234328	0.266352	0.277975	0.277975
Glycolic acid_HMDB0000115	0.0745787	0.0965995	0.0964397	0.108569	0.0938375	0.0940048	0.100949	0.0916195	0.0978899	0.0745195	0.0912446	0.0912446	0.171878	0.1386	0.128853	0.128408	0.19521	0.15259	0.144161	0.148955	0.114889	0.136337	0.136086	0.136086
Heptadecanoic acid_HMDB0002259	0.00159774	0.00197919	0.00226222	0.00198183	0.00185763	0.00193572	0.00239427	0.00218522	0.00210911	0.0018843	0.00214322	0.00214322	0.00252082	0.00248353	0.00194471	0.00309883	0.00236501	0.00248258	0.00349531	0.00217566	0.00271445	0.0029929	0.00284458	0.00284458
Indoleacetic acid_HMDB0000197	0.000333515	0.000346071	0.00031679	0.000330262	0.000286007	0.000322529	0.000243668	0.000239404	0.000191605	0.000152575	0.000217398	0.00020893	0.000344494	0.000220939	0.000190857	0.000285782	0.000307492	0.000269913	0.000230705	0.000293432	0.000291031	0.000244296	0.000264866	0.000264866
Itaconic acid_HMDB0002092	0.0112587	0.0145136	0.0161712	0.0130284	0.0114127	0.0132769	0.0203579	0.0168115	0.0146962	0.0165215	0.0170968	0.0170968	0.0241966	0.0178479	0.0186284	0.0163176	0.0246088	0.0203199	0.031403	0.0306756	0.0269035	0.0277015	0.0291709	0.0291709
L-Alanine_HMDB0000161	0.728528	0.759359	0.907124	0.568638	0.573134	0.707357	0.814349	0.778866	0.667682	1.03329	0.823546	0.823546	2.12392	1.43483	1.68885	1.62949	2.80212	1.93584	3.55327	3.34886	3.41812	3.18469	3.37624	3.37624
L-Aspartic acid_HMDB0000191	0.0270044	0.0417365	0.0456079	0.0269734	0.0162225	0.0315089	0.0475024	0.0360388	0.0301261	0.0313954	0.0362657	0.0362657	0.036131	0.0352338	0.0339718	0.0231854	0.0616424	0.0380329	0.069531	0.0426097	0.0377609	0.0518687	0.0504426	0.0504426
L-Cysteine_HMDB0000574	0.393132	0.430374	0.745001	0.583931	0.423114	0.51511	0.887088	0.638356	0.430196	0.639677	0.648829	0.648829	0.219118	0.167145	0.192936	0.200663	0.182599	0.192492	0.25925	0.38678	0.217737	0.272582	0.284087	0.284087
L-Glutamic acid_HMDB0000148	0.0537468	0.0660709	0.11036	0.0431216	0.0443007	0.06352	0.146737	0.123717	0.0965604	0.166829	0.133461	0.133461	0.159395	0.154801	0.136173	0.128095	0.23863	0.163419	0.559073	0.609254	0.423791	0.455811	0.511982	0.511982
L-Glutamine_HMDB0000641	0.000239447	0.00012969	0.000205242	0.000244215	0.000275773	0.000218873	0.000597566	0.000431042	0.000309125	0.000548506	0.00047156	0.00047156	0.000285756	0.000199082	0.000260553	0.000190287	0.000127538	0.000212643	0.000363528	7.215e-05	0.000217539	0.000180941	0.000208539	0.000208539
L-Tryptophan_HMDB0000929	0.0219527	0.0125996	0.01276	0.00754256	0.0151457	0.0140001	0.0165131	0.0126769	0.0121644	0.0132184	0.0136432	0.0136432	0.0816155	0.0357519	0.0746367	0.063901	0.0904991	0.0692809	0.0575526	0.00155148	0.0266027	0.0373564	0.0307658	0.0307658
Malic acid_HMDB0000744	0.000702519	0.000868299	0.00097316	0.000875312	0.00121309	0.000926477	0.000747497	0.000707264	0.000769763	0.000518448	0.000685743	0.000685743	0.000296516	0.00173566	0.000331701	0.000628439	0.000434725	0.000685408	0.000655582	0.000744495	0.000510223	0.000628094	0.000634598	0.000634598
Malonic acid_HMDB0000691	0.00187723	0.0019183	0.000979871	0.00193927	0.00235725	0.00181438	0.00140987	0.00137226	0.00155042	0.00100226	0.0013337	0.0013337	0.0011626	0.00125481	0.0015609	0.00160603	0.00125709	0.00136829	0.000641684	0.00027477	0.000446101	0.000632771	0.000498831	0.000498831
Mannose 6-phosphate_HMDB0001078	0.00650881	0.00640599	0.00602395	0.00431101	0.00913531	0.00647701	0.0129131	0.0105913	0.0106353	0.00651463	0.0101636	0.0101636	0.0175156	0.00245862	0.00792615	0.000113751	0.0120941	0.00802165	0.00528694	0.00199454	0.00179598	0.00733806	0.00410388	0.00410388
Methylsuccinic acid_HMDB0001844	0.000721047	0.0013338	0.00102545	0.00119953	0.000694038	0.000994773	0.00121576	0.00103802	0.00118914	0.00051204	0.00098874	0.00098874	0.00134781	0.00137375	0.000814895	0.000782038	0.00140627	0.00114495	0.00118747	0.00110441	0.00105536	0.00111913	0.00111659	0.00111659
myo-Inositol_HMDB0000211	0.153228	0.116456	0.150204	0.108478	0.116755	0.129024	0.254886	0.200748	0.177027	0.234998	0.210209	0.215574	3.39789	1.30391	1.8362	2.80825	2.90183	2.44962	4.5181	4.25791	4.2747	4.08114	4.28296	4.28296
Myristic acid_HMDB0000806	0.0280071	0.0326486	0.0420949	0.0444102	0.0406751	0.0375672	0.0440566	0.0395402	0.0355519	0.0361673	0.038829	0.038829	0.0550413	0.0480591	0.052878	0.0534013	0.0739122	0.0566584	0.133841	0.0636572	0.0912653	0.0865077	0.0938179	0.0938179
Nicotinic acid_HMDB0001488	0.0899622	0.0937609	0.103196	0.0824726	0.0778944	0.0894573	0.130748	0.108574	0.0923523	0.109961	0.110409	0.110409	0.168021	0.151228	0.201336	0.167818	0.179179	0.173516	0.18073	0.116316	0.143015	0.165913	0.151493	0.151493
Oleic acid_HMDB0000207	0.00416822	0.011044	0.00892304	0.00836966	0.00315988	0.00713297	0.00802743	0.00664866	0.00482776	0.00442207	0.00598148	0.00598148	0.00572252	0.00473985	0.0025894	0.0025278	0.00540229	0.00419637	0.0129588	0.00628772	0.00871734	0.00830607	0.00906747	0.00906747
Oxalic acid_HMDB0002329	0.0177912	0.0212979	0.0215734	0.0222287	0.0188657	0.0203513	0.0231027	0.020854	0.0192051	0.0197676	0.0207323	0.0207323	0.0178028	0.0176527	0.0185541	0.0191751	0.0152619	0.0176893	0.0168529	0.0169779	0.01414	0.0165619	0.0161332	0.0161332
Palmitic acid_HMDB0000220	0.523502	0.634868	0.813885	0.769573	0.636328	0.675631	0.868039	0.781431	0.742559	0.704183	0.774053	0.774053	0.536182	0.422009	0.425998	0.507855	0.555604	0.489529	1.01045	0.564772	0.760794	0.75269	0.772176	0.772176
Palmitoleic acid_HMDB0003229	0.0129898	0.0141566	0.0189833	0.0119748	0.00646136	0.0129132	0.0148325	0.0127553	0.00716595	0.0133515	0.0120263	0.0120263	0.00142807	0.00102625	0.00126066	0.000695496	0.00150561	0.00118322	0.00610732	0.00137185	0.00386112	0.00323052	0.0036427	0.0036427
Pantothenic acid_HMDB0000210	0.000715346	0.000825994	0.000757409	0.00082421	0.00080225	0.000785042	0.000898043	0.000884924	0.000816829	0.000853655	0.000863363	0.000863363	0.00296745	0.00255944	0.00244194	0.00330246	0.00262862	0.00277998	0.00444612	0.00278119	0.00348356	0.00363153	0.0035856	0.0035856
Phosphoric acid_HMDB0002142	0.736137	0.818707	0.516677	0.446442	0.789209	0.661435	0.571316	0.59129	0.656799	0.430741	0.562536	0.562536	1.52583	1.15464	1.35698	1.25487	2.09023	1.47651	0.937746	0.466654	0.572753	0.842707	0.704965	0.704965
Pyroglutamic acid_HMDB0000267	1.09679	1.25815	1.35792	1.02371	1.0143	1.15017	1.74329	1.6951	1.57008	1.86723	1.71892	1.71892	3.01268	3.18194	3.45463	3.14401	3.3851	3.23567	4.14445	3.62324	3.29663	3.66484	3.68229	3.68229
Stearic acid_HMDB0000827	0.0503188	0.102968	0.098363	0.0992823	0.0602534	0.0822371	0.116387	0.0916718	0.093192	0.0713765	0.0931568	0.0931568	0.0857399	0.101443	0.0640934	0.0815478	0.112183	0.0890016	0.167009	0.108343	0.120576	0.127184	0.130778	0.130778
Succinic acid_HMDB0000254	0.0783497	0.0976627	0.124471	0.0970165	0.0921928	0.0979384	0.168003	0.13591	0.111246	0.144787	0.139986	0.139986	0.147792	0.0800439	0.0740064	0.0910504	0.137041	0.105987	0.161571	0.200079	0.144681	0.151512	0.164461	0.164461
Threonic acid_HMDB0000943	0.432765	0.460304	0.796911	0.627457	0.479914	0.55947	0.955609	0.697091	0.464255	0.715565	0.70813	0.70813	0.235525	0.174411	0.207896	0.218722	0.188052	0.204921	0.272677	0.406475	0.226031	0.288108	0.298323	0.298323
Trehalose_HMDB0000975	4.69781	4.48103	4.04225	3.91852	4.38231	4.30438	5.02933	4.89592	5.1359	4.96673	5.00697	5.00697	4.50493	3.43636	3.64835	4.3222	4.03488	3.98934	4.86169	4.18068	4.65969	4.55143	4.56337	4.56337
Turanose_HMDB0011740_1	4.65947	4.40835	3.96379	3.92523	4.33582	4.25853	4.90954	4.83721	5.10772	4.92222	4.94417	4.94417	4.49651	3.41916	3.72704	4.33949	4.04697	4.00584	4.85304	4.20313	4.66288	4.56912	4.57204	4.57204
Urea_HMDB0000294	0.0159632	0.016477	0.0252781	0.0274995	0.00930684	0.0189049	0.02375	0.0245927	0.0218282	0.0294309	0.0249004	0.0249004	0.0516459	0.0229075	0.0154714	0.0225239	0.0271137	0.0279325	0.0506001	0.0612327	0.0336231	0.0456888	0.0477862	0.0477862
Vitamin A_ HMDB0000305_1	0.00605187	0.00643484	0.00818133	0.00862872	0.00420976	0.0067013	0.00787442	0.0113641	0.00835728	0.0193094	0.0117263	0.0117263	0.00173993	0.000845125	0.00116596	0.00113189	0.001075	0.00119158	0.00252107	0.00116556	0.00176125	0.00181841	0.00181658	0.00181658

## Sheet: Supplementary Data 10
Symbiodiniaceae species	Metabolite	t.stat	p.value	FDR
S. microadriaticum	Pyroglutamic acid_HMDB0000267	-6.5363	0.00018105	0.0087879
S. microadriaticum	Gluconic acid_HMDB0000625	6.1479	0.00027462	0.0087879
S. microadriaticum	myo-Inositol_HMDB0000211	-5.4057	0.00064165	0.013532
S. microadriaticum	Indoleacetic acid_HMDB0000197	5.1538	0.00087027	0.013532
S. microadriaticum	Caprylic acid_HMDB0000482	-4.9583	0.0011093	0.013532
S. microadriaticum	L-Glutamine_HMDB0000641	-4.5989	0.0017579	0.013532
S. microadriaticum	D-Galactose_HMDB0000143	4.5861	0.0017877	0.013532
S. microadriaticum	Trehalose_HMDB0000975	-4.5538	0.0018651	0.013532
S. microadriaticum	Turanose_HMDB0011740_1	-4.5385	0.0019029	0.013532
S. microadriaticum	L-Glutamic acid_HMDB0000148	-4.1142	0.0033708	0.021573
S. microadriaticum	Succinic acid_HMDB0000254	-3.6167	0.0068152	0.039652
B. minutum	L-Glutamic acid_HMDB0000148	-9.472	1.2708e-05	0.00081328
B. minutum	Beta-Alanine_HMDB0000056	-8.562	2.6702e-05	0.00085445
B. minutum	Malonic acid_HMDB0000691	7.1661	9.5569e-05	0.0020388
B. minutum	D-Xylose_HMDB0000098	-5.8961	0.00036334	0.0058134
B. minutum	L-Alanine_HMDB0000161	-5.1636	0.00085986	0.011006
B. minutum	Dodecanoic acid_HMDB0000638	-4.9458	0.0011268	0.012019
B. minutum	Glycine_HMDB0000123	-4.6163	0.0017185	0.013047
B. minutum	Acetoacetic acid_HMDB0000060	4.5998	0.001756	0.013047
B. minutum	Phosphoric acid_HMDB0002142	4.5663	0.0018348	0.013047
B. minutum	cis-Aconitic acid_HMDB0000072	4.4822	0.0020499	0.013119
B. minutum	Itaconic acid_HMDB0002092	-4.3681	0.0023866	0.013886
B. minutum	Glutamate, gamma-methyl ester_HMDB0061715	-4.3013	0.0026113	0.013927
B. minutum	Palmitic acid_HMDB0000220	-3.9943	0.0039814	0.019601
B. minutum	Oleic acid_HMDB0000207	-3.8994	0.0045485	0.020652
B. minutum	myo-Inositol_HMDB0000211	-3.8554	0.0048402	0.020652
B. minutum	2-Hydroxybutyric acid_HMDB0000008	3.6942	0.0060929	0.024047
B. minutum	Palmitoleic acid_HMDB0003229	-3.6491	0.0065031	0.024047
B. minutum	D-Glucose_HMDB0000122	-3.622	0.0067631	0.024047
B. minutum	L-Cysteine_HMDB0000574	-3.4577	0.0085973	0.027544
B. minutum	D-Mannose_HMDB0000169	-3.3734	0.0097361	0.027544
B. minutum	Fumaric acid_HMDB0000134	3.3686	0.0098064	0.027544
B. minutum	Myristic acid_HMDB0000806	-3.368	0.0098145	0.027544
B. minutum	Capric acid_HMDB0000511	-3.3623	0.0098985	0.027544
B. minutum	Stearic acid_HMDB0000827	-3.2942	0.010954	0.029209
B. minutum	Threonic acid_HMDB0000943	-3.2149	0.012334	0.031575
B. minutum	Succinic acid_HMDB0000254	-3.1778	0.01304	0.032098
B. minutum	Elaidic acid_HMDB0000573	-3.0628	0.015517	0.036781
B. minutum	Pyroglutamic acid_HMDB0000267	-2.8771	0.020605	0.047096

[truncated: 8 more sheets: Supplementary Data 11, Supplementary Data 12, Supplementary Data 13, Supplementary Data 14, Supplementary Data 15, Supplementary Data 16, Supplementary Data 17, Supplementary Data 18]
