# Supplementary material for: Coral endosymbiont growth is enhanced by metabolic interactions with bacteria
Source: Nat Commun. 2023 Oct 27;14:6864. doi: 10.1038/s41467-023-42663-y (PMC10611727; doi:10.1038/s41467-023-42663-y)
Supplement: Supplementary file 5 — Source Data [file 41467_2023_42663_MOESM5_ESM.xlsx]

## Sheet: Figure 1a-b
Symbiodiniaceae species	S. microadriaticum
Treatment	Untreated					Ab+Tx treated
Replicate	1	2	3	4	5	1	2	3	4	5
Metabolites
2-Hydroxybutyric acid_HMDB0000008	0.00130755	0.00189417	0.0023097	0.00403132	0.00434637	0.00249848	0.00258774	0.00344091	0.002095	0.00265553
3-Hydroxybutyric acid_HMDB0000357	0.0321619	0.0420459	0.030874	0.0298888	0.0346766	0.0302992	0.0339051	0.0280999	0.0382687	0.0326432
Acetoacetic acid_HMDB0000060	0.000781907	0.000804078	0.000557864	0.000787032	0.000847018	0.000658062	0.000745849	0.000810873	0.000615181	0.000707491
Adipic acid_HMDB0000448	0.00330664	0.00519467	0.00503584	0.00537746	0.00451419	0.00508285	0.004864	0.00542146	0.00368147	0.00476245
Arachidonic acid_HMDB0001043	0.00256707	0.00250045	0.00354787	0.00599056	0.00440124	0.00347226	0.00374328	0.00417813	0.00301487	0.00360214
Beta-Alanine_HMDB0000056	0.000504263	0.000618628	0.00156939	0.000664728	0.000637886	0.000968698	0.00121835	0.00102645	0.00175354	0.00124176
Capric acid_HMDB0000511	0.00943405	0.0106168	0.00889987	0.0154163	0.00947619	0.0202905	0.0159138	0.00850966	0.0170764	0.0154476
Caprylic acid_HMDB0000482	0.00634191	0.00895291	0.00907156	0.0136264	0.0114849	0.0198713	0.0182175	0.0150822	0.0202662	0.0183593
Cholesterol_HMDB0000067	9.79165e-05	4.66052e-05	6.98913e-05	9.44544e-05	0.000264517	0.00016517	0.000197677	0.000206568	0.00026014	0.000207389
cis-Aconitic acid_HMDB0000072	0.00183248	0.0016524	0.00161383	0.00154188	0.00151228	0.00224434	0.00174017	0.00194002	0.00113699	0.00176538
Citramalic acid_HMDB0000426	0.000995413	0.000622235	0.000757662	0.00107591	0.00138475	0.00110955	0.00114543	0.00123766	0.00111074	0.00115084
Citric acid_HMDB0000094	1.81494	1.60466	1.65512	1.41896	1.7684	1.4168	1.80018	1.51262	1.62259	1.58805
D-Galactose_HMDB0000143	2.84648	3.05789	2.71227	3.12824	2.74723	2.58311	2.37644	1.97814	2.08917	2.29774
D-Glucose_HMDB0000122	4.18843	4.46481	4.00489	4.41412	3.94066	4.61907	4.18455	3.95138	4.26956	4.25614
D-Glucuronic acid_HMDB0000127	0.000226619	0.000195437	4.24159e-05	0.000168678	0.000213225	0.000131151	0.000137593	0.000251019	5.14176e-05	0.000142795
D-Maltose_HMDB0000163	2.90993	2.69023	2.25053	1.86545	2.91298	3.334	3.16891	3.51005	3.10139	3.27859
D-Mannose_HMDB0000169	0.00302971	0.0160264	0.0105232	0.00965077	0.00469211	0.0170417	0.00805418	0.00355683	0.00872162	0.00934359
D-Xylose_HMDB0000098	0.128953	0.118957	0.0964045	0.11792	0.10886	0.105857	0.107948	0.110337	0.0902816	0.103606
Dodecanoic acid_HMDB0000638	0.0185568	0.0220767	0.029189	0.0329346	0.0216387	0.0330801	0.0295224	0.0268971	0.0253234	0.0287057
Eicosapentaenoic acid_HMDB0001999	0.00234486	0.00251737	0.00408573	0.00529312	0.00405563	0.00275693	0.00320554	0.00336857	0.00309681	0.00310696
Elaidic acid_HMDB0000573	0.000971041	0.00128691	0.00112814	0.00141866	0.000732667	0.00133213	0.00114077	0.000761773	0.00116109	0.00109894
Fructose 1-phosphate_HMDB0001076	0.00620252	0.00601304	0.00593177	0.00466781	0.00881988	0.0111504	0.00952092	0.00976926	0.006092	0.00913315
Fumaric acid_HMDB0000134	0.00628319	0.00665871	0.00605471	0.0101484	0.0135625	0.00881249	0.00979992	0.013157	0.00762552	0.00984873
Galactitol_HMDB0000107	0.0058261	0.00603357	0.00650647	0.00548413	0.00508697	0.00674533	0.00581181	0.00500774	0.00573482	0.00582492
Galacturonic acid_HMDB0002545	0.00332474	0.00420029	0.00563562	0.00357863	0.00413647	0.00531791	0.00431738	0.00372911	0.00500338	0.00459194
Gamma-Aminobutyric acid_HMDB0000112	0.656641	0.887953	1.9595	0.674098	0.541354	1.57738	1.30666	0.896523	1.8652	1.41144
Gluconic acid_HMDB0000625	0.0039493	0.0052754	0.00464574	0.00594721	0.00561357	0.00257314	0.00301282	0.0033507	0.00247796	0.00285366
Glucose 6-phosphate_HMDB0001401	0.00631797	0.00673084	0.00661182	0.0049023	0.00893743	0.0125384	0.0101378	0.0101446	0.00640142	0.00980557
Glutamate, gamma-methyl ester_HMDB0061715	0.000208946	5.83952e-05	0.000158648	2.78502e-05	0.000269889	0.000128534	0.000123881	0.000164005	0.000132587	0.000137252
Glutaric acid_HMDB0000661	0.00176563	0.00270116	0.00210674	0.0027066	0.00230583	0.00250433	0.00226037	0.0023825	0.00156191	0.00217728
Glyceric acid_HMDB0000139	0.128874	0.157615	0.166309	0.101991	0.139922	0.166208	0.148614	0.131919	0.183926	0.157667
Glycerol_HMDB0000131	0.0510467	0.06908	0.0637961	0.0790943	0.0758714	0.0782315	0.0577302	0.0422241	0.0565321	0.0586794
Glycine_HMDB0000123	0.123906	0.118526	0.176847	0.0990211	0.0805255	0.0787789	0.0883098	0.0741645	0.10381	0.0862659
Glycolic acid_HMDB0000115	0.0745787	0.0965995	0.0964397	0.108569	0.0938375	0.100949	0.0916195	0.0978899	0.0745195	0.0912446
Heptadecanoic acid_HMDB0002259	0.00159774	0.00197919	0.00226222	0.00198183	0.00185763	0.00239427	0.00218522	0.00210911	0.0018843	0.00214322
Indoleacetic acid_HMDB0000197	0.000333515	0.000346071	0.00031679	0.000330262	0.000286007	0.000243668	0.000239404	0.000191605	0.000152575	0.000217398
Itaconic acid_HMDB0002092	0.0112587	0.0145136	0.0161712	0.0130284	0.0114127	0.0203579	0.0168115	0.0146962	0.0165215	0.0170968
L-Alanine_HMDB0000161	0.728528	0.759359	0.907124	0.568638	0.573134	0.814349	0.778866	0.667682	1.03329	0.823546
L-Aspartic acid_HMDB0000191	0.0270044	0.0417365	0.0456079	0.0269734	0.0162225	0.0475024	0.0360388	0.0301261	0.0313954	0.0362657
L-Cysteine_HMDB0000574	0.393132	0.430374	0.745001	0.583931	0.423114	0.887088	0.638356	0.430196	0.639677	0.648829
L-Glutamic acid_HMDB0000148	0.0537468	0.0660709	0.11036	0.0431216	0.0443007	0.146737	0.123717	0.0965604	0.166829	0.133461
L-Glutamine_HMDB0000641	0.000239447	0.00012969	0.000205242	0.000244215	0.000275773	0.000597566	0.000431042	0.000309125	0.000548506	0.00047156
L-Tryptophan_HMDB0000929	0.0219527	0.0125996	0.01276	0.00754256	0.0151457	0.0165131	0.0126769	0.0121644	0.0132184	0.0136432
Malic acid_HMDB0000744	0.000702519	0.000868299	0.00097316	0.000875312	0.00121309	0.000747497	0.000707264	0.000769763	0.000518448	0.000685743
Malonic acid_HMDB0000691	0.00187723	0.0019183	0.000979871	0.00193927	0.00235725	0.00140987	0.00137226	0.00155042	0.00100226	0.0013337
Mannose 6-phosphate_HMDB0001078	0.00650881	0.00640599	0.00602395	0.00431101	0.00913531	0.0129131	0.0105913	0.0106353	0.00651463	0.0101636
Methylsuccinic acid_HMDB0001844	0.000721047	0.0013338	0.00102545	0.00119953	0.000694038	0.00121576	0.00103802	0.00118914	0.00051204	0.00098874
myo-Inositol_HMDB0000211	0.153228	0.116456	0.150204	0.108478	0.116755	0.254886	0.200748	0.177027	0.234998	0.210209
Myristic acid_HMDB0000806	0.0280071	0.0326486	0.0420949	0.0444102	0.0406751	0.0440566	0.0395402	0.0355519	0.0361673	0.038829
Nicotinic acid_HMDB0001488	0.0899622	0.0937609	0.103196	0.0824726	0.0778944	0.130748	0.108574	0.0923523	0.109961	0.110409
Oleic acid_HMDB0000207	0.00416822	0.011044	0.00892304	0.00836966	0.00315988	0.00802743	0.00664866	0.00482776	0.00442207	0.00598148
Oxalic acid_HMDB0002329	0.0177912	0.0212979	0.0215734	0.0222287	0.0188657	0.0231027	0.020854	0.0192051	0.0197676	0.0207323
Palmitic acid_HMDB0000220	0.523502	0.634868	0.813885	0.769573	0.636328	0.868039	0.781431	0.742559	0.704183	0.774053
Palmitoleic acid_HMDB0003229	0.0129898	0.0141566	0.0189833	0.0119748	0.00646136	0.0148325	0.0127553	0.00716595	0.0133515	0.0120263
Pantothenic acid_HMDB0000210	0.000715346	0.000825994	0.000757409	0.00082421	0.00080225	0.000898043	0.000884924	0.000816829	0.000853655	0.000863363
Phosphoric acid_HMDB0002142	0.736137	0.818707	0.516677	0.446442	0.789209	0.571316	0.59129	0.656799	0.430741	0.562536
Pyroglutamic acid_HMDB0000267	1.09679	1.25815	1.35792	1.02371	1.0143	1.74329	1.6951	1.57008	1.86723	1.71892
Stearic acid_HMDB0000827	0.0503188	0.102968	0.098363	0.0992823	0.0602534	0.116387	0.0916718	0.093192	0.0713765	0.0931568
Succinic acid_HMDB0000254	0.0783497	0.0976627	0.124471	0.0970165	0.0921928	0.168003	0.13591	0.111246	0.144787	0.139986
Threonic acid_HMDB0000943	0.432765	0.460304	0.796911	0.627457	0.479914	0.955609	0.697091	0.464255	0.715565	0.70813
Trehalose_HMDB0000975	4.69781	4.48103	4.04225	3.91852	4.38231	5.02933	4.89592	5.1359	4.96673	5.00697
Turanose_HMDB0011740_1	4.65947	4.40835	3.96379	3.92523	4.33582	4.90954	4.83721	5.10772	4.92222	4.94417
Urea_HMDB0000294	0.0159632	0.016477	0.0252781	0.0274995	0.00930684	0.02375	0.0245927	0.0218282	0.0294309	0.0249004
Vitamin A_ HMDB0000305_1	0.00605187	0.00643484	0.00818133	0.00862872	0.00420976	0.00787442	0.0113641	0.00835728	0.0193094	0.0117263

## Sheet: Figure 1c-d
Symbiodiniaceae species	B. minutum
Treatment	Untreated					Ab+Tx treated
Replicate	1	2	3	4	5	1	2	3	4	5
Metabolites
2-Hydroxybutyric acid_HMDB0000008	0.00163974	0.00245337	0.00180871	0.00226115	0.00209972	0.00146027	0.00161879	0.00122512	0.00158609	0.00147257
3-Hydroxybutyric acid_HMDB0000357	0.0375869	0.0316842	0.0320715	0.047781	0.0325431	0.0353776	0.0299996	0.033868	0.0318857	0.0327827
Acetoacetic acid_HMDB0000060	0.000953401	0.000828352	0.000982036	0.000940376	0.000919277	0.000823945	0.000527545	0.000539988	0.000676039	0.000641879
Adipic acid_HMDB0000448	0.00462113	0.00378748	0.00418031	0.00434676	0.00406109	0.0064637	0.00371864	0.00465779	0.00476915	0.00490232
Arachidonic acid_HMDB0001043	0.00319111	0.00249302	0.00244097	0.0029491	0.00244592	0.00289294	0.00141401	0.00248975	0.0025971	0.00234845
Beta-Alanine_HMDB0000056	0.00651452	0.00732131	0.00725597	0.00598193	0.00549509	0.0203679	0.0400349	0.0219874	0.023235	0.0264063
Capric acid_HMDB0000511	0.00793677	0.00773608	0.00744941	0.00926157	0.011109	0.0141889	0.0101417	0.0113401	0.011552	0.0118057
Caprylic acid_HMDB0000482	0.00964831	0.0123494	0.00931378	0.0156211	0.0119951	0.0154004	0.0134331	0.0133035	0.0147976	0.0142337
Cholesterol_HMDB0000067	9.78978e-05	0.000100304	4.63027e-05	0.000109362	0.000112605	0.000296422	8.93127e-05	6.04478e-05	0.000142929	0.000147278
cis-Aconitic acid_HMDB0000072	0.00102272	0.000947123	0.000950415	0.00119877	0.000819471	0.00108086	0.000693174	0.00075771	0.000906004	0.000859436
Citramalic acid_HMDB0000426	0.00524732	0.00493758	0.00721176	0.00428111	0.00796752	0.00361344	0.002869	0.00288147	0.00333383	0.00317444
Citric acid_HMDB0000094	3.54734	3.24903	3.63069	3.24625	3.6127	4.088	3.01495	3.28904	3.38151	3.44337
D-Galactose_HMDB0000143	2.40697	1.76395	2.14431	2.63651	2.72767	2.79048	2.20818	2.75465	2.59065	2.58599
D-Glucose_HMDB0000122	4.49768	4.36634	4.33547	4.65062	4.54068	5.62492	4.60302	5.20478	4.96738	5.10003
D-Glucuronic acid_HMDB0000127	0.000211847	2.43982e-05	0.000132455	0.000330896	0.000318158	0.000372066	0.000207119	0.000268248	0.000251887	0.00027483
D-Maltose_HMDB0000163	1.67593	1.11255	1.22917	1.57615	1.56313	1.75289	1.5861	1.72177	1.69613	1.68922
D-Mannose_HMDB0000169	0.0148133	0.0167458	0.0183217	0.0200077	0.0369218	0.0334966	0.0367759	0.0384393	0.031708	0.0351049
D-Xylose_HMDB0000098	0.0632197	0.0365166	0.0420551	0.0665165	0.0574511	0.0970398	0.0981907	0.102921	0.0924135	0.0976412
Dodecanoic acid_HMDB0000638	0.0151567	0.0123424	0.0128057	0.0128725	0.0154589	0.0328422	0.0183743	0.0227076	0.0228498	0.0241935
Eicosapentaenoic acid_HMDB0001999	0.00267781	0.00252775	0.00243823	0.00379609	0.00304658	0.00283735	0.00211735	0.00320869	0.00296726	0.00278266
Elaidic acid_HMDB0000573	0.00106418	0.00117145	0.000397848	0.000781335	0.00118136	0.00262511	0.00116606	0.00177981	0.00162133	0.00179808
Fructose 1-phosphate_HMDB0001076	0.0154992	0.00234748	0.00783677	0.0102158	0.0108345	0.00528774	0.00224198	0.00207617	0.00699765	0.00415088
Fumaric acid_HMDB0000134	0.0101059	0.0154252	0.0120514	0.0140468	0.0115928	0.00934433	0.0101093	0.00664815	0.00960456	0.00892659
Galactitol_HMDB0000107	0.00551614	0.00488946	0.00567684	0.00607233	0.00592814	0.00733211	0.00643335	0.00533318	0.00568032	0.00619474
Galacturonic acid_HMDB0002545	0.00879863	0.00466208	0.00701042	0.00787216	0.00937973	0.0106118	0.0149589	0.00847518	0.0100525	0.0110246
Gamma-Aminobutyric acid_HMDB0000112	1.00937	0.533553	0.441309	0.702161	0.784949	0.678252	0.896211	0.625572	0.817001	0.754259
Gluconic acid_HMDB0000625	0.00407766	0.00420546	0.00453314	0.00479053	0.0076934	0.00413918	0.00493086	0.0105694	0.00607933	0.00642968
Glucose 6-phosphate_HMDB0001401	0.0166862	0.00256079	0.00791276	0.0106194	0.0120871	0.00545392	0.00254591	0.00219376	0.00718171	0.00434382
Glutamate, gamma-methyl ester_HMDB0061715	0.000247479	0.000122499	0.00010406	0.000216267	0.000304902	0.000640096	0.000802982	0.000312528	0.00052004	0.000568911
Glutaric acid_HMDB0000661	0.00261784	0.00287271	0.00255826	0.00238157	0.00248874	0.0029255	0.00194838	0.00228544	0.00241629	0.0023939
Glyceric acid_HMDB0000139	0.0663112	0.0687711	0.0549068	0.06049	0.116347	0.110208	0.0850811	0.0889969	0.0898752	0.0935404
Glycerol_HMDB0000131	0.126059	0.101557	0.118328	0.104391	0.12577	0.150846	0.274727	0.110892	0.162902	0.174842
Glycine_HMDB0000123	0.122223	0.130639	0.125909	0.113491	0.234005	0.260887	0.350332	0.234328	0.266352	0.277975
Glycolic acid_HMDB0000115	0.171878	0.1386	0.128853	0.128408	0.19521	0.144161	0.148955	0.114889	0.136337	0.136086
Heptadecanoic acid_HMDB0002259	0.00252082	0.00248353	0.00194471	0.00309883	0.00236501	0.00349531	0.00217566	0.00271445	0.0029929	0.00284458
Indoleacetic acid_HMDB0000197	0.000344494	0.000220939	0.000190857	0.000285782	0.000307492	0.000230705	0.000293432	0.000291031	0.000244296	0.000264866
Itaconic acid_HMDB0002092	0.0241966	0.0178479	0.0186284	0.0163176	0.0246088	0.031403	0.0306756	0.0269035	0.0277015	0.0291709
L-Alanine_HMDB0000161	2.12392	1.43483	1.68885	1.62949	2.80212	3.55327	3.34886	3.41812	3.18469	3.37624
L-Aspartic acid_HMDB0000191	0.036131	0.0352338	0.0339718	0.0231854	0.0616424	0.069531	0.0426097	0.0377609	0.0518687	0.0504426
L-Cysteine_HMDB0000574	0.219118	0.167145	0.192936	0.200663	0.182599	0.25925	0.38678	0.217737	0.272582	0.284087
L-Glutamic acid_HMDB0000148	0.159395	0.154801	0.136173	0.128095	0.23863	0.559073	0.609254	0.423791	0.455811	0.511982
L-Glutamine_HMDB0000641	0.000285756	0.000199082	0.000260553	0.000190287	0.000127538	0.000363528	7.215e-05	0.000217539	0.000180941	0.000208539
L-Tryptophan_HMDB0000929	0.0816155	0.0357519	0.0746367	0.063901	0.0904991	0.0575526	0.00155148	0.0266027	0.0373564	0.0307658
Malic acid_HMDB0000744	0.000296516	0.00173566	0.000331701	0.000628439	0.000434725	0.000655582	0.000744495	0.000510223	0.000628094	0.000634598
Malonic acid_HMDB0000691	0.0011626	0.00125481	0.0015609	0.00160603	0.00125709	0.000641684	0.00027477	0.000446101	0.000632771	0.000498831
Mannose 6-phosphate_HMDB0001078	0.0175156	0.00245862	0.00792615	0.000113751	0.0120941	0.00528694	0.00199454	0.00179598	0.00733806	0.00410388
Methylsuccinic acid_HMDB0001844	0.00134781	0.00137375	0.000814895	0.000782038	0.00140627	0.00118747	0.00110441	0.00105536	0.00111913	0.00111659
myo-Inositol_HMDB0000211	3.39789	1.30391	1.8362	2.80825	2.90183	4.5181	4.25791	4.2747	4.08114	4.28296
Myristic acid_HMDB0000806	0.0550413	0.0480591	0.052878	0.0534013	0.0739122	0.133841	0.0636572	0.0912653	0.0865077	0.0938179
Nicotinic acid_HMDB0001488	0.168021	0.151228	0.201336	0.167818	0.179179	0.18073	0.116316	0.143015	0.165913	0.151493
Oleic acid_HMDB0000207	0.00572252	0.00473985	0.0025894	0.0025278	0.00540229	0.0129588	0.00628772	0.00871734	0.00830607	0.00906747
Oxalic acid_HMDB0002329	0.0178028	0.0176527	0.0185541	0.0191751	0.0152619	0.0168529	0.0169779	0.01414	0.0165619	0.0161332
Palmitic acid_HMDB0000220	0.536182	0.422009	0.425998	0.507855	0.555604	1.01045	0.564772	0.760794	0.75269	0.772176
Palmitoleic acid_HMDB0003229	0.00142807	0.00102625	0.00126066	0.000695496	0.00150561	0.00610732	0.00137185	0.00386112	0.00323052	0.0036427
Pantothenic acid_HMDB0000210	0.00296745	0.00255944	0.00244194	0.00330246	0.00262862	0.00444612	0.00278119	0.00348356	0.00363153	0.0035856
Phosphoric acid_HMDB0002142	1.52583	1.15464	1.35698	1.25487	2.09023	0.937746	0.466654	0.572753	0.842707	0.704965
Pyroglutamic acid_HMDB0000267	3.01268	3.18194	3.45463	3.14401	3.3851	4.14445	3.62324	3.29663	3.66484	3.68229
Stearic acid_HMDB0000827	0.0857399	0.101443	0.0640934	0.0815478	0.112183	0.167009	0.108343	0.120576	0.127184	0.130778
Succinic acid_HMDB0000254	0.147792	0.0800439	0.0740064	0.0910504	0.137041	0.161571	0.200079	0.144681	0.151512	0.164461
Threonic acid_HMDB0000943	0.235525	0.174411	0.207896	0.218722	0.188052	0.272677	0.406475	0.226031	0.288108	0.298323
Trehalose_HMDB0000975	4.50493	3.43636	3.64835	4.3222	4.03488	4.86169	4.18068	4.65969	4.55143	4.56337
Turanose_HMDB0011740_1	4.49651	3.41916	3.72704	4.33949	4.04697	4.85304	4.20313	4.66288	4.56912	4.57204
Urea_HMDB0000294	0.0516459	0.0229075	0.0154714	0.0225239	0.0271137	0.0506001	0.0612327	0.0336231	0.0456888	0.0477862
Vitamin A_ HMDB0000305_1	0.00173993	0.000845125	0.00116596	0.00113189	0.001075	0.00252107	0.00116556	0.00176125	0.00181841	0.00181658

## Sheet: Figure 2a-f
	Symbiodiniaceae species	S. microadriaticum										B. minutum
	Treatment	Untreated					Ab+Tx treated					Untreated					Ab+Tx treated
	Replicate	1	2	3	4	5	1	2	3	4	5	1	2	3	4	5	1	2	3	4	5
Data type	Bacteria taxonomy
Microbiome	d__Bacteria; p__Actinobacteriota; c__Actinobacteria; o__Bifidobacteriales; f__Bifidobacteriaceae; g__Bifidobacterium	0	0	0	0	0	0	0	0	0	0	0	0	0	0	0	0	0	0	46	0
Microbiome	d__Bacteria; p__Actinobacteriota; c__Actinobacteria; o__Bifidobacteriales; f__Bifidobacteriaceae; g__Bifidobacterium	0	0	0	0	0	0	0	0	0	0	0	48	0	0	0	0	0	0	0	0
Microbiome	d__Bacteria; p__Actinobacteriota; c__Actinobacteria; o__Bifidobacteriales; f__Bifidobacteriaceae; g__Gardnerella; s__uncultured_bacterium	0	0	0	0	0	0	0	71	0	0	0	0	0	0	0	0	0	0	0	0
Microbiome	d__Bacteria; p__Actinobacteriota; c__Actinobacteria; o__Corynebacteriales; f__Corynebacteriaceae; g__Corynebacterium	0	0	0	0	0	0	0	0	0	0	0	0	0	0	0	66	0	0	0	0
Microbiome	d__Bacteria; p__Actinobacteriota; c__Actinobacteria; o__Corynebacteriales; f__Corynebacteriaceae; g__Corynebacterium	0	0	0	0	0	0	0	0	0	0	0	0	0	44	0	0	0	0	0	0
Microbiome	d__Bacteria; p__Actinobacteriota; c__Actinobacteria; o__Corynebacteriales; f__Corynebacteriaceae; g__Corynebacterium	0	0	0	0	0	0	0	0	0	0	0	0	0	73	0	0	0	0	0	0
Microbiome	d__Bacteria; p__Actinobacteriota; c__Actinobacteria; o__Corynebacteriales; f__Corynebacteriaceae; g__Corynebacterium	0	0	0	0	0	0	0	0	0	0	0	0	43	0	0	0	0	0	0	0
Microbiome	d__Bacteria; p__Actinobacteriota; c__Actinobacteria; o__Corynebacteriales; f__Corynebacteriaceae; g__Corynebacterium	0	0	0	0	0	0	0	0	0	0	0	0	0	0	0	0	40	0	0	0
Microbiome	d__Bacteria; p__Actinobacteriota; c__Actinobacteria; o__Corynebacteriales; f__Corynebacteriaceae; g__Corynebacterium	0	0	0	0	0	0	0	6	0	0	0	0	0	0	48	0	0	30	9	0
Microbiome	d__Bacteria; p__Actinobacteriota; c__Actinobacteria; o__Corynebacteriales; f__Corynebacteriaceae; g__Corynebacterium	0	0	0	0	0	0	0	10	0	0	0	0	0	55	0	0	0	0	0	0
Microbiome	d__Bacteria; p__Actinobacteriota; c__Actinobacteria; o__Corynebacteriales; f__Corynebacteriaceae; g__Corynebacterium	0	0	0	0	0	0	0	39	0	0	0	0	0	0	0	0	0	0	0	0
Microbiome	d__Bacteria; p__Actinobacteriota; c__Actinobacteria; o__Corynebacteriales; f__Corynebacteriaceae; g__Corynebacterium	0	0	0	0	0	79	0	8	0	0	0	0	0	0	0	0	0	10	0	0
Microbiome	d__Bacteria; p__Actinobacteriota; c__Actinobacteria; o__Corynebacteriales; f__Corynebacteriaceae; g__Corynebacterium	0	0	0	72	0	0	0	0	0	0	0	0	0	0	0	0	0	0	0	0
Microbiome	d__Bacteria; p__Actinobacteriota; c__Actinobacteria; o__Corynebacteriales; f__Corynebacteriaceae; g__Corynebacterium	0	0	61	0	0	0	0	0	0	0	0	0	0	0	0	0	0	0	0	0
Microbiome	d__Bacteria; p__Actinobacteriota; c__Actinobacteria; o__Corynebacteriales; f__Corynebacteriaceae; g__Corynebacterium	0	57	0	0	0	0	0	0	0	0	0	0	0	0	0	0	0	0	0	0
Microbiome	d__Bacteria; p__Actinobacteriota; c__Actinobacteria; o__Corynebacteriales; f__Corynebacteriaceae; g__Corynebacterium	0	70	0	0	0	0	0	0	0	0	0	0	0	0	0	0	0	0	0	0
Microbiome	d__Bacteria; p__Actinobacteriota; c__Actinobacteria; o__Corynebacteriales; f__Corynebacteriaceae; g__Corynebacterium; s__Corynebacterium_imitans	0	0	0	0	0	0	0	0	0	0	0	0	0	0	0	41	0	0	0	0
Microbiome	d__Bacteria; p__Actinobacteriota; c__Actinobacteria; o__Corynebacteriales; f__Corynebacteriaceae; g__Corynebacterium; s__Corynebacterium_imitans	0	0	0	0	0	0	0	0	0	0	0	51	0	0	0	0	0	0	0	0
Microbiome	d__Bacteria; p__Actinobacteriota; c__Actinobacteria; o__Corynebacteriales; f__Corynebacteriaceae; g__Corynebacterium; s__Corynebacterium_imitans	0	0	0	0	0	0	0	42	0	0	0	0	0	0	0	0	0	0	0	0
Microbiome	d__Bacteria; p__Actinobacteriota; c__Actinobacteria; o__Corynebacteriales; f__Corynebacteriaceae; g__Corynebacterium; s__Corynebacterium_imitans	0	0	0	0	0	0	31	0	0	0	0	0	0	0	0	0	0	0	0	0
Microbiome	d__Bacteria; p__Actinobacteriota; c__Actinobacteria; o__Corynebacteriales; f__Corynebacteriaceae; g__Corynebacterium; s__Corynebacterium_kroppenstedtii	0	0	0	0	0	0	5	14	9	0	37	12	0	6	0	12	0	0	0	13
Microbiome	d__Bacteria; p__Actinobacteriota; c__Actinobacteria; o__Corynebacteriales; f__Corynebacteriaceae; g__Corynebacterium; s__Corynebacterium_kroppenstedtii	0	0	0	0	0	0	11	11	3	0	0	0	0	11	0	8	31	38	0	0
Microbiome	d__Bacteria; p__Actinobacteriota; c__Actinobacteria; o__Corynebacteriales; f__Corynebacteriaceae; g__Corynebacterium; s__Corynebacterium_kroppenstedtii	0	0	0	0	0	0	13	9	12	0	0	0	0	0	0	11	0	0	0	10
Microbiome	d__Bacteria; p__Actinobacteriota; c__Actinobacteria; o__Corynebacteriales; f__Corynebacteriaceae; g__Corynebacterium; s__Corynebacterium_kroppenstedtii	0	0	0	0	0	45	6	14	7	0	0	0	0	0	0	4	0	0	0	14
Microbiome	d__Bacteria; p__Actinobacteriota; c__Actinobacteria; o__Corynebacteriales; f__Corynebacteriaceae; g__Corynebacterium; s__Corynebacterium_kroppenstedtii	0	6	0	0	0	0	7	20	16	0	9	4	0	8	0	5	0	0	0	0
Microbiome	d__Bacteria; p__Actinobacteriota; c__Actinobacteria; o__Corynebacteriales; f__Corynebacteriaceae; g__Corynebacterium; s__Corynebacterium_kroppenstedtii	0	8	0	0	0	0	5	12	13	0	11	6	0	5	0	10	0	21	0	0
Microbiome	d__Bacteria; p__Actinobacteriota; c__Actinobacteria; o__Corynebacteriales; f__Corynebacteriaceae; g__Corynebacterium; s__Corynebacterium_kroppenstedtii	0	18	0	0	0	0	10	14	7	0	0	17	0	5	0	10	0	0	0	0
Microbiome	d__Bacteria; p__Actinobacteriota; c__Actinobacteria; o__Corynebacteriales; f__Corynebacteriaceae; g__Lawsonella	0	0	0	0	0	0	0	0	0	0	0	0	0	0	0	0	0	0	0	48
Microbiome	d__Bacteria; p__Actinobacteriota; c__Actinobacteria; o__Corynebacteriales; f__Corynebacteriaceae; g__Lawsonella	0	0	0	0	0	0	0	0	0	0	0	0	0	0	0	0	39	0	0	0
Microbiome	d__Bacteria; p__Actinobacteriota; c__Actinobacteria; o__Corynebacteriales; f__Dietziaceae; g__Dietzia; s__Dietzia_cinnamea	0	0	0	0	0	0	0	0	0	0	0	55	0	0	0	0	0	0	0	0
Microbiome	d__Bacteria; p__Actinobacteriota; c__Actinobacteria; o__Micrococcales; f__Dermabacteraceae; g__Brachybacterium	0	0	0	0	0	0	0	0	0	0	0	0	0	0	0	60	0	0	0	0
Microbiome	d__Bacteria; p__Actinobacteriota; c__Actinobacteria; o__Micrococcales; f__Dermabacteraceae; g__Brachybacterium	0	0	0	0	0	0	0	0	56	0	0	0	0	0	0	0	0	0	0	0
Microbiome	d__Bacteria; p__Actinobacteriota; c__Actinobacteria; o__Micrococcales; f__Dermacoccaceae	0	0	0	0	0	0	0	0	0	0	0	0	63	0	0	0	0	0	0	0
Microbiome	d__Bacteria; p__Actinobacteriota; c__Actinobacteria; o__Micrococcales; f__Dermacoccaceae	0	0	0	0	0	52	0	0	0	0	0	0	0	0	0	0	0	0	0	0
Microbiome	d__Bacteria; p__Actinobacteriota; c__Actinobacteria; o__Micrococcales; f__Intrasporangiaceae	0	0	0	0	0	0	0	0	0	0	0	0	0	0	0	57	0	0	0	0
Microbiome	d__Bacteria; p__Actinobacteriota; c__Actinobacteria; o__Micrococcales; f__Intrasporangiaceae	0	0	0	0	0	0	0	0	0	0	0	33	0	0	0	0	0	0	77	0
Microbiome	d__Bacteria; p__Actinobacteriota; c__Actinobacteria; o__Micrococcales; f__Intrasporangiaceae	0	0	0	0	0	56	0	0	0	0	0	0	0	0	0	0	0	0	0	0
Microbiome	d__Bacteria; p__Actinobacteriota; c__Actinobacteria; o__Micrococcales; f__Microbacteriaceae	0	0	0	0	0	0	0	0	0	41	0	0	0	0	0	0	0	0	0	0
Microbiome	d__Bacteria; p__Actinobacteriota; c__Actinobacteria; o__Micrococcales; f__Micrococcaceae; g__Micrococcus	0	0	0	0	0	0	38	0	0	0	0	10	0	0	0	0	0	0	0	0
Microbiome	d__Bacteria; p__Actinobacteriota; c__Actinobacteria; o__Propionibacteriales; f__Propionibacteriaceae; g__Cutibacterium	0	0	0	0	31	0	25	0	16	6	0	24	0	0	0	8	0	17	12	0
Microbiome	d__Bacteria; p__Actinobacteriota; c__Actinobacteria; o__Propionibacteriales; f__Propionibacteriaceae; g__Cutibacterium	0	0	0	14	0	0	27	0	24	7	0	9	0	0	0	4	0	20	11	0
Microbiome	d__Bacteria; p__Actinobacteriota; c__Actinobacteria; o__Propionibacteriales; f__Propionibacteriaceae; g__Cutibacterium	6	0	0	10	0	0	20	0	18	10	0	13	0	6	0	13	0	10	16	0
Microbiome	d__Bacteria; p__Actinobacteriota; c__Actinobacteria; o__Propionibacteriales; f__Propionibacteriaceae; g__Cutibacterium	11	0	0	3	0	22	34	0	19	7	0	12	0	17	0	14	0	15	17	49
Microbiome	d__Bacteria; p__Actinobacteriota; c__Actinobacteria; o__Propionibacteriales; f__Propionibacteriaceae; g__Cutibacterium	13	0	0	8	0	9	18	0	18	6	0	9	0	9	0	8	0	16	14	0
Microbiome	d__Bacteria; p__Actinobacteriota; c__Actinobacteria; o__Propionibacteriales; f__Propionibacteriaceae; g__Cutibacterium	20	0	0	3	0	0	20	0	13	8	0	15	0	4	0	16	0	10	8	0
Microbiome	d__Bacteria; p__Actinobacteriota; c__Actinobacteria; o__Propionibacteriales; f__Propionibacteriaceae; g__Cutibacterium	26	0	0	11	0	0	24	0	17	9	0	12	0	11	0	7	0	9	13	0
Microbiome	d__Bacteria; p__Actinobacteriota; c__Actinobacteria; o__Propionibacteriales; f__Propionibacteriaceae; g__Cutibacterium; s__Cutibacterium_granulosum	0	0	0	0	0	0	0	0	0	0	0	0	0	0	0	0	45	0	0	0
Microbiome	d__Bacteria; p__Bacteroidota; c__Bacteroidia; o__Bacteroidales; f__Prevotellaceae; g__Prevotella; s__Prevotella_buccalis	0	0	0	0	0	0	45	0	0	0	0	0	0	0	0	0	0	0	0	0
Microbiome	d__Bacteria; p__Bacteroidota; c__Bacteroidia; o__Bacteroidales; f__Prevotellaceae; g__Prevotella; s__Prevotella_buccalis	53	0	0	0	0	0	0	0	0	0	0	0	0	0	0	0	0	0	0	0
Microbiome	d__Bacteria; p__Bacteroidota; c__Bacteroidia; o__Bacteroidales; f__Prevotellaceae; g__Prevotella; s__Prevotella_colorans	0	0	0	0	0	0	0	0	0	0	0	0	0	0	0	0	0	0	0	45
Microbiome	d__Bacteria; p__Bacteroidota; c__Bacteroidia; o__Cytophagales; f__Cyclobacteriaceae	0	0	0	0	0	0	0	0	0	0	0	0	0	0	0	0	0	0	0	5
Microbiome	d__Bacteria; p__Bacteroidota; c__Bacteroidia; o__Cytophagales; f__Cyclobacteriaceae	0	0	0	0	0	0	0	0	0	0	0	0	0	0	0	0	0	0	0	8
Microbiome	d__Bacteria; p__Bacteroidota; c__Bacteroidia; o__Cytophagales; f__Cyclobacteriaceae	0	0	0	0	0	0	0	0	0	0	9	22	36	16	20	0	0	0	0	0
Microbiome	d__Bacteria; p__Bacteroidota; c__Bacteroidia; o__Cytophagales; f__Cyclobacteriaceae	0	0	0	0	0	0	0	0	0	0	13	33	31	16	14	0	0	0	0	0
Microbiome	d__Bacteria; p__Bacteroidota; c__Bacteroidia; o__Cytophagales; f__Cyclobacteriaceae	0	0	0	0	0	0	0	0	0	0	25	37	28	32	22	0	0	0	0	0
Microbiome	d__Bacteria; p__Bacteroidota; c__Bacteroidia; o__Cytophagales; f__Cyclobacteriaceae	0	0	0	0	0	0	61	0	0	0	0	0	0	0	0	0	0	0	26	28
Microbiome	d__Bacteria; p__Bacteroidota; c__Bacteroidia; o__Cytophagales; f__Cyclobacteriaceae	0	0	0	0	44	0	0	0	0	0	0	0	0	0	0	0	0	0	0	0
Microbiome	d__Bacteria; p__Bacteroidota; c__Bacteroidia; o__Cytophagales; f__Cyclobacteriaceae	39	0	0	0	0	0	0	0	0	0	0	0	0	0	0	0	0	0	0	0
Microbiome	d__Bacteria; p__Bacteroidota; c__Bacteroidia; o__Cytophagales; f__Cyclobacteriaceae; g__Ekhidna	0	14	36	18	8	0	0	0	0	0	0	0	0	0	71	0	0	0	0	0
Microbiome	d__Bacteria; p__Bacteroidota; c__Bacteroidia; o__Cytophagales; f__Cyclobacteriaceae; g__Ekhidna	2	13	43	20	10	0	0	0	0	0	0	0	0	0	76	0	0	0	0	0
Microbiome	d__Bacteria; p__Bacteroidota; c__Bacteroidia; o__Cytophagales; f__Cyclobacteriaceae; g__Ekhidna	8	19	28	11	10	0	0	0	0	0	73	0	0	0	74	0	0	0	0	0
Microbiome	d__Bacteria; p__Bacteroidota; c__Bacteroidia; o__Cytophagales; f__Cyclobacteriaceae; g__Ekhidna	17	8	23	20	11	0	0	0	0	0	0	37	0	0	78	0	0	0	0	0
Microbiome	d__Bacteria; p__Bacteroidota; c__Bacteroidia; o__Cytophagales; f__Cyclobacteriaceae; g__Ekhidna	18	17	44	20	5	0	0	0	0	0	0	0	0	0	90	0	0	0	0	0
Microbiome	d__Bacteria; p__Bacteroidota; c__Bacteroidia; o__Cytophagales; f__Cyclobacteriaceae; g__Ekhidna	28	9	22	26	5	0	0	0	0	0	0	0	0	0	69	0	0	0	0	0
Microbiome	d__Bacteria; p__Bacteroidota; c__Bacteroidia; o__Cytophagales; f__Cyclobacteriaceae; g__Ekhidna	99	258	327	220	151	0	0	230	241	120	0	0	0	0	0	44	0	32	0	0
Microbiome	d__Bacteria; p__Bacteroidota; c__Bacteroidia; o__Cytophagales; f__Cyclobacteriaceae; g__Ekhidna	104	250	365	179	152	0	0	214	239	135	0	0	0	24	0	33	0	26	0	0
Microbiome	d__Bacteria; p__Bacteroidota; c__Bacteroidia; o__Cytophagales; f__Cyclobacteriaceae; g__Ekhidna	108	238	261	189	169	0	0	199	213	125	0	0	0	0	0	46	0	30	0	0
Microbiome	d__Bacteria; p__Bacteroidota; c__Bacteroidia; o__Cytophagales; f__Cyclobacteriaceae; g__Ekhidna	122	203	293	197	127	0	0	176	175	138	0	0	0	0	0	21	0	26	0	0
Microbiome	d__Bacteria; p__Bacteroidota; c__Bacteroidia; o__Cytophagales; f__Cyclobacteriaceae; g__Fabibacter; s__Fabibacter_pacificus	0	0	0	0	0	0	0	0	0	0	0	0	0	0	50	0	0	0	0	0
Microbiome	d__Bacteria; p__Bacteroidota; c__Bacteroidia; o__Cytophagales; f__Cyclobacteriaceae; g__Marinoscillum; s__bacterium_DG873	0	0	0	0	0	0	0	0	0	0	4	0	43	0	35	0	0	0	0	0
Microbiome	d__Bacteria; p__Bacteroidota; c__Bacteroidia; o__Cytophagales; f__Cyclobacteriaceae; g__Marinoscillum; s__bacterium_DG873	0	0	0	0	0	0	0	0	0	0	8	0	0	0	29	0	0	0	0	0
Microbiome	d__Bacteria; p__Bacteroidota; c__Bacteroidia; o__Cytophagales; f__Cyclobacteriaceae; g__Marinoscillum; s__bacterium_DG873	0	0	0	0	0	0	0	0	0	0	8	0	0	0	37	0	0	0	0	0
Microbiome	d__Bacteria; p__Bacteroidota; c__Bacteroidia; o__Cytophagales; f__Cyclobacteriaceae; g__Marinoscillum; s__bacterium_DG873	0	0	0	0	0	0	0	0	0	0	17	0	0	0	14	0	0	0	0	0
Microbiome	d__Bacteria; p__Bacteroidota; c__Bacteroidia; o__Cytophagales; f__Cyclobacteriaceae; g__Marinoscillum; s__Marinoscillum_luteum	0	6	16	0	0	0	0	0	0	0	0	0	0	0	55	0	0	0	0	0
Microbiome	d__Bacteria; p__Bacteroidota; c__Bacteroidia; o__Cytophagales; f__Cyclobacteriaceae; g__Marinoscillum; s__Marinoscillum_luteum	0	11	16	36	0	0	0	0	0	0	0	0	0	0	74	0	0	0	0	0
Microbiome	d__Bacteria; p__Bacteroidota; c__Bacteroidia; o__Cytophagales; f__Cyclobacteriaceae; g__Marinoscillum; s__Marinoscillum_luteum	7	9	14	0	29	0	0	0	0	0	0	0	0	0	58	0	0	0	0	0
Microbiome	d__Bacteria; p__Bacteroidota; c__Bacteroidia; o__Cytophagales; f__Cyclobacteriaceae; g__Reichenbachiella	0	0	0	0	0	0	0	0	0	0	0	22	7	9	0	0	0	0	0	0
Microbiome	d__Bacteria; p__Bacteroidota; c__Bacteroidia; o__Cytophagales; f__Cyclobacteriaceae; g__Reichenbachiella	0	0	0	0	0	0	0	0	0	0	0	27	8	14	0	0	0	0	0	0
Microbiome	d__Bacteria; p__Bacteroidota; c__Bacteroidia; o__Cytophagales; f__Cyclobacteriaceae; g__Reichenbachiella	0	0	0	0	0	0	0	0	0	0	0	30	24	20	0	0	0	0	0	0
Microbiome	d__Bacteria; p__Bacteroidota; c__Bacteroidia; o__Cytophagales; f__Cyclobacteriaceae; g__Reichenbachiella	0	0	0	0	0	0	0	0	0	0	0	55	33	11	0	0	0	0	0	0
Microbiome	d__Bacteria; p__Bacteroidota; c__Bacteroidia; o__Cytophagales; f__Cyclobacteriaceae; g__Reichenbachiella	0	0	0	0	0	0	0	0	0	0	1	28	23	23	0	0	0	0	0	0
Microbiome	d__Bacteria; p__Bacteroidota; c__Bacteroidia; o__Cytophagales; f__Cyclobacteriaceae; g__Reichenbachiella	0	0	0	0	0	0	0	0	0	0	6	54	26	20	0	0	0	0	0	0
Microbiome	d__Bacteria; p__Bacteroidota; c__Bacteroidia; o__Cytophagales; f__Cyclobacteriaceae; g__Reichenbachiella	0	0	0	0	0	0	0	0	0	0	9	46	37	16	0	0	0	0	0	0
Microbiome	d__Bacteria; p__Bacteroidota; c__Bacteroidia; o__Cytophagales; f__Cyclobacteriaceae; g__Reichenbachiella	0	0	0	0	0	0	0	0	0	0	9	62	35	32	0	0	0	0	0	0
Microbiome	d__Bacteria; p__Bacteroidota; c__Bacteroidia; o__Cytophagales; f__Cyclobacteriaceae; g__Reichenbachiella	0	0	0	0	0	0	0	0	0	0	10	30	24	13	0	0	0	0	0	0
Microbiome	d__Bacteria; p__Bacteroidota; c__Bacteroidia; o__Cytophagales; f__Cyclobacteriaceae; g__Reichenbachiella	0	0	0	0	0	0	0	0	0	0	13	22	24	10	0	0	0	0	0	0
Microbiome	d__Bacteria; p__Bacteroidota; c__Bacteroidia; o__Cytophagales; f__Cyclobacteriaceae; g__Reichenbachiella	0	0	0	0	0	0	0	0	0	0	13	68	26	18	0	0	0	0	24	0
Microbiome	d__Bacteria; p__Bacteroidota; c__Bacteroidia; o__Cytophagales; f__Cyclobacteriaceae; g__Reichenbachiella	0	0	0	0	0	0	0	0	0	0	16	19	7	21	0	0	0	0	0	0
Microbiome	d__Bacteria; p__Bacteroidota; c__Bacteroidia; o__Cytophagales; f__Cyclobacteriaceae; g__Reichenbachiella	0	0	0	0	0	0	0	0	0	0	16	21	14	17	48	0	0	0	0	0
Microbiome	d__Bacteria; p__Bacteroidota; c__Bacteroidia; o__Cytophagales; f__Cyclobacteriaceae; g__Reichenbachiella	0	0	0	0	0	0	45	0	0	0	5	24	15	13	0	0	0	0	0	0
Microbiome	d__Bacteria; p__Bacteroidota; c__Bacteroidia; o__Cytophagales; f__Cyclobacteriaceae; g__uncultured	0	0	0	40	0	0	0	0	0	0	0	0	0	0	0	0	0	0	0	0
Microbiome	d__Bacteria; p__Bacteroidota; c__Bacteroidia; o__Flavobacteriales; f__Cryomorphaceae; g__Cryomorpha; s__uncultured_bacterium	0	0	0	0	0	0	0	0	50	0	0	0	0	0	0	0	0	0	0	0
Microbiome	d__Bacteria; p__Bacteroidota; c__Bacteroidia; o__Flavobacteriales; f__Cryomorphaceae; g__Phaeocystidibacter; s__Phaeocystidibacter_luteus	0	0	0	0	9	0	0	0	0	0	0	15	21	7	0	0	0	0	0	0
Microbiome	d__Bacteria; p__Bacteroidota; c__Bacteroidia; o__Flavobacteriales; f__Cryomorphaceae; g__Phaeocystidibacter; s__Phaeocystidibacter_luteus	0	0	0	0	9	0	0	0	0	0	0	18	12	11	0	0	0	0	0	0
Microbiome	d__Bacteria; p__Bacteroidota; c__Bacteroidia; o__Flavobacteriales; f__Cryomorphaceae; g__Phaeocystidibacter; s__Phaeocystidibacter_luteus	0	0	0	0	15	0	0	0	0	0	53	18	25	10	0	0	0	0	0	0
Microbiome	d__Bacteria; p__Bacteroidota; c__Bacteroidia; o__Flavobacteriales; f__Cryomorphaceae; g__Phaeocystidibacter; s__Phaeocystidibacter_luteus	0	0	0	0	16	0	0	0	0	0	0	25	27	16	0	0	0	0	0	0
Microbiome	d__Bacteria; p__Bacteroidota; c__Bacteroidia; o__Flavobacteriales; f__Cryomorphaceae; g__Phaeocystidibacter; s__Phaeocystidibacter_luteus	0	0	0	55	11	0	0	0	0	0	0	9	21	12	0	0	0	0	0	0
Microbiome	d__Bacteria; p__Bacteroidota; c__Bacteroidia; o__Flavobacteriales; f__Flavobacteriaceae; g__Costertonia; s__Chromera_velia	0	0	0	0	0	3	153	158	174	143	0	11	0	5	0	122	91	81	46	107
Microbiome	d__Bacteria; p__Bacteroidota; c__Bacteroidia; o__Flavobacteriales; f__Flavobacteriaceae; g__Costertonia; s__Chromera_velia	0	0	0	0	0	9	181	170	215	144	0	15	0	10	0	117	73	107	45	133
Microbiome	d__Bacteria; p__Bacteroidota; c__Bacteroidia; o__Flavobacteriales; f__Flavobacteriaceae; g__Costertonia; s__Chromera_velia	0	0	0	0	0	11	182	151	184	143	0	14	0	21	0	112	96	82	54	141
Microbiome	d__Bacteria; p__Bacteroidota; c__Bacteroidia; o__Flavobacteriales; f__Flavobacteriaceae; g__Costertonia; s__Chromera_velia	0	0	0	0	0	12	165	142	167	129	0	9	0	17	0	102	87	77	42	117
Microbiome	d__Bacteria; p__Bacteroidota; c__Bacteroidia; o__Flavobacteriales; f__Flavobacteriaceae; g__Costertonia; s__Chromera_velia	0	0	0	0	0	13	171	164	187	152	0	12	0	22	0	119	87	102	52	137
Microbiome	d__Bacteria; p__Bacteroidota; c__Bacteroidia; o__Flavobacteriales; f__Flavobacteriaceae; g__Costertonia; s__Chromera_velia	0	0	0	0	34	12	158	136	196	162	0	14	0	11	0	105	96	123	59	128
Microbiome	d__Bacteria; p__Bacteroidota; c__Bacteroidia; o__Flavobacteriales; f__Flavobacteriaceae; g__Muricauda	0	0	0	0	0	0	0	0	47	0	0	0	0	0	0	0	0	0	0	0
Microbiome	d__Bacteria; p__Bacteroidota; c__Bacteroidia; o__Flavobacteriales; f__Flavobacteriaceae; g__Muricauda	0	56	15	0	19	0	0	0	0	0	0	0	0	0	0	0	0	0	0	0
Microbiome	d__Bacteria; p__Bacteroidota; c__Bacteroidia; o__Flavobacteriales; f__Flavobacteriaceae; g__Muricauda	96	66	77	87	322	261	119	41	53	123	0	0	0	0	0	143	179	182	103	183
Microbiome	d__Bacteria; p__Bacteroidota; c__Bacteroidia; o__Flavobacteriales; f__Flavobacteriaceae; g__Muricauda	98	82	61	92	257	251	121	43	41	112	0	0	0	0	0	146	172	141	98	175
Microbiome	d__Bacteria; p__Bacteroidota; c__Bacteroidia; o__Flavobacteriales; f__Flavobacteriaceae; g__Muricauda	100	59	72	91	264	238	115	57	54	107	0	0	0	0	0	151	145	123	89	138
Microbiome	d__Bacteria; p__Bacteroidota; c__Bacteroidia; o__Flavobacteriales; f__Flavobacteriaceae; g__Muricauda	100	68	78	82	240	209	102	43	53	112	0	0	0	0	0	138	136	117	114	148
Microbiome	d__Bacteria; p__Bacteroidota; c__Bacteroidia; o__Flavobacteriales; f__Flavobacteriaceae; g__Muricauda	125	51	83	95	296	304	124	47	62	139	0	0	0	0	0	155	209	146	128	177
Microbiome	d__Bacteria; p__Bacteroidota; c__Bacteroidia; o__Flavobacteriales; f__Flavobacteriaceae; g__Muricauda	132	82	69	90	277	271	125	50	48	133	0	0	0	0	0	127	180	165	136	167
Microbiome	d__Bacteria; p__Bacteroidota; c__Bacteroidia; o__Flavobacteriales; f__Flavobacteriaceae; g__Muricauda; s__Muricauda_aquimarina	0	0	0	0	0	0	0	0	47	0	0	0	0	0	0	0	0	0	0	0
Microbiome	d__Bacteria; p__Bacteroidota; c__Bacteroidia; o__Flavobacteriales; f__Flavobacteriaceae; g__Muricauda; s__Muricauda_aquimarina	107	60	63	84	299	258	116	52	54	126	0	0	0	0	0	171	189	141	104	187
Microbiome	d__Bacteria; p__Bacteroidota; c__Bacteroidia; o__Flavobacteriales; f__Weeksellaceae; g__Chryseobacterium	0	0	0	0	0	0	0	0	0	0	0	0	0	40	0	0	0	0	0	0
Microbiome	d__Bacteria; p__Bacteroidota; c__Bacteroidia; o__Flavobacteriales; f__Weeksellaceae; g__Chryseobacterium	0	0	0	0	0	0	0	39	0	0	0	0	0	0	0	0	0	0	0	0
Microbiome	d__Bacteria; p__Bacteroidota; c__Rhodothermia; o__Balneolales; f__Balneolaceae; g__Balneola	0	0	0	0	0	0	0	0	0	0	374	78	0	0	0	0	0	0	0	0
Microbiome	d__Bacteria; p__Bacteroidota; c__Rhodothermia; o__Balneolales; f__Balneolaceae; g__Balneola; s__uncultured_bacterium	0	0	0	0	9	0	0	0	0	0	135	109	280	114	399	0	0	0	4	0
Microbiome	d__Bacteria; p__Bacteroidota; c__Rhodothermia; o__Balneolales; f__Balneolaceae; g__Balneola; s__uncultured_bacterium	0	0	0	0	12	0	0	0	0	0	124	111	265	115	340	0	0	0	0	0
Microbiome	d__Bacteria; p__Bacteroidota; c__Rhodothermia; o__Balneolales; f__Balneolaceae; g__Balneola; s__uncultured_bacterium	0	0	0	0	13	0	0	0	0	0	158	81	224	111	368	0	0	0	14	0
Microbiome	d__Bacteria; p__Bacteroidota; c__Rhodothermia; o__Balneolales; f__Balneolaceae; g__Balneola; s__uncultured_bacterium	0	0	0	0	18	0	0	0	11	0	174	135	290	145	370	0	0	0	8	0
Microbiome	d__Bacteria; p__Bacteroidota; c__Rhodothermia; o__Balneolales; f__Balneolaceae; g__Balneola; s__uncultured_bacterium	0	0	0	0	19	0	0	0	0	0	91	56	173	87	221	0	0	0	11	0
Microbiome	d__Bacteria; p__Bacteroidota; c__Rhodothermia; o__Balneolales; f__Balneolaceae; g__Balneola; s__uncultured_bacterium	0	0	0	0	20	0	0	0	6	0	158	116	262	109	364	0	0	0	11	0
Microbiome	d__Bacteria; p__Bacteroidota; c__Rhodothermia; o__Balneolales; f__Balneolaceae; g__Balneola; s__uncultured_bacterium	0	0	0	0	21	0	0	0	0	0	132	76	227	117	387	0	0	0	5	0
Microbiome	d__Bacteria; p__Bacteroidota; c__Rhodothermia; o__Balneolales; f__Balneolaceae; g__Balneola; s__uncultured_bacterium	0	0	0	0	22	0	0	0	28	0	150	121	292	142	420	0	0	0	2	0
Microbiome	d__Bacteria; p__Bacteroidota; c__Rhodothermia; o__Balneolales; f__Balneolaceae; g__Balneola; s__uncultured_bacterium	0	0	0	0	23	0	0	0	0	0	145	93	265	135	384	0	0	0	11	0
Microbiome	d__Bacteria; p__Bacteroidota; c__Rhodothermia; o__Balneolales; f__Balneolaceae; g__Balneola; s__uncultured_Bacteroidetes	0	0	0	0	0	0	0	0	0	0	7	0	0	0	0	0	0	0	0	0
Microbiome	d__Bacteria; p__Bacteroidota; c__Rhodothermia; o__Balneolales; f__Balneolaceae; g__Balneola; s__uncultured_Bacteroidetes	0	0	0	0	0	0	0	0	0	0	8	0	0	0	0	0	0	0	0	0
Microbiome	d__Bacteria; p__Bacteroidota; c__Rhodothermia; o__Balneolales; f__Balneolaceae; g__Balneola; s__uncultured_Bacteroidetes	0	0	0	0	0	0	0	0	0	0	13	0	0	0	0	0	0	0	0	0
Microbiome	d__Bacteria; p__Firmicutes; c__Bacilli; o__Bacillales; f__Bacillaceae; g__Bacillus; s__Bacillus_alkalogaya	0	0	0	0	0	0	0	0	0	0	0	0	0	0	0	40	0	0	0	0
Microbiome	d__Bacteria; p__Firmicutes; c__Bacilli; o__Bacillales; f__Bacillaceae; g__Bacillus; s__Bacillus_thermoamylovorans	0	0	0	0	0	0	0	0	0	0	0	0	0	0	0	0	0	0	63	0
Microbiome	d__Bacteria; p__Firmicutes; c__Bacilli; o__Lactobacillales; f__Lactobacillaceae; g__Lactobacillus	0	0	0	0	0	0	0	0	0	0	0	0	0	0	0	0	0	43	0	0
Microbiome	d__Bacteria; p__Firmicutes; c__Bacilli; o__Lactobacillales; f__Streptococcaceae; g__Streptococcus	0	0	0	0	0	0	0	0	0	0	0	0	0	0	0	61	0	0	0	0
Microbiome	d__Bacteria; p__Firmicutes; c__Bacilli; o__Lactobacillales; f__Streptococcaceae; g__Streptococcus	0	0	0	0	0	0	0	0	0	0	48	0	0	0	0	0	0	0	0	0
Microbiome	d__Bacteria; p__Firmicutes; c__Bacilli; o__Staphylococcales; f__Gemellaceae; g__Gemella	0	0	0	0	0	0	6	0	24	0	0	13	0	0	0	0	0	0	0	0
Microbiome	d__Bacteria; p__Firmicutes; c__Bacilli; o__Staphylococcales; f__Gemellaceae; g__Gemella	0	0	0	0	0	0	7	0	25	45	0	6	0	0	0	0	0	0	31	23
Microbiome	d__Bacteria; p__Firmicutes; c__Bacilli; o__Staphylococcales; f__Gemellaceae; g__Gemella	0	0	0	0	0	0	10	0	27	0	0	10	0	0	0	0	0	0	0	0
Microbiome	d__Bacteria; p__Firmicutes; c__Bacilli; o__Staphylococcales; f__Gemellaceae; g__Gemella; s__uncultured_bacterium	0	0	0	0	0	0	6	0	31	0	0	8	0	0	0	0	0	0	0	0
Microbiome	d__Bacteria; p__Firmicutes; c__Bacilli; o__Staphylococcales; f__Gemellaceae; g__Gemella; s__uncultured_bacterium	0	0	0	0	0	0	9	0	17	0	0	14	0	0	0	0	0	0	0	0
Microbiome	d__Bacteria; p__Firmicutes; c__Bacilli; o__Staphylococcales; f__Gemellaceae; g__Gemella; s__uncultured_bacterium	58	0	0	0	0	0	13	0	39	0	0	9	0	0	0	0	0	0	0	0
Microbiome	d__Bacteria; p__Firmicutes; c__Bacilli; o__Staphylococcales; f__Staphylococcaceae; g__Staphylococcus	0	0	0	0	0	0	5	0	0	23	0	0	0	0	0	12	0	0	7	0
Microbiome	d__Bacteria; p__Firmicutes; c__Bacilli; o__Staphylococcales; f__Staphylococcaceae; g__Staphylococcus	0	0	0	0	0	0	6	30	0	0	0	0	0	0	0	10	0	0	5	0
Microbiome	d__Bacteria; p__Firmicutes; c__Bacilli; o__Staphylococcales; f__Staphylococcaceae; g__Staphylococcus	0	0	0	0	0	0	8	0	0	54	0	0	0	0	0	11	0	0	4	0
Microbiome	d__Bacteria; p__Firmicutes; c__Bacilli; o__Staphylococcales; f__Staphylococcaceae; g__Staphylococcus	0	0	0	0	0	0	12	0	0	0	50	0	0	0	0	11	0	0	3	0
Microbiome	d__Bacteria; p__Firmicutes; c__Bacilli; o__Staphylococcales; f__Staphylococcaceae; g__Staphylococcus	0	0	0	0	0	0	13	0	0	0	0	0	0	0	0	23	0	0	6	0
Microbiome	d__Bacteria; p__Firmicutes; c__Bacilli; o__Staphylococcales; f__Staphylococcaceae; g__Staphylococcus	0	0	0	0	5	0	0	14	0	0	0	0	0	0	0	0	0	0	0	68
Microbiome	d__Bacteria; p__Firmicutes; c__Bacilli; o__Staphylococcales; f__Staphylococcaceae; g__Staphylococcus	0	0	0	0	16	0	7	0	0	0	0	0	0	0	0	8	0	0	5	0
Microbiome	d__Bacteria; p__Firmicutes; c__Bacilli; o__Staphylococcales; f__Staphylococcaceae; g__Staphylococcus	0	0	0	45	0	0	0	0	0	0	0	0	44	43	0	0	0	0	0	0
Microbiome	d__Bacteria; p__Firmicutes; c__Bacilli; o__Staphylococcales; f__Staphylococcaceae; g__Staphylococcus	0	0	42	0	0	0	0	0	0	0	0	10	0	0	0	0	0	0	0	0
Microbiome	d__Bacteria; p__Firmicutes; c__Clostridia; o__Clostridia_UCG-014; f__Clostridia_UCG-014; g__Clostridia_UCG-014	0	0	0	0	0	0	53	0	0	0	0	0	0	0	0	0	0	0	0	0
Microbiome	d__Bacteria; p__Firmicutes; c__Clostridia; o__Lachnospirales; f__Lachnospiraceae; g__[Eubacterium]_xylanophilum_group	0	0	0	0	0	0	44	0	0	0	0	0	0	0	0	0	0	0	0	0
Microbiome	d__Bacteria; p__Firmicutes; c__Clostridia; o__Peptostreptococcales-Tissierellales; f__Peptostreptococcales-Tissierellales; g__Anaerococcus	0	0	0	0	0	0	7	11	5	0	0	0	0	0	0	0	37	0	0	0
Microbiome	d__Bacteria; p__Firmicutes; c__Clostridia; o__Peptostreptococcales-Tissierellales; f__Peptostreptococcales-Tissierellales; g__Anaerococcus	0	0	29	0	0	0	9	5	11	0	0	0	0	0	0	0	0	0	0	0
Microbiome	d__Bacteria; p__Firmicutes; c__Clostridia; o__Peptostreptococcales-Tissierellales; f__Peptostreptococcales-Tissierellales; g__Finegoldia; s__uncultured_bacterium	0	0	0	0	0	0	0	43	0	0	0	0	0	0	0	0	0	0	0	0
Microbiome	d__Bacteria; p__Firmicutes; c__Clostridia; o__Peptostreptococcales-Tissierellales; f__Peptostreptococcales-Tissierellales; g__Peptoniphilus; s__Peptoniphilus_urinimassiliensis	0	0	0	0	0	39	0	0	0	0	0	0	0	0	0	0	0	0	0	0
Microbiome	d__Bacteria; p__Firmicutes; c__Negativicutes; o__Veillonellales-Selenomonadales; f__Veillonellaceae; g__Dialister; s__Veillonellaceae_bacterium	0	0	0	0	0	0	44	0	0	0	0	0	0	0	0	0	0	0	0	0
Microbiome	d__Bacteria; p__Firmicutes; c__Negativicutes; o__Veillonellales-Selenomonadales; f__Veillonellaceae; g__Veillonella	0	0	0	0	0	0	0	0	0	0	0	0	0	0	0	0	0	80	0	0
Microbiome	d__Bacteria; p__Myxococcota; c__Polyangia; o__Polyangiales; f__Sandaracinaceae; g__Sandaracinus	0	0	0	0	0	0	0	0	0	0	60	12	103	21	117	0	0	0	0	0
Microbiome	d__Bacteria; p__Myxococcota; c__Polyangia; o__Polyangiales; f__Sandaracinaceae; g__Sandaracinus	0	0	0	0	0	0	0	0	0	0	62	9	140	11	117	0	0	0	0	0
Microbiome	d__Bacteria; p__Myxococcota; c__Polyangia; o__Polyangiales; f__Sandaracinaceae; g__Sandaracinus	0	0	0	0	0	0	0	0	0	0	69	8	116	13	110	0	0	0	0	0
Microbiome	d__Bacteria; p__Myxococcota; c__Polyangia; o__Polyangiales; f__Sandaracinaceae; g__Sandaracinus	0	0	0	0	0	0	0	0	0	0	74	13	146	15	108	0	0	0	0	0
Microbiome	d__Bacteria; p__Myxococcota; c__Polyangia; o__Polyangiales; f__Sandaracinaceae; g__Sandaracinus	0	0	0	0	0	0	0	0	0	0	74	14	117	23	105	0	0	0	0	0
Microbiome	d__Bacteria; p__Myxococcota; c__Polyangia; o__Polyangiales; f__Sandaracinaceae; g__Sandaracinus	0	0	0	51	0	0	0	0	0	0	45	9	74	5	65	0	0	0	0	0
Microbiome	d__Bacteria; p__Planctomycetota; c__Phycisphaerae; o__Phycisphaerales; f__Phycisphaeraceae	0	0	0	0	0	0	0	0	0	0	16	0	0	0	35	0	0	0	0	0
Microbiome	d__Bacteria; p__Planctomycetota; c__Phycisphaerae; o__Phycisphaerales; f__Phycisphaeraceae	27	91	79	54	54	0	0	0	0	0	0	0	0	0	0	0	0	0	0	0
Microbiome	d__Bacteria; p__Planctomycetota; c__Phycisphaerae; o__Phycisphaerales; f__Phycisphaeraceae	42	66	56	34	40	0	0	0	0	0	0	0	0	0	0	0	0	0	0	0
Microbiome	d__Bacteria; p__Planctomycetota; c__Phycisphaerae; o__Phycisphaerales; f__Phycisphaeraceae	42	75	93	46	55	0	0	0	0	0	0	0	0	0	0	0	0	0	0	0
Microbiome	d__Bacteria; p__Planctomycetota; c__Phycisphaerae; o__Phycisphaerales; f__Phycisphaeraceae	42	91	77	53	42	0	0	0	0	0	0	0	0	0	0	0	0	0	0	0
Microbiome	d__Bacteria; p__Planctomycetota; c__Phycisphaerae; o__Phycisphaerales; f__Phycisphaeraceae	47	66	54	47	43	0	0	0	0	0	0	0	0	0	0	0	0	0	0	0
Microbiome	d__Bacteria; p__Planctomycetota; c__Phycisphaerae; o__Phycisphaerales; f__Phycisphaeraceae	49	65	74	45	44	0	0	0	0	0	0	0	0	0	0	0	0	0	0	0
Microbiome	d__Bacteria; p__Planctomycetota; c__Phycisphaerae; o__Phycisphaerales; f__Phycisphaeraceae	49	80	55	52	40	0	0	0	0	0	0	0	0	0	0	0	0	0	0	0
Microbiome	d__Bacteria; p__Planctomycetota; c__Phycisphaerae; o__Phycisphaerales; f__Phycisphaeraceae	54	85	87	66	41	0	0	0	0	0	0	0	0	0	0	0	0	0	0	0
Microbiome	d__Bacteria; p__Planctomycetota; c__Phycisphaerae; o__Phycisphaerales; f__Phycisphaeraceae	55	94	77	62	55	0	0	0	0	0	0	0	0	0	0	0	0	0	0	0
Microbiome	d__Bacteria; p__Planctomycetota; c__Phycisphaerae; o__Phycisphaerales; f__Phycisphaeraceae; g__SM1A02	9	28	48	31	59	0	0	0	0	0	0	0	0	0	0	0	0	0	0	0
Microbiome	d__Bacteria; p__Planctomycetota; c__Phycisphaerae; o__Phycisphaerales; f__Phycisphaeraceae; g__SM1A02; s__Nannochloropsis_gaditana	0	0	0	0	0	0	100	70	93	63	0	104	35	66	0	82	53	72	57	77
Microbiome	d__Bacteria; p__Planctomycetota; c__Phycisphaerae; o__Phycisphaerales; f__Phycisphaeraceae; g__SM1A02; s__Nannochloropsis_gaditana	0	0	0	0	0	0	103	90	87	72	0	117	0	54	0	77	60	77	59	105
Microbiome	d__Bacteria; p__Planctomycetota; c__Phycisphaerae; o__Phycisphaerales; f__Phycisphaeraceae; g__SM1A02; s__Nannochloropsis_gaditana	0	0	0	0	0	0	107	105	80	92	0	83	0	77	0	66	62	72	59	87
Microbiome	d__Bacteria; p__Planctomycetota; c__Phycisphaerae; o__Phycisphaerales; f__Phycisphaeraceae; g__SM1A02; s__Nannochloropsis_gaditana	0	0	0	0	0	0	115	107	83	80	0	130	0	78	0	82	74	62	80	96
Microbiome	d__Bacteria; p__Planctomycetota; c__Phycisphaerae; o__Phycisphaerales; f__Phycisphaeraceae; g__SM1A02; s__Nannochloropsis_gaditana	0	0	0	0	0	0	117	91	78	89	0	131	0	79	0	87	66	63	64	96
Microbiome	d__Bacteria; p__Planctomycetota; c__Phycisphaerae; o__Phycisphaerales; f__Phycisphaeraceae; g__SM1A02; s__Nannochloropsis_gaditana	0	0	0	0	0	0	137	100	73	83	0	130	0	69	0	85	84	75	74	118
Microbiome	d__Bacteria; p__Planctomycetota; c__Phycisphaerae; o__Phycisphaerales; f__Phycisphaeraceae; g__SM1A02; s__uncultured_bacterium	17	46	47	39	51	0	0	0	0	0	0	0	0	0	0	0	0	0	0	0
Microbiome	d__Bacteria; p__Planctomycetota; c__Planctomycetes; o__Pirellulales; f__Pirellulaceae; g__Blastopirellula	9	4	0	6	89	0	0	195	0	0	54	144	8	46	0	0	0	0	0	0
Microbiome	d__Bacteria; p__Planctomycetota; c__Planctomycetes; o__Pirellulales; f__Pirellulaceae; g__Blastopirellula	9	8	69	21	78	0	0	198	0	0	47	133	11	43	18	0	0	0	0	0
Microbiome	d__Bacteria; p__Planctomycetota; c__Planctomycetes; o__Pirellulales; f__Pirellulaceae; g__Blastopirellula	15	5	0	7	81	0	0	168	0	0	64	156	15	42	0	0	0	0	0	0
Microbiome	d__Bacteria; p__Planctomycetota; c__Planctomycetes; o__Pirellulales; f__Pirellulaceae; g__Blastopirellula	22	5	0	4	85	0	0	203	0	0	53	156	7	40	0	0	0	0	0	0
Microbiome	d__Bacteria; p__Planctomycetota; c__Planctomycetes; o__Pirellulales; f__Pirellulaceae; g__Pir4_lineage	0	0	0	0	0	0	0	0	0	0	7	82	13	18	13	0	0	0	0	0
Microbiome	d__Bacteria; p__Planctomycetota; c__Planctomycetes; o__Pirellulales; f__Pirellulaceae; g__Pir4_lineage	0	0	0	0	0	0	0	0	0	0	22	76	8	22	18	0	0	0	0	0
Microbiome	d__Bacteria; p__Planctomycetota; c__Planctomycetes; o__Pirellulales; f__Pirellulaceae; g__Pir4_lineage; s__uncultured_Planctomycetales	0	0	0	0	0	0	0	0	0	0	0	61	6	19	13	0	0	0	0	0
Microbiome	d__Bacteria; p__Planctomycetota; c__Planctomycetes; o__Pirellulales; f__Pirellulaceae; g__Pir4_lineage; s__uncultured_Planctomycetales	0	0	0	0	0	0	0	0	0	0	0	97	9	22	14	0	0	0	0	0
Microbiome	d__Bacteria; p__Planctomycetota; c__Planctomycetes; o__Pirellulales; f__Pirellulaceae; g__Pir4_lineage; s__uncultured_Planctomycetales	0	0	0	0	0	0	0	0	0	0	4	67	18	15	18	0	0	0	0	0
Microbiome	d__Bacteria; p__Planctomycetota; c__Planctomycetes; o__Pirellulales; f__Pirellulaceae; g__Pir4_lineage; s__uncultured_Planctomycetales	0	0	0	0	0	0	17	14	0	20	0	0	0	0	0	0	0	0	0	0
Microbiome	d__Bacteria; p__Planctomycetota; c__Planctomycetes; o__Planctomycetales; f__Rubinisphaeraceae; g__SH-PL14; s__uncultured_Planctomyces	0	0	0	0	0	0	0	0	0	0	24	12	0	59	31	0	0	0	0	0
Microbiome	d__Bacteria; p__Proteobacteria; c__Alphaproteobacteria	15	12	17	17	10	0	0	0	0	0	0	0	0	0	0	0	0	0	0	0
Microbiome	d__Bacteria; p__Proteobacteria; c__Alphaproteobacteria; o__Azospirillales; f__Azospirillaceae; g__Azospirillum	0	0	0	0	0	0	45	0	0	0	0	0	0	0	0	0	0	0	0	0
Microbiome	d__Bacteria; p__Proteobacteria; c__Alphaproteobacteria; o__Caulobacterales; f__Caulobacteraceae; g__Brevundimonas	0	0	0	0	0	0	0	8	0	0	0	0	0	0	0	0	0	0	0	0
Microbiome	d__Bacteria; p__Proteobacteria; c__Alphaproteobacteria; o__Caulobacterales; f__Caulobacteraceae; g__Brevundimonas	0	0	0	0	0	0	0	8	0	0	0	0	0	0	50	0	0	21	0	0
Microbiome	d__Bacteria; p__Proteobacteria; c__Alphaproteobacteria; o__Caulobacterales; f__Caulobacteraceae; g__Brevundimonas	0	0	0	0	0	0	0	12	0	0	0	0	0	0	0	0	0	0	0	0
Microbiome	d__Bacteria; p__Proteobacteria; c__Alphaproteobacteria; o__Caulobacterales; f__Caulobacteraceae; g__Brevundimonas	0	0	0	0	35	0	0	11	55	0	0	0	0	0	0	0	0	0	0	0
Microbiome	d__Bacteria; p__Proteobacteria; c__Alphaproteobacteria; o__Caulobacterales; f__Caulobacteraceae; g__Brevundimonas	41	0	0	0	0	0	0	0	0	0	0	0	0	0	0	0	0	0	0	0
Microbiome	d__Bacteria; p__Proteobacteria; c__Alphaproteobacteria; o__Caulobacterales; f__Caulobacteraceae; g__uncultured	0	0	0	0	0	29	0	0	0	0	0	0	0	0	0	0	0	0	0	0
Microbiome	d__Bacteria; p__Proteobacteria; c__Alphaproteobacteria; o__Caulobacterales; f__Hyphomonadaceae; g__Maricaulis	0	0	0	0	0	72	168	94	62	170	0	0	0	0	0	100	233	191	112	233
Microbiome	d__Bacteria; p__Proteobacteria; c__Alphaproteobacteria; o__Caulobacterales; f__Hyphomonadaceae; g__Maricaulis	0	0	0	0	0	79	138	66	53	161	0	0	0	0	0	61	159	125	101	208
Microbiome	d__Bacteria; p__Proteobacteria; c__Alphaproteobacteria; o__Caulobacterales; f__Hyphomonadaceae; g__Maricaulis	0	0	0	0	0	91	149	92	76	106	0	0	0	0	0	95	200	136	108	201
Microbiome	d__Bacteria; p__Proteobacteria; c__Alphaproteobacteria; o__Caulobacterales; f__Hyphomonadaceae; g__Maricaulis	0	0	0	0	0	97	162	94	72	169	0	0	0	0	0	106	204	187	127	221
Microbiome	d__Bacteria; p__Proteobacteria; c__Alphaproteobacteria; o__Caulobacterales; f__Hyphomonadaceae; g__Maricaulis	0	0	0	0	0	98	130	79	50	137	0	0	0	0	0	87	173	163	110	195
Microbiome	d__Bacteria; p__Proteobacteria; c__Alphaproteobacteria; o__Caulobacterales; f__Hyphomonadaceae; g__Oceanicaulis	64	116	153	127	91	0	0	0	0	0	0	41	0	0	0	0	0	0	0	0
Microbiome	d__Bacteria; p__Proteobacteria; c__Alphaproteobacteria; o__Caulobacterales; f__Hyphomonadaceae; g__Oceanicaulis	78	139	143	149	118	0	0	0	0	0	0	24	39	0	0	0	0	0	0	0
Microbiome	d__Bacteria; p__Proteobacteria; c__Alphaproteobacteria; o__Caulobacterales; f__Hyphomonadaceae; g__Oceanicaulis	103	158	159	151	102	0	0	0	0	0	0	29	0	0	0	0	0	0	0	0
Microbiome	d__Bacteria; p__Proteobacteria; c__Alphaproteobacteria; o__Caulobacterales; f__Parvularculaceae	0	0	0	0	0	7	57	42	126	0	0	0	0	0	0	107	0	54	26	0
Microbiome	d__Bacteria; p__Proteobacteria; c__Alphaproteobacteria; o__Caulobacterales; f__Parvularculaceae	0	0	0	0	0	9	46	37	92	0	0	0	0	0	0	95	0	64	18	0
Microbiome	d__Bacteria; p__Proteobacteria; c__Alphaproteobacteria; o__Caulobacterales; f__Parvularculaceae	0	0	0	0	0	10	35	50	126	0	0	0	0	0	0	123	0	75	37	0
Microbiome	d__Bacteria; p__Proteobacteria; c__Alphaproteobacteria; o__Caulobacterales; f__Parvularculaceae	0	0	0	0	0	14	57	37	97	0	0	0	0	0	0	112	35	58	28	0
Microbiome	d__Bacteria; p__Proteobacteria; c__Alphaproteobacteria; o__Caulobacterales; f__Parvularculaceae	0	0	0	0	0	17	55	56	128	0	0	0	0	0	0	143	0	60	28	0
Microbiome	d__Bacteria; p__Proteobacteria; c__Alphaproteobacteria; o__Defluviicoccales; f__uncultured; g__uncultured	0	0	0	0	0	0	0	0	0	0	36	7	87	44	110	0	0	0	0	0
Microbiome	d__Bacteria; p__Proteobacteria; c__Alphaproteobacteria; o__Defluviicoccales; f__uncultured; g__uncultured	0	0	0	0	0	0	0	0	0	0	41	5	59	48	97	0	0	0	0	0
Microbiome	d__Bacteria; p__Proteobacteria; c__Alphaproteobacteria; o__Defluviicoccales; f__uncultured; g__uncultured	0	0	0	0	0	0	0	0	0	0	43	7	91	52	117	0	0	0	0	0
Microbiome	d__Bacteria; p__Proteobacteria; c__Alphaproteobacteria; o__Defluviicoccales; f__uncultured; g__uncultured	0	0	0	0	0	0	0	0	0	0	45	13	82	45	140	0	0	0	0	0
Microbiome	d__Bacteria; p__Proteobacteria; c__Alphaproteobacteria; o__Defluviicoccales; f__uncultured; g__uncultured	0	0	0	0	0	0	0	0	0	0	46	10	61	35	98	0	0	0	0	0
Microbiome	d__Bacteria; p__Proteobacteria; c__Alphaproteobacteria; o__Kiloniellales; f__Kiloniellaceae; g__Pelagibius	0	0	0	0	0	0	0	0	0	0	30	0	63	10	51	0	0	0	0	0
Microbiome	d__Bacteria; p__Proteobacteria; c__Alphaproteobacteria; o__Kiloniellales; f__Kiloniellaceae; g__Pelagibius	0	0	0	0	0	0	0	0	0	0	31	77	48	14	68	0	0	0	0	0
Microbiome	d__Bacteria; p__Proteobacteria; c__Alphaproteobacteria; o__Kiloniellales; f__Kiloniellaceae; g__Pelagibius	0	0	0	0	0	0	0	0	0	0	33	0	33	22	60	0	0	0	0	0
Microbiome	d__Bacteria; p__Proteobacteria; c__Alphaproteobacteria; o__Kiloniellales; f__Kiloniellaceae; g__Pelagibius	0	0	0	0	0	0	0	0	0	0	34	0	45	6	54	0	0	0	0	0
Microbiome	d__Bacteria; p__Proteobacteria; c__Alphaproteobacteria; o__Kiloniellales; f__Kiloniellaceae; g__Pelagibius	0	0	0	0	0	0	0	0	0	0	35	0	42	12	52	0	0	0	0	0
Microbiome	d__Bacteria; p__Proteobacteria; c__Alphaproteobacteria; o__Kiloniellales; f__Kiloniellaceae; g__Pelagibius	0	0	0	0	0	0	0	0	0	0	38	0	63	11	66	0	0	0	0	0
Microbiome	d__Bacteria; p__Proteobacteria; c__Alphaproteobacteria; o__Kiloniellales; f__Kiloniellaceae; g__Pelagibius	0	0	0	0	0	0	0	0	0	0	44	0	60	12	63	0	0	0	0	0
Microbiome	d__Bacteria; p__Proteobacteria; c__Alphaproteobacteria; o__Parvibaculales; f__Parvibaculaceae; g__Mf105b01; s__uncultured_bacterium	13	59	104	51	31	0	0	0	0	0	0	0	0	0	0	0	0	0	0	0
Microbiome	d__Bacteria; p__Proteobacteria; c__Alphaproteobacteria; o__Parvibaculales; f__Parvibaculaceae; g__Mf105b01; s__uncultured_bacterium	23	64	91	77	32	0	0	0	0	0	0	0	0	0	0	0	0	0	0	0
Microbiome	d__Bacteria; p__Proteobacteria; c__Alphaproteobacteria; o__Parvibaculales; f__Parvibaculaceae; g__Mf105b01; s__uncultured_bacterium	24	75	112	65	25	0	0	0	0	0	0	0	0	0	0	0	0	0	0	0
Microbiome	d__Bacteria; p__Proteobacteria; c__Alphaproteobacteria; o__Parvibaculales; f__Parvibaculaceae; g__Mf105b01; s__uncultured_bacterium	24	77	81	69	39	0	0	0	0	0	0	0	0	0	0	0	0	0	0	0
Microbiome	d__Bacteria; p__Proteobacteria; c__Alphaproteobacteria; o__Parvibaculales; f__Parvibaculaceae; g__Mf105b01; s__uncultured_bacterium	26	56	115	58	35	0	0	0	0	0	0	0	0	0	0	0	0	0	0	0
Microbiome	d__Bacteria; p__Proteobacteria; c__Alphaproteobacteria; o__Parvibaculales; f__Parvibaculaceae; g__Mf105b01; s__uncultured_bacterium	26	64	80	77	30	0	0	0	0	0	0	0	0	0	0	0	0	0	0	0
Microbiome	d__Bacteria; p__Proteobacteria; c__Alphaproteobacteria; o__Parvibaculales; f__Parvibaculaceae; g__Pyruvatibacter; s__Pyruvatibacter_mobilis	0	0	0	0	0	39	119	153	133	144	145	307	235	412	245	58	7	71	62	83
Microbiome	d__Bacteria; p__Proteobacteria; c__Alphaproteobacteria; o__Parvibaculales; f__Parvibaculaceae; g__Pyruvatibacter; s__Pyruvatibacter_mobilis	0	0	0	0	0	43	144	163	147	153	144	295	228	390	235	38	6	52	53	85
Microbiome	d__Bacteria; p__Proteobacteria; c__Alphaproteobacteria; o__Parvibaculales; f__Parvibaculaceae; g__Pyruvatibacter; s__Pyruvatibacter_mobilis	0	0	0	0	0	47	132	155	171	139	132	303	216	376	266	45	8	73	59	72
Microbiome	d__Bacteria; p__Proteobacteria; c__Alphaproteobacteria; o__Parvibaculales; f__Parvibaculaceae; g__Pyruvatibacter; s__Pyruvatibacter_mobilis	0	0	0	0	0	51	103	135	146	131	140	246	194	325	187	30	12	64	57	63
Microbiome	d__Bacteria; p__Proteobacteria; c__Alphaproteobacteria; o__Parvibaculales; f__Parvibaculaceae; g__Pyruvatibacter; s__Pyruvatibacter_mobilis	0	0	0	0	0	52	135	125	144	162	142	303	212	429	245	45	4	70	80	87
Microbiome	d__Bacteria; p__Proteobacteria; c__Alphaproteobacteria; o__Parvibaculales; f__Parvibaculaceae; g__Pyruvatibacter; s__Pyruvatibacter_mobilis	0	0	0	0	0	56	137	130	152	148	162	373	227	468	293	57	7	54	64	85
Microbiome	d__Bacteria; p__Proteobacteria; c__Alphaproteobacteria; o__Parvibaculales; f__Parvibaculaceae; g__Pyruvatibacter; s__Pyruvatibacter_mobilis	0	0	0	0	0	61	125	154	149	152	169	305	246	439	309	55	10	61	61	82
Microbiome	d__Bacteria; p__Proteobacteria; c__Alphaproteobacteria; o__Parvibaculales; f__uncultured; g__uncultured	0	0	41	0	0	0	0	0	0	0	0	0	0	0	0	0	0	0	0	0
Microbiome	d__Bacteria; p__Proteobacteria; c__Alphaproteobacteria; o__Rhizobiales; f__Beijerinckiaceae; g__Methylobacterium-Methylorubrum	0	0	0	0	0	0	0	0	0	0	0	0	0	0	0	0	0	0	63	0
Microbiome	d__Bacteria; p__Proteobacteria; c__Alphaproteobacteria; o__Rhizobiales; f__Beijerinckiaceae; g__Methylobacterium-Methylorubrum	0	0	0	0	0	0	0	0	0	0	0	0	0	0	0	0	0	62	0	0
Microbiome	d__Bacteria; p__Proteobacteria; c__Alphaproteobacteria; o__Rhizobiales; f__Methyloligellaceae; g__Methyloceanibacter	0	50	0	0	0	0	0	0	0	0	0	0	0	0	0	0	0	0	0	0
Microbiome	d__Bacteria; p__Proteobacteria; c__Alphaproteobacteria; o__Rhizobiales; f__Methyloligellaceae; g__uncultured; s__uncultured_Rhizobiales	0	0	0	0	0	0	0	0	0	0	0	0	0	0	0	0	54	0	0	0
Microbiome	d__Bacteria; p__Proteobacteria; c__Alphaproteobacteria; o__Rhizobiales; f__Methyloligellaceae; g__uncultured; s__uncultured_Rhizobiales	0	0	0	0	0	0	0	12	5	0	0	0	0	0	0	0	0	0	0	0
Microbiome	d__Bacteria; p__Proteobacteria; c__Alphaproteobacteria; o__Rhizobiales; f__Methyloligellaceae; g__uncultured; s__uncultured_Rhizobiales	0	0	0	0	0	0	0	25	17	0	0	0	0	0	0	0	0	0	0	0
Microbiome	d__Bacteria; p__Proteobacteria; c__Alphaproteobacteria; o__Rhizobiales; f__Methyloligellaceae; g__uncultured; s__uncultured_Rhizobiales	0	0	0	0	0	8	0	16	13	0	0	0	0	0	0	0	0	0	0	0
Microbiome	d__Bacteria; p__Proteobacteria; c__Alphaproteobacteria; o__Rhizobiales; f__Rhizobiaceae	0	0	0	0	0	0	0	0	0	0	0	0	0	0	0	0	0	23	0	0
Microbiome	d__Bacteria; p__Proteobacteria; c__Alphaproteobacteria; o__Rhizobiales; f__Rhizobiaceae	0	0	0	0	0	0	0	0	0	0	0	49	0	0	0	0	0	0	0	0
Microbiome	d__Bacteria; p__Proteobacteria; c__Alphaproteobacteria; o__Rhizobiales; f__Rhizobiaceae; g__Cohaesibacter	0	0	0	0	0	0	0	0	0	0	0	0	0	0	0	0	0	52	0	0
Microbiome	d__Bacteria; p__Proteobacteria; c__Alphaproteobacteria; o__Rhizobiales; f__Rhizobiaceae; g__Hoeflea	0	0	0	0	0	0	0	0	0	0	0	0	0	3	0	0	0	0	0	0
Microbiome	d__Bacteria; p__Proteobacteria; c__Alphaproteobacteria; o__Rhizobiales; f__Rhizobiaceae; g__Hoeflea	0	0	0	0	0	0	0	0	0	0	0	0	0	6	0	0	0	0	0	0
Microbiome	d__Bacteria; p__Proteobacteria; c__Alphaproteobacteria; o__Rhizobiales; f__Rhizobiaceae; g__Nitratireductor	0	0	0	0	0	0	3	10	18	18	0	0	0	0	0	17	3	6	8	32
Microbiome	d__Bacteria; p__Proteobacteria; c__Alphaproteobacteria; o__Rhizobiales; f__Rhizobiaceae; g__Nitratireductor	0	0	0	0	0	0	5	18	14	58	0	0	0	0	0	14	7	8	3	22
Microbiome	d__Bacteria; p__Proteobacteria; c__Alphaproteobacteria; o__Rhizobiales; f__Rhizobiaceae; g__Ochrobactrum	92	0	0	0	0	0	0	0	0	0	0	0	0	0	0	0	0	0	0	0
Microbiome	d__Bacteria; p__Proteobacteria; c__Alphaproteobacteria; o__Rhizobiales; f__Rhizobiaceae; g__uncultured	0	0	0	0	41	0	0	0	0	0	0	0	0	0	0	0	0	0	0	0
Microbiome	d__Bacteria; p__Proteobacteria; c__Alphaproteobacteria; o__Rhizobiales; f__Rhizobiaceae; g__uncultured	0	40	0	18	0	0	0	0	0	0	0	0	0	0	0	0	0	0	0	0
Microbiome	d__Bacteria; p__Proteobacteria; c__Alphaproteobacteria; o__Rhizobiales; f__Rhizobiales_Incertae_Sedis; g__Bauldia	0	0	0	0	0	0	0	0	0	0	0	10	11	17	4	0	0	0	0	0
Microbiome	d__Bacteria; p__Proteobacteria; c__Alphaproteobacteria; o__Rhizobiales; f__Rhizobiales_Incertae_Sedis; g__Bauldia	0	0	0	0	0	0	0	0	0	0	0	15	4	6	12	0	0	0	0	0
Microbiome	d__Bacteria; p__Proteobacteria; c__Alphaproteobacteria; o__Rhizobiales; f__Rhizobiales_Incertae_Sedis; g__Bauldia	0	0	0	0	0	0	0	0	0	0	0	21	0	11	11	0	0	0	0	0
Microbiome	d__Bacteria; p__Proteobacteria; c__Alphaproteobacteria; o__Rhizobiales; f__Rhodobiaceae; g__Amorphus	0	0	0	0	0	0	0	0	0	0	0	0	0	0	41	0	0	0	0	0
Microbiome	d__Bacteria; p__Proteobacteria; c__Alphaproteobacteria; o__Rhizobiales; f__Stappiaceae; g__Labrenzia	0	0	0	0	0	0	0	0	0	0	18	65	11	104	24	0	0	0	0	0
Microbiome	d__Bacteria; p__Proteobacteria; c__Alphaproteobacteria; o__Rhizobiales; f__Stappiaceae; g__Labrenzia	0	0	0	0	0	0	0	0	0	0	20	32	12	81	18	0	0	0	0	0
Microbiome	d__Bacteria; p__Proteobacteria; c__Alphaproteobacteria; o__Rhizobiales; f__Stappiaceae; g__Labrenzia	0	0	0	0	0	0	0	0	0	0	24	45	15	93	16	0	0	0	0	0
Microbiome	d__Bacteria; p__Proteobacteria; c__Alphaproteobacteria; o__Rhizobiales; f__Stappiaceae; g__Labrenzia	0	0	0	0	0	0	0	0	0	0	24	46	12	105	17	0	0	0	0	0
Microbiome	d__Bacteria; p__Proteobacteria; c__Alphaproteobacteria; o__Rhizobiales; f__Stappiaceae; g__Labrenzia	0	0	0	0	0	66	49	29	10	42	25	20	114	69	137	206	597	375	162	162
Microbiome	d__Bacteria; p__Proteobacteria; c__Alphaproteobacteria; o__Rhizobiales; f__Stappiaceae; g__Labrenzia	0	0	0	0	0	76	57	38	50	57	16	28	117	137	247	297	908	516	228	226
Microbiome	d__Bacteria; p__Proteobacteria; c__Alphaproteobacteria; o__Rhizobiales; f__Stappiaceae; g__Labrenzia	0	0	0	0	0	77	51	29	32	52	14	24	102	106	167	251	607	374	188	151
Microbiome	d__Bacteria; p__Proteobacteria; c__Alphaproteobacteria; o__Rhizobiales; f__Stappiaceae; g__Labrenzia	0	0	0	0	0	83	49	31	50	38	28	30	117	106	248	257	752	417	185	172
Microbiome	d__Bacteria; p__Proteobacteria; c__Alphaproteobacteria; o__Rhizobiales; f__Stappiaceae; g__Labrenzia	0	0	0	0	0	85	54	39	30	42	7	22	134	132	228	272	722	394	216	216
Microbiome	d__Bacteria; p__Proteobacteria; c__Alphaproteobacteria; o__Rhizobiales; f__Stappiaceae; g__Labrenzia	0	0	0	0	0	89	46	35	36	43	12	33	129	105	219	246	788	434	228	202
Microbiome	d__Bacteria; p__Proteobacteria; c__Alphaproteobacteria; o__Rhizobiales; f__Stappiaceae; g__Labrenzia	0	0	0	0	0	104	43	29	47	49	11	32	150	113	210	263	813	423	205	201
Microbiome	d__Bacteria; p__Proteobacteria; c__Alphaproteobacteria; o__Rhizobiales; f__Stappiaceae; g__Labrenzia	0	0	0	0	0	108	59	45	54	45	10	29	150	116	232	290	920	476	289	249
Microbiome	d__Bacteria; p__Proteobacteria; c__Alphaproteobacteria; o__Rhizobiales; f__Stappiaceae; g__Labrenzia	0	0	0	0	0	112	63	39	43	45	9	30	128	132	223	313	893	437	260	229
Microbiome	d__Bacteria; p__Proteobacteria; c__Alphaproteobacteria; o__Rhizobiales; f__Stappiaceae; g__Labrenzia	17	10	19	22	1	0	0	0	0	0	0	0	0	0	9	0	0	0	0	0
Microbiome	d__Bacteria; p__Proteobacteria; c__Alphaproteobacteria; o__Rhizobiales; f__Stappiaceae; g__Labrenzia	28	24	16	25	10	0	0	0	0	0	0	0	0	0	12	0	0	0	0	0
Microbiome	d__Bacteria; p__Proteobacteria; c__Alphaproteobacteria; o__Rhizobiales; f__Stappiaceae; g__Labrenzia	308	339	254	286	211	0	0	0	0	0	63	166	83	144	77	0	26	0	0	0
Microbiome	d__Bacteria; p__Proteobacteria; c__Alphaproteobacteria; o__Rhizobiales; f__Stappiaceae; g__Labrenzia	331	400	306	361	256	0	0	0	0	0	83	177	108	186	90	0	0	0	0	0
Microbiome	d__Bacteria; p__Proteobacteria; c__Alphaproteobacteria; o__Rhizobiales; f__Stappiaceae; g__Labrenzia	358	398	282	348	257	0	0	0	0	0	76	220	112	222	84	0	0	0	0	0
Microbiome	d__Bacteria; p__Proteobacteria; c__Alphaproteobacteria; o__Rhizobiales; f__Stappiaceae; g__Labrenzia	368	434	394	359	272	0	0	0	0	0	71	232	109	212	118	53	0	0	0	0
Microbiome	d__Bacteria; p__Proteobacteria; c__Alphaproteobacteria; o__Rhizobiales; f__Stappiaceae; g__Labrenzia	407	407	356	415	299	0	0	0	0	0	77	209	86	234	125	0	0	0	0	0
Microbiome	d__Bacteria; p__Proteobacteria; c__Alphaproteobacteria; o__Rhizobiales; f__Stappiaceae; g__Labrenzia	410	480	306	379	310	0	0	0	0	0	87	233	120	227	123	0	0	0	0	0
Microbiome	d__Bacteria; p__Proteobacteria; c__Alphaproteobacteria; o__Rhizobiales; f__Stappiaceae; g__Labrenzia	436	469	328	414	282	0	0	0	0	0	88	231	125	250	118	0	0	0	0	0
Microbiome	d__Bacteria; p__Proteobacteria; c__Alphaproteobacteria; o__Rhizobiales; f__Stappiaceae; g__Labrenzia	458	494	441	453	323	0	0	0	0	0	102	256	139	269	121	0	0	31	0	0
Microbiome	d__Bacteria; p__Proteobacteria; c__Alphaproteobacteria; o__Rhizobiales; f__Stappiaceae; g__Labrenzia	458	542	343	421	348	0	0	0	0	0	93	237	148	245	119	0	0	47	0	0
Microbiome	d__Bacteria; p__Proteobacteria; c__Alphaproteobacteria; o__Rhizobiales; f__Stappiaceae; g__Labrenzia	509	547	331	480	328	0	0	0	0	0	106	262	107	272	141	0	0	0	0	0
Microbiome	d__Bacteria; p__Proteobacteria; c__Alphaproteobacteria; o__Rhodobacterales; f__Rhodobacteraceae	0	0	0	0	0	0	0	0	0	0	0	0	0	0	8	0	0	0	0	0
Microbiome	d__Bacteria; p__Proteobacteria; c__Alphaproteobacteria; o__Rhodobacterales; f__Rhodobacteraceae	0	0	0	0	0	0	0	0	0	0	0	0	84	0	0	0	0	0	0	0
Microbiome	d__Bacteria; p__Proteobacteria; c__Alphaproteobacteria; o__Rhodobacterales; f__Rhodobacteraceae	0	0	0	0	0	0	0	0	0	41	0	0	0	0	0	0	0	0	0	0
Microbiome	d__Bacteria; p__Proteobacteria; c__Alphaproteobacteria; o__Rhodobacterales; f__Rhodobacteraceae	0	0	0	0	0	0	0	0	0	67	0	0	0	0	0	0	0	0	0	0
Microbiome	d__Bacteria; p__Proteobacteria; c__Alphaproteobacteria; o__Rhodobacterales; f__Rhodobacteraceae	0	0	0	0	56	0	0	0	0	0	0	0	0	0	0	0	0	0	0	0
Microbiome	d__Bacteria; p__Proteobacteria; c__Alphaproteobacteria; o__Rhodobacterales; f__Rhodobacteraceae	0	0	0	42	0	0	0	0	0	0	0	0	0	0	0	0	0	0	0	0
Microbiome	d__Bacteria; p__Proteobacteria; c__Alphaproteobacteria; o__Rhodobacterales; f__Rhodobacteraceae	0	0	0	67	0	0	0	0	0	0	0	0	0	0	0	0	0	0	0	0
Microbiome	d__Bacteria; p__Proteobacteria; c__Alphaproteobacteria; o__Rhodobacterales; f__Rhodobacteraceae	0	0	49	0	0	0	0	0	0	0	0	0	0	0	0	0	0	0	0	0
Microbiome	d__Bacteria; p__Proteobacteria; c__Alphaproteobacteria; o__Rhodobacterales; f__Rhodobacteraceae	0	0	53	0	0	0	0	0	0	0	0	0	0	0	0	0	0	0	0	0
Microbiome	d__Bacteria; p__Proteobacteria; c__Alphaproteobacteria; o__Rhodobacterales; f__Rhodobacteraceae	12	6	0	9	18	0	0	0	0	0	0	0	0	0	0	0	0	0	0	0
Microbiome	d__Bacteria; p__Proteobacteria; c__Alphaproteobacteria; o__Rhodobacterales; f__Rhodobacteraceae	30	37	45	44	16	0	0	0	0	0	21	22	10	9	0	0	0	0	0	0
Microbiome	d__Bacteria; p__Proteobacteria; c__Alphaproteobacteria; o__Rhodobacterales; f__Rhodobacteraceae	38	38	50	36	29	0	0	0	0	0	19	18	12	11	0	0	0	0	0	0
Microbiome	d__Bacteria; p__Proteobacteria; c__Alphaproteobacteria; o__Rhodobacterales; f__Rhodobacteraceae	38	50	40	61	31	0	0	0	0	0	27	21	15	15	0	0	0	0	0	0
Microbiome	d__Bacteria; p__Proteobacteria; c__Alphaproteobacteria; o__Rhodobacterales; f__Rhodobacteraceae	38	56	26	49	22	0	0	0	0	0	33	21	13	7	0	0	0	0	0	0
Microbiome	d__Bacteria; p__Proteobacteria; c__Alphaproteobacteria; o__Rhodobacterales; f__Rhodobacteraceae	39	33	28	41	20	0	0	0	0	0	15	19	11	19	0	0	0	0	0	0
Microbiome	d__Bacteria; p__Proteobacteria; c__Alphaproteobacteria; o__Rhodobacterales; f__Rhodobacteraceae	39	63	42	51	19	0	0	0	0	0	33	15	12	19	0	0	0	0	0	0
Microbiome	d__Bacteria; p__Proteobacteria; c__Alphaproteobacteria; o__Rhodobacterales; f__Rhodobacteraceae	46	57	35	51	32	0	0	0	0	0	20	14	11	4	0	0	0	0	0	0
Microbiome	d__Bacteria; p__Proteobacteria; c__Alphaproteobacteria; o__Rhodobacterales; f__Rhodobacteraceae	48	47	44	44	31	0	0	0	0	0	25	16	21	15	0	0	0	0	0	0
Microbiome	d__Bacteria; p__Proteobacteria; c__Alphaproteobacteria; o__Rhodobacterales; f__Rhodobacteraceae	60	0	0	0	0	0	0	0	0	0	0	0	0	0	0	0	0	0	0	0
Microbiome	d__Bacteria; p__Proteobacteria; c__Alphaproteobacteria; o__Rhodobacterales; f__Rhodobacteraceae; g__Paracoccus	0	0	0	0	0	0	66	0	0	0	0	0	0	0	0	0	0	0	0	0
Microbiome	d__Bacteria; p__Proteobacteria; c__Alphaproteobacteria; o__Rhodobacterales; f__Rhodobacteraceae; g__Ruegeria	0	0	0	0	0	0	0	0	0	0	0	0	0	0	0	0	0	0	0	55
Microbiome	d__Bacteria; p__Proteobacteria; c__Alphaproteobacteria; o__Rhodobacterales; f__Rhodobacteraceae; g__Ruegeria	0	0	0	0	0	0	0	0	0	0	0	0	0	0	0	0	0	0	0	55
Microbiome	d__Bacteria; p__Proteobacteria; c__Alphaproteobacteria; o__Rhodobacterales; f__Rhodobacteraceae; g__Ruegeria	0	0	0	0	0	0	0	0	0	0	0	0	0	0	0	0	77	0	0	0
Microbiome	d__Bacteria; p__Proteobacteria; c__Alphaproteobacteria; o__Rhodobacterales; f__Rhodobacteraceae; g__Ruegeria	0	0	0	0	0	18	0	0	16	0	33	8	0	0	0	0	0	0	0	0
Microbiome	d__Bacteria; p__Proteobacteria; c__Alphaproteobacteria; o__Rhodobacterales; f__Rhodobacteraceae; g__Ruegeria	0	0	0	0	0	18	0	0	27	0	0	14	0	0	0	0	0	0	0	0
Microbiome	d__Bacteria; p__Proteobacteria; c__Alphaproteobacteria; o__Rhodobacterales; f__Rhodobacteraceae; g__Ruegeria	0	0	0	0	0	29	0	0	17	0	0	25	0	0	0	0	0	0	0	0
Microbiome	d__Bacteria; p__Proteobacteria; c__Alphaproteobacteria; o__Rhodobacterales; f__Rhodobacteraceae; g__Ruegeria	0	0	0	0	0	41	0	0	0	0	0	0	0	0	0	0	0	0	0	0
Microbiome	d__Bacteria; p__Proteobacteria; c__Alphaproteobacteria; o__Rhodobacterales; f__Rhodobacteraceae; g__Ruegeria	0	0	0	0	48	0	0	0	0	0	0	0	0	0	0	0	0	0	0	0
Microbiome	d__Bacteria; p__Proteobacteria; c__Alphaproteobacteria; o__Rhodobacterales; f__Rhodobacteraceae; g__Ruegeria	0	37	0	0	0	0	0	0	18	0	0	23	0	0	0	0	77	0	0	0
Microbiome	d__Bacteria; p__Proteobacteria; c__Alphaproteobacteria; o__Rhodospirillales; f__Terasakiellaceae; g__uncultured; s__alpha_proteobacterium	0	0	0	0	0	349	335	196	224	260	3	35	25	68	68	234	156	137	157	208
Microbiome	d__Bacteria; p__Proteobacteria; c__Alphaproteobacteria; o__Rhodospirillales; f__Terasakiellaceae; g__uncultured; s__alpha_proteobacterium	0	0	0	0	0	359	305	186	232	264	2	28	15	65	66	195	144	157	163	196
Microbiome	d__Bacteria; p__Proteobacteria; c__Alphaproteobacteria; o__Rhodospirillales; f__Terasakiellaceae; g__uncultured; s__alpha_proteobacterium	0	0	0	0	0	402	328	201	206	275	3	22	20	43	66	232	156	144	177	221
Microbiome	d__Bacteria; p__Proteobacteria; c__Alphaproteobacteria; o__Rhodospirillales; f__Terasakiellaceae; g__uncultured; s__alpha_proteobacterium	0	0	0	0	0	459	452	286	299	344	5	55	24	91	88	273	220	191	195	309
Microbiome	d__Bacteria; p__Proteobacteria; c__Alphaproteobacteria; o__Rhodospirillales; f__Terasakiellaceae; g__uncultured; s__alpha_proteobacterium	0	0	0	0	0	473	425	292	251	326	3	41	25	94	80	242	212	211	176	281
Microbiome	d__Bacteria; p__Proteobacteria; c__Alphaproteobacteria; o__Rhodospirillales; f__Terasakiellaceae; g__uncultured; s__alpha_proteobacterium	0	0	0	0	0	486	397	232	255	325	5	39	26	64	69	277	203	187	186	262
Microbiome	d__Bacteria; p__Proteobacteria; c__Alphaproteobacteria; o__Rhodospirillales; f__Terasakiellaceae; g__uncultured; s__alpha_proteobacterium	0	0	0	0	0	491	486	285	291	375	8	39	37	74	101	299	216	238	232	278
Microbiome	d__Bacteria; p__Proteobacteria; c__Alphaproteobacteria; o__Rhodospirillales; f__Terasakiellaceae; g__uncultured; s__alpha_proteobacterium	0	0	0	0	0	496	421	265	278	344	5	37	29	89	102	301	210	208	198	277
Microbiome	d__Bacteria; p__Proteobacteria; c__Alphaproteobacteria; o__Rhodospirillales; f__Terasakiellaceae; g__uncultured; s__alpha_proteobacterium	0	0	0	0	0	502	432	276	260	366	5	43	19	90	88	298	215	228	202	320
Microbiome	d__Bacteria; p__Proteobacteria; c__Alphaproteobacteria; o__Rhodospirillales; f__Terasakiellaceae; g__uncultured; s__alpha_proteobacterium	0	0	0	0	0	517	419	287	267	363	4	40	23	84	83	269	214	223	205	284
Microbiome	d__Bacteria; p__Proteobacteria; c__Alphaproteobacteria; o__Rhodospirillales; f__Terasakiellaceae; g__uncultured; s__alpha_proteobacterium	0	0	0	0	0	518	453	245	264	315	5	35	24	78	83	269	252	233	234	319
Microbiome	d__Bacteria; p__Proteobacteria; c__Alphaproteobacteria; o__Rhodospirillales; f__Terasakiellaceae; g__uncultured; s__alpha_proteobacterium	0	0	0	0	0	519	418	249	277	355	12	33	20	90	87	312	168	207	189	278
Microbiome	d__Bacteria; p__Proteobacteria; c__Alphaproteobacteria; o__Rhodospirillales; f__Terasakiellaceae; g__uncultured; s__alpha_proteobacterium	0	0	0	0	0	524	484	254	292	354	6	44	27	93	75	347	244	262	213	303
Microbiome	d__Bacteria; p__Proteobacteria; c__Alphaproteobacteria; o__Rhodospirillales; f__Terasakiellaceae; g__uncultured; s__alpha_proteobacterium	0	0	0	0	0	532	530	307	329	428	3	36	25	91	91	300	250	232	256	323
Microbiome	d__Bacteria; p__Proteobacteria; c__Alphaproteobacteria; o__Rhodospirillales; f__Terasakiellaceae; g__uncultured; s__alpha_proteobacterium	0	0	0	0	0	573	429	258	304	407	10	41	22	100	93	309	254	239	209	310
Microbiome	d__Bacteria; p__Proteobacteria; c__Alphaproteobacteria; o__Rhodospirillales; f__Terasakiellaceae; g__uncultured; s__alpha_proteobacterium	0	0	0	0	0	584	542	314	332	396	3	41	20	91	95	333	281	262	238	338
Microbiome	d__Bacteria; p__Proteobacteria; c__Alphaproteobacteria; o__Rhodospirillales; f__Terasakiellaceae; g__uncultured; s__alpha_proteobacterium	0	0	0	0	0	596	516	290	344	415	6	46	22	92	104	364	250	294	246	327
Microbiome	d__Bacteria; p__Proteobacteria; c__Alphaproteobacteria; o__Sneathiellales; f__Sneathiellaceae; g__Sneathiella; s__uncultured_bacterium	49	83	79	38	26	0	0	0	0	0	0	0	0	0	0	0	0	0	0	0
Microbiome	d__Bacteria; p__Proteobacteria; c__Alphaproteobacteria; o__Sneathiellales; f__Sneathiellaceae; g__Sneathiella; s__uncultured_bacterium	66	142	141	51	30	0	0	0	0	0	0	0	0	0	0	0	0	0	0	0
Microbiome	d__Bacteria; p__Proteobacteria; c__Alphaproteobacteria; o__Sneathiellales; f__Sneathiellaceae; g__Sneathiella; s__uncultured_bacterium	73	103	156	65	28	0	0	0	0	0	0	0	0	0	0	0	0	0	0	0
Microbiome	d__Bacteria; p__Proteobacteria; c__Alphaproteobacteria; o__Sneathiellales; f__Sneathiellaceae; g__Sneathiella; s__uncultured_bacterium	75	142	160	89	43	0	0	0	0	0	0	0	0	0	0	0	0	0	0	0
Microbiome	d__Bacteria; p__Proteobacteria; c__Alphaproteobacteria; o__Sphingomonadales; f__Sphingomonadaceae; g__Erythrobacter	0	0	0	0	0	0	0	0	0	0	0	14	0	22	0	0	0	0	0	0
Microbiome	d__Bacteria; p__Proteobacteria; c__Alphaproteobacteria; o__Sphingomonadales; f__Sphingomonadaceae; g__Erythrobacter	0	0	0	0	0	0	0	0	0	0	0	21	0	26	0	0	0	0	0	0
Microbiome	d__Bacteria; p__Proteobacteria; c__Alphaproteobacteria; o__Sphingomonadales; f__Sphingomonadaceae; g__Erythrobacter	0	0	0	0	0	0	0	0	0	0	0	25	0	25	0	0	0	0	0	0
Microbiome	d__Bacteria; p__Proteobacteria; c__Alphaproteobacteria; o__Sphingomonadales; f__Sphingomonadaceae; g__Erythrobacter	0	0	0	0	0	0	0	0	0	0	8	10	50	20	0	0	0	0	0	0
Microbiome	d__Bacteria; p__Proteobacteria; c__Alphaproteobacteria; o__Sphingomonadales; f__Sphingomonadaceae; g__Sphingomonas	0	0	0	0	0	0	0	0	0	0	0	0	46	0	0	0	0	0	0	0
Microbiome	d__Bacteria; p__Proteobacteria; c__Alphaproteobacteria; o__Sphingomonadales; f__Sphingomonadaceae; g__Sphingomonas	0	0	0	0	0	0	0	0	0	0	0	44	0	0	0	0	0	0	0	0
Microbiome	d__Bacteria; p__Proteobacteria; c__Alphaproteobacteria; o__Sphingomonadales; f__Sphingomonadaceae; g__Sphingomonas	0	0	0	0	0	52	0	0	0	0	0	0	0	0	0	0	0	0	0	0
Microbiome	d__Bacteria; p__Proteobacteria; c__Alphaproteobacteria; o__Thalassobaculales; f__Thalassobaculaceae; g__Thalassobaculum	0	0	0	0	10	0	0	0	0	0	271	69	142	4	52	0	0	0	0	0
Microbiome	d__Bacteria; p__Proteobacteria; c__Alphaproteobacteria; o__Thalassobaculales; f__Thalassobaculaceae; g__Thalassobaculum	0	0	0	0	11	0	0	0	0	0	232	75	130	5	52	0	0	0	0	0
Microbiome	d__Bacteria; p__Proteobacteria; c__Alphaproteobacteria; o__Thalassobaculales; f__Thalassobaculaceae; g__Thalassobaculum	0	0	0	0	13	0	0	0	0	0	194	53	135	17	68	0	0	0	0	0
Microbiome	d__Bacteria; p__Proteobacteria; c__Alphaproteobacteria; o__Thalassobaculales; f__Thalassobaculaceae; g__Thalassobaculum	0	0	0	0	14	0	0	0	0	0	191	68	116	13	43	0	0	0	0	0
Microbiome	d__Bacteria; p__Proteobacteria; c__Alphaproteobacteria; o__Thalassobaculales; f__Thalassobaculaceae; g__Thalassobaculum	0	0	0	0	15	0	0	0	0	0	256	78	155	9	52	0	0	0	0	0
Microbiome	d__Bacteria; p__Proteobacteria; c__Alphaproteobacteria; o__Thalassobaculales; f__Thalassobaculaceae; g__Thalassobaculum	0	0	0	0	16	0	0	0	0	0	238	58	175	7	64	0	0	0	0	0
Microbiome	d__Bacteria; p__Proteobacteria; c__Alphaproteobacteria; o__Thalassobaculales; f__Thalassobaculaceae; g__Thalassobaculum	0	0	0	0	25	0	0	0	0	0	198	56	170	13	54	0	0	0	0	0
Microbiome	d__Bacteria; p__Proteobacteria; c__Alphaproteobacteria; o__uncultured; f__uncultured; g__uncultured; s__uncultured_Rhodobacteraceae	56	77	83	60	26	0	0	0	0	0	30	0	61	46	92	0	0	0	0	0
Microbiome	d__Bacteria; p__Proteobacteria; c__Alphaproteobacteria; o__uncultured; f__uncultured; g__uncultured; s__uncultured_Rhodobacteraceae	61	85	112	39	33	0	0	0	0	0	38	0	49	39	56	0	0	0	0	0
Microbiome	d__Bacteria; p__Proteobacteria; c__Alphaproteobacteria; o__uncultured; f__uncultured; g__uncultured; s__uncultured_Rhodobacteraceae	68	85	100	57	28	0	0	0	0	0	45	0	64	42	71	0	0	0	0	0
Microbiome	d__Bacteria; p__Proteobacteria; c__Gammaproteobacteria; o__Alteromonadales; f__Alteromonadaceae; g__Alteromonas	0	0	0	0	0	0	0	0	0	0	0	0	0	0	0	55	0	0	0	0
Microbiome	d__Bacteria; p__Proteobacteria; c__Gammaproteobacteria; o__Alteromonadales; f__Alteromonadaceae; g__Alteromonas	0	0	0	0	0	0	0	0	0	0	0	45	0	0	0	0	0	0	0	0
Microbiome	d__Bacteria; p__Proteobacteria; c__Gammaproteobacteria; o__Alteromonadales; f__Alteromonadaceae; g__Alteromonas	0	0	0	0	0	0	0	0	4	0	36	0	0	23	0	0	0	48	0	0
Microbiome	d__Bacteria; p__Proteobacteria; c__Gammaproteobacteria; o__Alteromonadales; f__Alteromonadaceae; g__Alteromonas	0	0	0	0	0	0	0	0	9	0	0	0	0	0	0	0	0	0	45	79
Microbiome	d__Bacteria; p__Proteobacteria; c__Gammaproteobacteria; o__Alteromonadales; f__Alteromonadaceae; g__Alteromonas	0	0	0	0	0	0	0	34	0	0	0	0	0	0	0	0	0	0	0	0
Microbiome	d__Bacteria; p__Proteobacteria; c__Gammaproteobacteria; o__Alteromonadales; f__Alteromonadaceae; g__Alteromonas	0	0	0	0	0	54	0	0	0	0	0	0	0	0	0	0	0	0	0	0
Microbiome	d__Bacteria; p__Proteobacteria; c__Gammaproteobacteria; o__Alteromonadales; f__Alteromonadaceae; g__Alteromonas	0	0	0	0	75	0	0	0	0	0	0	0	0	0	0	0	0	0	0	0
Microbiome	d__Bacteria; p__Proteobacteria; c__Gammaproteobacteria; o__Alteromonadales; f__Alteromonadaceae; g__Alteromonas	0	0	0	59	0	0	0	0	10	0	0	0	0	0	0	0	0	0	0	40
Microbiome	d__Bacteria; p__Proteobacteria; c__Gammaproteobacteria; o__Alteromonadales; f__Alteromonadaceae; g__Alteromonas	0	14	0	0	0	0	0	0	10	0	33	0	0	29	0	0	0	0	0	0
Microbiome	d__Bacteria; p__Proteobacteria; c__Gammaproteobacteria; o__Alteromonadales; f__Marinobacteraceae; g__Marinobacter	10	9	2	0	15	0	0	0	0	0	0	0	0	0	0	0	0	0	0	0
Microbiome	d__Bacteria; p__Proteobacteria; c__Gammaproteobacteria; o__Alteromonadales; f__Marinobacteraceae; g__Marinobacter	11	7	2	0	0	0	0	0	0	0	0	0	0	0	0	0	0	0	0	0
Microbiome	d__Bacteria; p__Proteobacteria; c__Gammaproteobacteria; o__Alteromonadales; f__Marinobacteraceae; g__Marinobacter	13	6	9	23	0	0	0	0	0	0	0	0	63	0	0	0	0	0	0	0
Microbiome	d__Bacteria; p__Proteobacteria; c__Gammaproteobacteria; o__Alteromonadales; f__Marinobacteraceae; g__Marinobacter	14	7	9	0	0	0	0	0	0	0	0	0	0	0	0	0	0	0	0	0
Microbiome	d__Bacteria; p__Proteobacteria; c__Gammaproteobacteria; o__Alteromonadales; f__Marinobacteraceae; g__Marinobacter	15	31	19	16	12	0	0	0	0	0	0	0	0	0	0	0	0	0	0	0
Microbiome	d__Bacteria; p__Proteobacteria; c__Gammaproteobacteria; o__Alteromonadales; f__Marinobacteraceae; g__Marinobacter	16	5	6	0	0	0	0	0	0	0	0	0	0	0	0	0	0	0	0	0
Microbiome	d__Bacteria; p__Proteobacteria; c__Gammaproteobacteria; o__Alteromonadales; f__Marinobacteraceae; g__Marinobacter	16	10	4	0	0	0	0	0	0	0	0	0	0	0	0	0	0	0	0	0
Microbiome	d__Bacteria; p__Proteobacteria; c__Gammaproteobacteria; o__Alteromonadales; f__Marinobacteraceae; g__Marinobacter	19	14	9	0	0	0	0	0	0	0	0	0	0	0	0	0	0	0	0	0
Microbiome	d__Bacteria; p__Proteobacteria; c__Gammaproteobacteria; o__Alteromonadales; f__Marinobacteraceae; g__Marinobacter	21	12	10	0	0	0	0	0	0	0	0	0	0	0	0	0	0	0	0	0
Microbiome	d__Bacteria; p__Proteobacteria; c__Gammaproteobacteria; o__Alteromonadales; f__Marinobacteraceae; g__Marinobacter	21	18	11	12	20	0	0	0	0	0	54	0	0	0	0	0	0	0	0	0
Microbiome	d__Bacteria; p__Proteobacteria; c__Gammaproteobacteria; o__Alteromonadales; f__Marinobacteraceae; g__Marinobacter	22	10	10	0	0	0	0	0	0	0	0	0	0	0	0	0	0	0	0	0
Microbiome	d__Bacteria; p__Proteobacteria; c__Gammaproteobacteria; o__Alteromonadales; f__Marinobacteraceae; g__Marinobacter	24	7	2	0	0	0	0	0	0	0	0	0	0	0	0	0	0	0	0	0
Microbiome	d__Bacteria; p__Proteobacteria; c__Gammaproteobacteria; o__Alteromonadales; f__Marinobacteraceae; g__Marinobacter	24	12	14	10	15	0	0	0	0	0	0	0	0	0	58	0	0	0	0	0
Microbiome	d__Bacteria; p__Proteobacteria; c__Gammaproteobacteria; o__Alteromonadales; f__Marinobacteraceae; g__Marinobacter	24	21	6	14	10	0	0	0	0	0	0	0	0	0	13	0	0	0	0	0
Microbiome	d__Bacteria; p__Proteobacteria; c__Gammaproteobacteria; o__Alteromonadales; f__Marinobacteraceae; g__Marinobacter; s__Marinobacter_hydrocarbonoclasticus	0	0	0	0	0	0	0	0	0	0	0	0	0	0	0	0	0	0	61	0
Microbiome	d__Bacteria; p__Proteobacteria; c__Gammaproteobacteria; o__Alteromonadales; f__Marinobacteraceae; g__Marinobacter; s__Marinobacter_salsuginis	48	47	52	26	39	0	0	0	0	0	0	19	0	16	0	0	0	0	0	0
Microbiome	d__Bacteria; p__Proteobacteria; c__Gammaproteobacteria; o__Alteromonadales; f__Marinobacteraceae; g__Marinobacter; s__Marinobacter_salsuginis	53	48	50	32	35	0	0	0	0	0	0	10	0	7	0	0	0	0	0	0
Microbiome	d__Bacteria; p__Proteobacteria; c__Gammaproteobacteria; o__Alteromonadales; f__Marinobacteraceae; g__Marinobacter; s__Marinobacter_salsuginis	56	56	45	29	27	0	0	0	0	0	17	22	0	15	0	0	0	0	0	0
Microbiome	d__Bacteria; p__Proteobacteria; c__Gammaproteobacteria; o__Alteromonadales; f__Marinobacteraceae; g__Marinobacter; s__Marinobacter_salsuginis	66	63	54	42	43	0	0	0	0	0	0	19	0	12	0	0	0	0	0	0
Microbiome	d__Bacteria; p__Proteobacteria; c__Gammaproteobacteria; o__Alteromonadales; f__Marinobacteraceae; g__Marinobacter; s__Marinobacter_salsuginis	67	56	57	22	19	0	0	0	0	0	0	10	0	22	0	0	0	0	0	0
Microbiome	d__Bacteria; p__Proteobacteria; c__Gammaproteobacteria; o__Alteromonadales; f__Marinobacteraceae; g__Marinobacter; s__Marinobacter_salsuginis	72	57	47	36	23	0	0	0	0	0	0	14	0	9	0	0	0	0	0	0
Microbiome	d__Bacteria; p__Proteobacteria; c__Gammaproteobacteria; o__Alteromonadales; f__Pseudoalteromonadaceae; g__Pseudoalteromonas	0	0	0	0	0	0	0	0	0	0	0	42	0	0	0	0	0	0	0	0
Microbiome	d__Bacteria; p__Proteobacteria; c__Gammaproteobacteria; o__Alteromonadales; f__Pseudoalteromonadaceae; g__Pseudoalteromonas	0	0	0	0	0	0	0	0	0	0	0	0	0	0	0	0	54	0	0	0
Microbiome	d__Bacteria; p__Proteobacteria; c__Gammaproteobacteria; o__Alteromonadales; f__Pseudoalteromonadaceae; g__Pseudoalteromonas	0	0	0	0	0	0	0	0	0	34	0	0	0	0	0	0	0	0	0	0
Microbiome	d__Bacteria; p__Proteobacteria; c__Gammaproteobacteria; o__Burkholderiales; f__Burkholderiaceae; g__Ralstonia	0	0	0	0	0	99	0	0	0	0	0	0	0	0	0	0	0	0	0	0
Microbiome	d__Bacteria; p__Proteobacteria; c__Gammaproteobacteria; o__Burkholderiales; f__Comamonadaceae; g__Tepidimonas	0	0	0	0	0	0	0	0	0	0	0	0	0	0	0	0	0	0	61	0
Microbiome	d__Bacteria; p__Proteobacteria; c__Gammaproteobacteria; o__Burkholderiales; f__Neisseriaceae; g__uncultured; s__uncultured_bacterium	0	0	0	0	0	0	0	0	0	0	0	0	0	0	0	0	0	0	34	0
Microbiome	d__Bacteria; p__Proteobacteria; c__Gammaproteobacteria; o__Burkholderiales; f__Neisseriaceae; g__uncultured; s__uncultured_bacterium	0	0	0	0	0	0	0	0	0	0	0	0	0	0	0	0	0	53	0	0
Microbiome	d__Bacteria; p__Proteobacteria; c__Gammaproteobacteria; o__Burkholderiales; f__Neisseriaceae; g__uncultured; s__uncultured_bacterium	0	0	0	0	0	0	0	0	0	0	0	0	0	72	0	0	0	0	0	0
Microbiome	d__Bacteria; p__Proteobacteria; c__Gammaproteobacteria; o__Burkholderiales; f__Neisseriaceae; g__uncultured; s__uncultured_bacterium	0	0	0	0	0	0	0	0	0	0	40	0	0	0	0	0	0	0	0	0
Microbiome	d__Bacteria; p__Proteobacteria; c__Gammaproteobacteria; o__Burkholderiales; f__Oxalobacteraceae; g__Massilia	0	0	0	0	0	0	0	0	0	0	39	0	0	0	0	0	0	0	0	0
Microbiome	d__Bacteria; p__Proteobacteria; c__Gammaproteobacteria; o__Burkholderiales; f__Oxalobacteraceae; g__Massilia	0	0	0	0	0	0	0	0	0	47	0	0	0	0	0	0	0	0	0	0
Microbiome	d__Bacteria; p__Proteobacteria; c__Gammaproteobacteria; o__Cellvibrionales; f__BD2-7; g__BD2-7; s__uncultured_bacterium	0	0	0	0	0	0	0	0	0	0	160	35	189	51	157	0	0	0	0	0
Microbiome	d__Bacteria; p__Proteobacteria; c__Gammaproteobacteria; o__Cellvibrionales; f__BD2-7; g__BD2-7; s__uncultured_bacterium	0	0	0	0	0	0	0	0	0	0	161	33	177	53	159	0	0	0	0	0
Microbiome	d__Bacteria; p__Proteobacteria; c__Gammaproteobacteria; o__Cellvibrionales; f__BD2-7; g__BD2-7; s__uncultured_bacterium	0	0	0	0	0	0	0	0	0	0	174	46	216	31	186	0	0	0	0	0
Microbiome	d__Bacteria; p__Proteobacteria; c__Gammaproteobacteria; o__Cellvibrionales; f__BD2-7; g__BD2-7; s__uncultured_bacterium	0	0	0	0	0	0	0	0	0	0	185	44	223	64	240	0	0	0	0	0
Microbiome	d__Bacteria; p__Proteobacteria; c__Gammaproteobacteria; o__Cellvibrionales; f__BD2-7; g__BD2-7; s__uncultured_bacterium	0	0	0	0	0	0	0	0	0	0	194	41	207	55	212	0	0	0	0	0
Microbiome	d__Bacteria; p__Proteobacteria; c__Gammaproteobacteria; o__Cellvibrionales; f__Halieaceae	26	36	39	36	171	0	0	0	0	0	0	28	16	291	0	0	0	0	0	0
Microbiome	d__Bacteria; p__Proteobacteria; c__Gammaproteobacteria; o__Cellvibrionales; f__Halieaceae	28	33	37	62	237	0	0	0	0	0	0	0	9	384	0	0	0	0	0	0
Microbiome	d__Bacteria; p__Proteobacteria; c__Gammaproteobacteria; o__Cellvibrionales; f__Halieaceae	36	25	40	42	203	0	0	0	0	0	0	0	4	314	0	0	0	0	0	0
Microbiome	d__Bacteria; p__Proteobacteria; c__Gammaproteobacteria; o__Cellvibrionales; f__Halieaceae; g__OM60(NOR5)_clade	0	0	0	0	0	0	0	0	0	0	0	45	0	0	0	0	0	0	0	0
Microbiome	d__Bacteria; p__Proteobacteria; c__Gammaproteobacteria; o__Cellvibrionales; f__Porticoccaceae; g__C1-B045; s__Cladosiphon_okamuranus	10	22	32	19	18	0	0	0	0	0	33	63	28	33	35	0	0	0	0	0
Microbiome	d__Bacteria; p__Proteobacteria; c__Gammaproteobacteria; o__Cellvibrionales; f__Porticoccaceae; g__C1-B045; s__Cladosiphon_okamuranus	12	28	19	23	29	0	0	0	0	0	39	56	35	38	46	0	0	0	0	0
Microbiome	d__Bacteria; p__Proteobacteria; c__Gammaproteobacteria; o__Cellvibrionales; f__Porticoccaceae; g__C1-B045; s__Cladosiphon_okamuranus	15	29	39	16	21	0	0	0	0	0	47	46	23	30	31	0	0	0	0	0
Microbiome	d__Bacteria; p__Proteobacteria; c__Gammaproteobacteria; o__Cellvibrionales; f__Porticoccaceae; g__C1-B045; s__Cladosiphon_okamuranus	20	28	19	18	17	0	0	0	0	0	27	55	24	31	20	0	0	0	0	0
Microbiome	d__Bacteria; p__Proteobacteria; c__Gammaproteobacteria; o__Cellvibrionales; f__Spongiibacteraceae	0	14	0	4	26	0	0	0	0	0	0	7	0	0	0	0	0	0	0	0
Microbiome	d__Bacteria; p__Proteobacteria; c__Gammaproteobacteria; o__Cellvibrionales; f__Spongiibacteraceae	39	7	0	4	0	0	0	0	0	0	0	13	0	0	0	0	0	0	0	0
Microbiome	d__Bacteria; p__Proteobacteria; c__Gammaproteobacteria; o__Enterobacterales; f__Enterobacteriaceae; g__Escherichia-Shigella	0	0	0	0	0	0	0	0	0	0	0	0	0	0	0	0	0	0	45	0
Microbiome	d__Bacteria; p__Proteobacteria; c__Gammaproteobacteria; o__Ga0077536; f__Ga0077536; g__Ga0077536	0	0	0	30	13	0	0	0	0	0	0	0	0	0	0	0	0	0	0	0
Microbiome	d__Bacteria; p__Proteobacteria; c__Gammaproteobacteria; o__Ga0077536; f__Ga0077536; g__Ga0077536	0	0	33	0	0	0	0	0	0	0	0	0	0	0	0	0	0	0	0	0
Microbiome	d__Bacteria; p__Proteobacteria; c__Gammaproteobacteria; o__KI89A_clade; f__KI89A_clade; g__KI89A_clade	0	0	0	0	0	5	18	58	103	0	0	38	0	0	0	98	0	0	39	0
Microbiome	d__Bacteria; p__Proteobacteria; c__Gammaproteobacteria; o__KI89A_clade; f__KI89A_clade; g__KI89A_clade	0	0	0	0	0	9	23	34	80	0	0	0	0	0	0	90	0	7	39	0
Microbiome	d__Bacteria; p__Proteobacteria; c__Gammaproteobacteria; o__KI89A_clade; f__KI89A_clade; g__KI89A_clade	0	0	0	0	0	9	28	44	85	0	0	0	0	22	0	88	0	0	35	0
Microbiome	d__Bacteria; p__Proteobacteria; c__Gammaproteobacteria; o__KI89A_clade; f__KI89A_clade; g__KI89A_clade	0	0	0	0	0	12	29	45	103	0	0	0	0	0	0	114	0	7	43	0
Microbiome	d__Bacteria; p__Proteobacteria; c__Gammaproteobacteria; o__Nitrosococcales; f__Methylophagaceae; g__Methylophaga	0	0	0	0	0	0	0	0	0	0	0	17	0	64	0	0	0	0	0	0
Microbiome	d__Bacteria; p__Proteobacteria; c__Gammaproteobacteria; o__Nitrosococcales; f__Methylophagaceae; g__Methylophaga	0	0	0	0	0	0	0	0	0	0	0	39	0	0	0	0	0	0	0	0
Microbiome	d__Bacteria; p__Proteobacteria; c__Gammaproteobacteria; o__Oceanospirillales; f__Alcanivoracaceae1; g__Alcanivorax	18	11	19	13	10	0	0	0	0	0	0	0	0	0	0	0	0	0	0	0
Microbiome	d__Bacteria; p__Proteobacteria; c__Gammaproteobacteria; o__Oceanospirillales; f__Alcanivoracaceae1; g__Alcanivorax	18	21	24	16	24	0	0	0	0	0	0	0	0	0	0	0	0	0	0	0
Microbiome	d__Bacteria; p__Proteobacteria; c__Gammaproteobacteria; o__Oceanospirillales; f__Alcanivoracaceae1; g__Alcanivorax	21	23	16	10	23	0	0	0	0	0	0	0	0	0	0	0	0	0	0	0
Microbiome	d__Bacteria; p__Proteobacteria; c__Gammaproteobacteria; o__Oceanospirillales; f__Alcanivoracaceae1; g__Alcanivorax	25	37	13	9	19	0	0	0	0	0	0	0	0	0	0	0	0	0	0	0
Microbiome	d__Bacteria; p__Proteobacteria; c__Gammaproteobacteria; o__Oceanospirillales; f__Alcanivoracaceae1; g__Alcanivorax	29	18	17	5	18	0	0	0	0	0	0	0	0	0	0	0	0	0	0	0
Microbiome	d__Bacteria; p__Proteobacteria; c__Gammaproteobacteria; o__Oceanospirillales; f__Halomonadaceae; g__Halomonas	0	0	0	0	0	0	0	19	0	0	0	0	0	0	0	0	0	0	45	0
Microbiome	d__Bacteria; p__Proteobacteria; c__Gammaproteobacteria; o__Oceanospirillales; f__Halomonadaceae; g__Halomonas	0	0	0	0	0	50	0	0	0	0	0	0	0	0	0	0	0	0	0	0
Microbiome	d__Bacteria; p__Proteobacteria; c__Gammaproteobacteria; o__Oceanospirillales; f__Pseudohongiellaceae; g__Pseudohongiella; s__gamma_proteobacterium	23	21	40	18	11	0	0	0	0	0	17	13	55	13	5	0	0	0	0	0
Microbiome	d__Bacteria; p__Proteobacteria; c__Gammaproteobacteria; o__Oceanospirillales; f__Pseudohongiellaceae; g__Pseudohongiella; s__gamma_proteobacterium	23	24	46	21	15	0	0	0	0	0	12	15	31	9	15	0	0	0	0	0
Microbiome	d__Bacteria; p__Proteobacteria; c__Gammaproteobacteria; o__Oceanospirillales; f__Pseudohongiellaceae; g__Pseudohongiella; s__gamma_proteobacterium	35	23	39	26	20	0	0	0	0	0	8	8	29	16	16	0	0	0	0	0
Microbiome	d__Bacteria; p__Proteobacteria; c__Gammaproteobacteria; o__Oceanospirillales; f__Pseudohongiellaceae; g__Pseudohongiella; s__gamma_proteobacterium	37	20	39	25	23	0	0	0	0	0	13	10	35	6	17	0	0	0	0	0
Microbiome	d__Bacteria; p__Proteobacteria; c__Gammaproteobacteria; o__OM182_clade; f__OM182_clade; g__OM182_clade	0	0	0	0	0	0	0	0	0	0	133	19	225	0	189	0	0	0	0	0
Microbiome	d__Bacteria; p__Proteobacteria; c__Gammaproteobacteria; o__OM182_clade; f__OM182_clade; g__OM182_clade	0	0	0	0	0	0	0	0	0	0	141	12	227	0	188	0	0	0	0	0
Microbiome	d__Bacteria; p__Proteobacteria; c__Gammaproteobacteria; o__OM182_clade; f__OM182_clade; g__OM182_clade	0	0	0	0	0	0	0	0	0	0	148	26	206	0	184	0	0	0	0	0
Microbiome	d__Bacteria; p__Proteobacteria; c__Gammaproteobacteria; o__OM182_clade; f__OM182_clade; g__OM182_clade	0	0	0	0	27	0	0	0	0	0	152	8	176	0	155	0	0	0	0	0
Microbiome	d__Bacteria; p__Proteobacteria; c__Gammaproteobacteria; o__OM182_clade; f__OM182_clade; g__OM182_clade	0	0	0	0	71	0	0	0	0	0	161	14	201	0	187	0	0	0	0	0
Microbiome	d__Bacteria; p__Proteobacteria; c__Gammaproteobacteria; o__Pseudomonadales; f__Moraxellaceae; g__Enhydrobacter	0	0	0	0	0	0	0	0	0	64	0	0	0	0	0	0	0	0	55	0
Microbiome	d__Bacteria; p__Proteobacteria; c__Gammaproteobacteria; o__Pseudomonadales; f__Moraxellaceae; g__Enhydrobacter	0	0	0	0	0	0	0	45	0	0	0	0	10	0	0	0	0	0	0	0
Microbiome	d__Bacteria; p__Proteobacteria; c__Gammaproteobacteria; o__Pseudomonadales; f__Moraxellaceae; g__Moraxella	0	0	0	7	22	8	18	99	49	16	29	48	7	13	0	23	0	7	17	19
Microbiome	d__Bacteria; p__Proteobacteria; c__Gammaproteobacteria; o__Pseudomonadales; f__Moraxellaceae; g__Moraxella	0	0	0	11	11	9	9	79	35	13	37	37	3	12	0	0	0	13	6	13
Microbiome	d__Bacteria; p__Proteobacteria; c__Gammaproteobacteria; o__Pseudomonadales; f__Moraxellaceae; g__Moraxella	0	0	0	15	13	9	15	100	52	12	24	47	10	19	0	23	0	12	10	20
Microbiome	d__Bacteria; p__Proteobacteria; c__Gammaproteobacteria; o__Pseudomonadales; f__Moraxellaceae; g__Moraxella	0	6	0	13	10	5	14	76	42	15	19	38	14	13	0	8	0	10	7	13
Microbiome	d__Bacteria; p__Proteobacteria; c__Gammaproteobacteria; o__Pseudomonadales; f__Moraxellaceae; g__Moraxella	0	7	32	4	9	9	15	90	60	14	23	52	9	15	19	0	0	14	4	11
Microbiome	d__Bacteria; p__Proteobacteria; c__Gammaproteobacteria; o__Pseudomonadales; f__Moraxellaceae; g__Moraxella	9	5	5	9	8	14	16	107	49	10	28	39	6	22	0	13	0	10	4	12
Microbiome	d__Bacteria; p__Proteobacteria; c__Gammaproteobacteria; o__Pseudomonadales; f__Moraxellaceae; g__Moraxella	38	0	0	13	5	8	10	84	48	16	27	40	8	17	0	17	0	9	10	4
Microbiome	d__Bacteria; p__Proteobacteria; c__Gammaproteobacteria; o__Pseudomonadales; f__Pseudomonadaceae; g__Pseudomonas	0	0	0	0	0	0	0	0	0	0	0	0	0	49	0	0	0	0	0	0
Microbiome	d__Bacteria; p__Proteobacteria; c__Gammaproteobacteria; o__Pseudomonadales; f__Pseudomonadaceae; g__Pseudomonas	0	0	0	0	0	0	0	0	0	0	0	0	0	0	0	0	44	0	0	0
Microbiome	d__Bacteria; p__Proteobacteria; c__Gammaproteobacteria; o__Pseudomonadales; f__Pseudomonadaceae; g__Pseudomonas	0	0	54	0	0	0	0	0	0	0	0	0	0	0	0	0	0	0	0	0
Microbiome	d__Bacteria; p__Proteobacteria; c__Gammaproteobacteria; o__Pseudomonadales; f__Pseudomonadaceae; g__Pseudomonas	0	0	56	0	0	0	0	0	0	0	0	0	0	0	0	0	0	0	0	0
Microbiome	d__Bacteria; p__Proteobacteria; c__Gammaproteobacteria; o__Salinisphaerales; f__Algiphilaceae; g__Algiphilus; s__uncultured_bacterium	0	0	0	0	7	0	0	0	0	0	0	21	0	17	0	0	0	0	0	0
Microbiome	d__Bacteria; p__Proteobacteria; c__Gammaproteobacteria; o__Salinisphaerales; f__Algiphilaceae; g__Algiphilus; s__uncultured_bacterium	0	0	0	0	10	0	0	0	0	0	0	15	29	13	15	0	0	0	0	0
Microbiome	d__Bacteria; p__Proteobacteria; c__Gammaproteobacteria; o__Salinisphaerales; f__Algiphilaceae; g__Algiphilus; s__uncultured_bacterium	0	0	0	0	11	0	0	0	0	0	0	14	0	17	8	0	0	0	0	0
Microbiome	d__Bacteria; p__Proteobacteria; c__Gammaproteobacteria; o__Salinisphaerales; f__Algiphilaceae; g__Algiphilus; s__uncultured_bacterium	0	0	8	0	2	0	0	0	0	0	0	18	0	12	6	0	0	0	0	0
Microbiome	d__Bacteria; p__Proteobacteria; c__Gammaproteobacteria; o__Salinisphaerales; f__Algiphilaceae; g__Algiphilus; s__uncultured_bacterium	0	8	0	0	6	0	0	0	0	0	0	17	0	13	6	0	0	0	0	0
Microbiome	d__Bacteria; p__Proteobacteria; c__Gammaproteobacteria; o__Salinisphaerales; f__Algiphilaceae; g__Algiphilus; s__uncultured_bacterium	0	9	0	0	8	0	0	0	0	0	0	13	0	8	6	0	0	0	0	0
Microbiome	d__Bacteria; p__Proteobacteria; c__Gammaproteobacteria; o__Salinisphaerales; f__Algiphilaceae; g__Algiphilus; s__uncultured_bacterium	0	15	0	63	6	0	0	0	0	0	0	16	0	10	0	0	0	0	0	0
Microbiome	d__Bacteria; p__Proteobacteria; c__Gammaproteobacteria; o__Salinisphaerales; f__Algiphilaceae; g__Algiphilus; s__uncultured_bacterium	0	21	0	0	7	0	0	0	0	0	48	10	0	15	0	0	0	0	0	0
Microbiome	d__Bacteria; p__Proteobacteria; c__Gammaproteobacteria; o__Salinisphaerales; f__Algiphilaceae; g__Algiphilus; s__uncultured_bacterium	17	0	0	0	14	0	0	0	0	0	0	18	60	20	15	0	0	0	0	0
Microbiome	d__Bacteria; p__Proteobacteria; c__Gammaproteobacteria; o__Salinisphaerales; f__Algiphilaceae; g__Algiphilus; s__uncultured_bacterium	34	10	0	0	6	0	0	0	0	0	0	12	0	14	9	0	0	0	0	0
Microbiome	d__Bacteria; p__Proteobacteria; c__Gammaproteobacteria; o__Xanthomonadales; f__Rhodanobacteraceae; g__Rhodanobacter	0	50	0	0	0	0	0	0	0	0	0	0	0	0	0	0	0	41	0	0
Microbiome	d__Bacteria; p__Proteobacteria; c__Gammaproteobacteria; o__Xanthomonadales; f__Xanthomonadaceae; g__Stenotrophomonas	0	0	0	0	0	0	0	0	0	0	0	51	0	0	0	0	0	0	0	0
Microbiome	d__Bacteria; p__Proteobacteria; c__Gammaproteobacteria; o__Xanthomonadales; f__Xanthomonadaceae; g__Stenotrophomonas	0	0	0	0	0	0	0	86	0	0	0	0	0	0	0	0	0	0	0	0
Microbiome	d__Bacteria; p__Verrucomicrobiota; c__Chlamydiae; o__Chlamydiales	0	0	0	70	0	0	0	0	0	0	0	0	0	0	0	0	0	0	0	0
Microbiome	d__Bacteria; p__Verrucomicrobiota; c__Chlamydiae; o__Chlamydiales; f__cvE6; g__cvE6; s__uncultured_bacterium	0	0	0	0	0	0	0	0	0	0	0	0	0	47	0	0	0	0	0	0
Microbiome	d__Bacteria; p__WPS-2; c__WPS-2; o__WPS-2; f__WPS-2; g__WPS-2; s__hydrothermal_vent	0	0	0	0	0	0	0	0	0	25	0	0	0	0	0	0	0	0	0	0
Microbiome	2-Hydroxybutyric acid_HMDB0000008	0.00130755	0.00189417	0.0023097	0.00403132	0.00434637	0.00249848	0.00258774	0.00344091	0.002095	0.00265553	0.00163974	0.00245337	0.00180871	0.00226115	0.00209972	0.00146027	0.00161879	0.00122512	0.00158609	0.00147257
Metabolome	3-Hydroxybutyric acid_HMDB0000357	0.0321619	0.0420459	0.030874	0.0298888	0.0346766	0.0302992	0.0339051	0.0280999	0.0382687	0.0326432	0.0375869	0.0316842	0.0320715	0.047781	0.0325431	0.0353776	0.0299996	0.033868	0.0318857	0.0327827
Metabolome	Acetoacetic acid_HMDB0000060	0.000781907	0.000804078	0.000557864	0.000787032	0.000847018	0.000658062	0.000745849	0.000810873	0.000615181	0.000707491	0.000953401	0.000828352	0.000982036	0.000940376	0.000919277	0.000823945	0.000527545	0.000539988	0.000676039	0.000641879
Metabolome	Adipic acid_HMDB0000448	0.00330664	0.00519467	0.00503584	0.00537746	0.00451419	0.00508285	0.004864	0.00542146	0.00368147	0.00476245	0.00462113	0.00378748	0.00418031	0.00434676	0.00406109	0.0064637	0.00371864	0.00465779	0.00476915	0.00490232
Metabolome	Arachidonic acid_HMDB0001043	0.00256707	0.00250045	0.00354787	0.00599056	0.00440124	0.00347226	0.00374328	0.00417813	0.00301487	0.00360214	0.00319111	0.00249302	0.00244097	0.0029491	0.00244592	0.00289294	0.00141401	0.00248975	0.0025971	0.00234845
Metabolome	Beta-Alanine_HMDB0000056	0.000504263	0.000618628	0.00156939	0.000664728	0.000637886	0.000968698	0.00121835	0.00102645	0.00175354	0.00124176	0.00651452	0.00732131	0.00725597	0.00598193	0.00549509	0.0203679	0.0400349	0.0219874	0.023235	0.0264063
Metabolome	Capric acid_HMDB0000511	0.00943405	0.0106168	0.00889987	0.0154163	0.00947619	0.0202905	0.0159138	0.00850966	0.0170764	0.0154476	0.00793677	0.00773608	0.00744941	0.00926157	0.011109	0.0141889	0.0101417	0.0113401	0.011552	0.0118057
Metabolome	Caprylic acid_HMDB0000482	0.00634191	0.00895291	0.00907156	0.0136264	0.0114849	0.0198713	0.0182175	0.0150822	0.0202662	0.0183593	0.00964831	0.0123494	0.00931378	0.0156211	0.0119951	0.0154004	0.0134331	0.0133035	0.0147976	0.0142337
Metabolome	Cholesterol_HMDB0000067	9.79165e-05	4.66052e-05	6.98913e-05	9.44544e-05	0.000264517	0.00016517	0.000197677	0.000206568	0.00026014	0.000207389	9.78978e-05	0.000100304	4.63027e-05	0.000109362	0.000112605	0.000296422	8.93127e-05	6.04478e-05	0.000142929	0.000147278
Metabolome	cis-Aconitic acid_HMDB0000072	0.00183248	0.0016524	0.00161383	0.00154188	0.00151228	0.00224434	0.00174017	0.00194002	0.00113699	0.00176538	0.00102272	0.000947123	0.000950415	0.00119877	0.000819471	0.00108086	0.000693174	0.00075771	0.000906004	0.000859436
Metabolome	Citramalic acid_HMDB0000426	0.000995413	0.000622235	0.000757662	0.00107591	0.00138475	0.00110955	0.00114543	0.00123766	0.00111074	0.00115084	0.00524732	0.00493758	0.00721176	0.00428111	0.00796752	0.00361344	0.002869	0.00288147	0.00333383	0.00317444
Metabolome	Citric acid_HMDB0000094	1.81494	1.60466	1.65512	1.41896	1.7684	1.4168	1.80018	1.51262	1.62259	1.58805	3.54734	3.24903	3.63069	3.24625	3.6127	4.088	3.01495	3.28904	3.38151	3.44337
Metabolome	D-Galactose_HMDB0000143	2.84648	3.05789	2.71227	3.12824	2.74723	2.58311	2.37644	1.97814	2.08917	2.29774	2.40697	1.76395	2.14431	2.63651	2.72767	2.79048	2.20818	2.75465	2.59065	2.58599
Metabolome	D-Glucose_HMDB0000122	4.18843	4.46481	4.00489	4.41412	3.94066	4.61907	4.18455	3.95138	4.26956	4.25614	4.49768	4.36634	4.33547	4.65062	4.54068	5.62492	4.60302	5.20478	4.96738	5.10003
Metabolome	D-Glucuronic acid_HMDB0000127	0.000226619	0.000195437	4.24159e-05	0.000168678	0.000213225	0.000131151	0.000137593	0.000251019	5.14176e-05	0.000142795	0.000211847	2.43982e-05	0.000132455	0.000330896	0.000318158	0.000372066	0.000207119	0.000268248	0.000251887	0.00027483
Metabolome	D-Maltose_HMDB0000163	2.90993	2.69023	2.25053	1.86545	2.91298	3.334	3.16891	3.51005	3.10139	3.27859	1.67593	1.11255	1.22917	1.57615	1.56313	1.75289	1.5861	1.72177	1.69613	1.68922
Metabolome	D-Mannose_HMDB0000169	0.00302971	0.0160264	0.0105232	0.00965077	0.00469211	0.0170417	0.00805418	0.00355683	0.00872162	0.00934359	0.0148133	0.0167458	0.0183217	0.0200077	0.0369218	0.0334966	0.0367759	0.0384393	0.031708	0.0351049
Metabolome	D-Xylose_HMDB0000098	0.128953	0.118957	0.0964045	0.11792	0.10886	0.105857	0.107948	0.110337	0.0902816	0.103606	0.0632197	0.0365166	0.0420551	0.0665165	0.0574511	0.0970398	0.0981907	0.102921	0.0924135	0.0976412
Metabolome	Dodecanoic acid_HMDB0000638	0.0185568	0.0220767	0.029189	0.0329346	0.0216387	0.0330801	0.0295224	0.0268971	0.0253234	0.0287057	0.0151567	0.0123424	0.0128057	0.0128725	0.0154589	0.0328422	0.0183743	0.0227076	0.0228498	0.0241935
Metabolome	Eicosapentaenoic acid_HMDB0001999	0.00234486	0.00251737	0.00408573	0.00529312	0.00405563	0.00275693	0.00320554	0.00336857	0.00309681	0.00310696	0.00267781	0.00252775	0.00243823	0.00379609	0.00304658	0.00283735	0.00211735	0.00320869	0.00296726	0.00278266
Metabolome	Elaidic acid_HMDB0000573	0.000971041	0.00128691	0.00112814	0.00141866	0.000732667	0.00133213	0.00114077	0.000761773	0.00116109	0.00109894	0.00106418	0.00117145	0.000397848	0.000781335	0.00118136	0.00262511	0.00116606	0.00177981	0.00162133	0.00179808
Metabolome	Fructose 1-phosphate_HMDB0001076	0.00620252	0.00601304	0.00593177	0.00466781	0.00881988	0.0111504	0.00952092	0.00976926	0.006092	0.00913315	0.0154992	0.00234748	0.00783677	0.0102158	0.0108345	0.00528774	0.00224198	0.00207617	0.00699765	0.00415088
Metabolome	Fumaric acid_HMDB0000134	0.00628319	0.00665871	0.00605471	0.0101484	0.0135625	0.00881249	0.00979992	0.013157	0.00762552	0.00984873	0.0101059	0.0154252	0.0120514	0.0140468	0.0115928	0.00934433	0.0101093	0.00664815	0.00960456	0.00892659
Metabolome	Galactitol_HMDB0000107	0.0058261	0.00603357	0.00650647	0.00548413	0.00508697	0.00674533	0.00581181	0.00500774	0.00573482	0.00582492	0.00551614	0.00488946	0.00567684	0.00607233	0.00592814	0.00733211	0.00643335	0.00533318	0.00568032	0.00619474
Metabolome	Galacturonic acid_HMDB0002545	0.00332474	0.00420029	0.00563562	0.00357863	0.00413647	0.00531791	0.00431738	0.00372911	0.00500338	0.00459194	0.00879863	0.00466208	0.00701042	0.00787216	0.00937973	0.0106118	0.0149589	0.00847518	0.0100525	0.0110246
Metabolome	Gamma-Aminobutyric acid_HMDB0000112	0.656641	0.887953	1.9595	0.674098	0.541354	1.57738	1.30666	0.896523	1.8652	1.41144	1.00937	0.533553	0.441309	0.702161	0.784949	0.678252	0.896211	0.625572	0.817001	0.754259
Metabolome	Gluconic acid_HMDB0000625	0.0039493	0.0052754	0.00464574	0.00594721	0.00561357	0.00257314	0.00301282	0.0033507	0.00247796	0.00285366	0.00407766	0.00420546	0.00453314	0.00479053	0.0076934	0.00413918	0.00493086	0.0105694	0.00607933	0.00642968
Metabolome	Glucose 6-phosphate_HMDB0001401	0.00631797	0.00673084	0.00661182	0.0049023	0.00893743	0.0125384	0.0101378	0.0101446	0.00640142	0.00980557	0.0166862	0.00256079	0.00791276	0.0106194	0.0120871	0.00545392	0.00254591	0.00219376	0.00718171	0.00434382
Metabolome	Glutamate, gamma-methyl ester_HMDB0061715	0.000208946	5.83952e-05	0.000158648	2.78502e-05	0.000269889	0.000128534	0.000123881	0.000164005	0.000132587	0.000137252	0.000247479	0.000122499	0.00010406	0.000216267	0.000304902	0.000640096	0.000802982	0.000312528	0.00052004	0.000568911
Metabolome	Glutaric acid_HMDB0000661	0.00176563	0.00270116	0.00210674	0.0027066	0.00230583	0.00250433	0.00226037	0.0023825	0.00156191	0.00217728	0.00261784	0.00287271	0.00255826	0.00238157	0.00248874	0.0029255	0.00194838	0.00228544	0.00241629	0.0023939
Metabolome	Glyceric acid_HMDB0000139	0.128874	0.157615	0.166309	0.101991	0.139922	0.166208	0.148614	0.131919	0.183926	0.157667	0.0663112	0.0687711	0.0549068	0.06049	0.116347	0.110208	0.0850811	0.0889969	0.0898752	0.0935404
Metabolome	Glycerol_HMDB0000131	0.0510467	0.06908	0.0637961	0.0790943	0.0758714	0.0782315	0.0577302	0.0422241	0.0565321	0.0586794	0.126059	0.101557	0.118328	0.104391	0.12577	0.150846	0.274727	0.110892	0.162902	0.174842
Metabolome	Glycine_HMDB0000123	0.123906	0.118526	0.176847	0.0990211	0.0805255	0.0787789	0.0883098	0.0741645	0.10381	0.0862659	0.122223	0.130639	0.125909	0.113491	0.234005	0.260887	0.350332	0.234328	0.266352	0.277975
Metabolome	Glycolic acid_HMDB0000115	0.0745787	0.0965995	0.0964397	0.108569	0.0938375	0.100949	0.0916195	0.0978899	0.0745195	0.0912446	0.171878	0.1386	0.128853	0.128408	0.19521	0.144161	0.148955	0.114889	0.136337	0.136086
Metabolome	Heptadecanoic acid_HMDB0002259	0.00159774	0.00197919	0.00226222	0.00198183	0.00185763	0.00239427	0.00218522	0.00210911	0.0018843	0.00214322	0.00252082	0.00248353	0.00194471	0.00309883	0.00236501	0.00349531	0.00217566	0.00271445	0.0029929	0.00284458
Metabolome	Indoleacetic acid_HMDB0000197	0.000333515	0.000346071	0.00031679	0.000330262	0.000286007	0.000243668	0.000239404	0.000191605	0.000152575	0.000217398	0.000344494	0.000220939	0.000190857	0.000285782	0.000307492	0.000230705	0.000293432	0.000291031	0.000244296	0.000264866
Metabolome	Itaconic acid_HMDB0002092	0.0112587	0.0145136	0.0161712	0.0130284	0.0114127	0.0203579	0.0168115	0.0146962	0.0165215	0.0170968	0.0241966	0.0178479	0.0186284	0.0163176	0.0246088	0.031403	0.0306756	0.0269035	0.0277015	0.0291709
Metabolome	L-Alanine_HMDB0000161	0.728528	0.759359	0.907124	0.568638	0.573134	0.814349	0.778866	0.667682	1.03329	0.823546	2.12392	1.43483	1.68885	1.62949	2.80212	3.55327	3.34886	3.41812	3.18469	3.37624
Metabolome	L-Aspartic acid_HMDB0000191	0.0270044	0.0417365	0.0456079	0.0269734	0.0162225	0.0475024	0.0360388	0.0301261	0.0313954	0.0362657	0.036131	0.0352338	0.0339718	0.0231854	0.0616424	0.069531	0.0426097	0.0377609	0.0518687	0.0504426
Metabolome	L-Cysteine_HMDB0000574	0.393132	0.430374	0.745001	0.583931	0.423114	0.887088	0.638356	0.430196	0.639677	0.648829	0.219118	0.167145	0.192936	0.200663	0.182599	0.25925	0.38678	0.217737	0.272582	0.284087
Metabolome	L-Glutamic acid_HMDB0000148	0.0537468	0.0660709	0.11036	0.0431216	0.0443007	0.146737	0.123717	0.0965604	0.166829	0.133461	0.159395	0.154801	0.136173	0.128095	0.23863	0.559073	0.609254	0.423791	0.455811	0.511982
Metabolome	L-Glutamine_HMDB0000641	0.000239447	0.00012969	0.000205242	0.000244215	0.000275773	0.000597566	0.000431042	0.000309125	0.000548506	0.00047156	0.000285756	0.000199082	0.000260553	0.000190287	0.000127538	0.000363528	7.215e-05	0.000217539	0.000180941	0.000208539
Metabolome	L-Tryptophan_HMDB0000929	0.0219527	0.0125996	0.01276	0.00754256	0.0151457	0.0165131	0.0126769	0.0121644	0.0132184	0.0136432	0.0816155	0.0357519	0.0746367	0.063901	0.0904991	0.0575526	0.00155148	0.0266027	0.0373564	0.0307658
Metabolome	Malic acid_HMDB0000744	0.000702519	0.000868299	0.00097316	0.000875312	0.00121309	0.000747497	0.000707264	0.000769763	0.000518448	0.000685743	0.000296516	0.00173566	0.000331701	0.000628439	0.000434725	0.000655582	0.000744495	0.000510223	0.000628094	0.000634598
Metabolome	Malonic acid_HMDB0000691	0.00187723	0.0019183	0.000979871	0.00193927	0.00235725	0.00140987	0.00137226	0.00155042	0.00100226	0.0013337	0.0011626	0.00125481	0.0015609	0.00160603	0.00125709	0.000641684	0.00027477	0.000446101	0.000632771	0.000498831
Metabolome	Mannose 6-phosphate_HMDB0001078	0.00650881	0.00640599	0.00602395	0.00431101	0.00913531	0.0129131	0.0105913	0.0106353	0.00651463	0.0101636	0.0175156	0.00245862	0.00792615	0.000113751	0.0120941	0.00528694	0.00199454	0.00179598	0.00733806	0.00410388
Metabolome	Methylsuccinic acid_HMDB0001844	0.000721047	0.0013338	0.00102545	0.00119953	0.000694038	0.00121576	0.00103802	0.00118914	0.00051204	0.00098874	0.00134781	0.00137375	0.000814895	0.000782038	0.00140627	0.00118747	0.00110441	0.00105536	0.00111913	0.00111659
Metabolome	myo-Inositol_HMDB0000211	0.153228	0.116456	0.150204	0.108478	0.116755	0.254886	0.200748	0.177027	0.234998	0.210209	3.39789	1.30391	1.8362	2.80825	2.90183	4.5181	4.25791	4.2747	4.08114	4.28296
Metabolome	Myristic acid_HMDB0000806	0.0280071	0.0326486	0.0420949	0.0444102	0.0406751	0.0440566	0.0395402	0.0355519	0.0361673	0.038829	0.0550413	0.0480591	0.052878	0.0534013	0.0739122	0.133841	0.0636572	0.0912653	0.0865077	0.0938179
Metabolome	Nicotinic acid_HMDB0001488	0.0899622	0.0937609	0.103196	0.0824726	0.0778944	0.130748	0.108574	0.0923523	0.109961	0.110409	0.168021	0.151228	0.201336	0.167818	0.179179	0.18073	0.116316	0.143015	0.165913	0.151493
Metabolome	Oleic acid_HMDB0000207	0.00416822	0.011044	0.00892304	0.00836966	0.00315988	0.00802743	0.00664866	0.00482776	0.00442207	0.00598148	0.00572252	0.00473985	0.0025894	0.0025278	0.00540229	0.0129588	0.00628772	0.00871734	0.00830607	0.00906747
Metabolome	Oxalic acid_HMDB0002329	0.0177912	0.0212979	0.0215734	0.0222287	0.0188657	0.0231027	0.020854	0.0192051	0.0197676	0.0207323	0.0178028	0.0176527	0.0185541	0.0191751	0.0152619	0.0168529	0.0169779	0.01414	0.0165619	0.0161332
Metabolome	Palmitic acid_HMDB0000220	0.523502	0.634868	0.813885	0.769573	0.636328	0.868039	0.781431	0.742559	0.704183	0.774053	0.536182	0.422009	0.425998	0.507855	0.555604	1.01045	0.564772	0.760794	0.75269	0.772176
Metabolome	Palmitoleic acid_HMDB0003229	0.0129898	0.0141566	0.0189833	0.0119748	0.00646136	0.0148325	0.0127553	0.00716595	0.0133515	0.0120263	0.00142807	0.00102625	0.00126066	0.000695496	0.00150561	0.00610732	0.00137185	0.00386112	0.00323052	0.0036427
Metabolome	Pantothenic acid_HMDB0000210	0.000715346	0.000825994	0.000757409	0.00082421	0.00080225	0.000898043	0.000884924	0.000816829	0.000853655	0.000863363	0.00296745	0.00255944	0.00244194	0.00330246	0.00262862	0.00444612	0.00278119	0.00348356	0.00363153	0.0035856
Metabolome	Phosphoric acid_HMDB0002142	0.736137	0.818707	0.516677	0.446442	0.789209	0.571316	0.59129	0.656799	0.430741	0.562536	1.52583	1.15464	1.35698	1.25487	2.09023	0.937746	0.466654	0.572753	0.842707	0.704965
Metabolome	Pyroglutamic acid_HMDB0000267	1.09679	1.25815	1.35792	1.02371	1.0143	1.74329	1.6951	1.57008	1.86723	1.71892	3.01268	3.18194	3.45463	3.14401	3.3851	4.14445	3.62324	3.29663	3.66484	3.68229
Metabolome	Stearic acid_HMDB0000827	0.0503188	0.102968	0.098363	0.0992823	0.0602534	0.116387	0.0916718	0.093192	0.0713765	0.0931568	0.0857399	0.101443	0.0640934	0.0815478	0.112183	0.167009	0.108343	0.120576	0.127184	0.130778
Metabolome	Succinic acid_HMDB0000254	0.0783497	0.0976627	0.124471	0.0970165	0.0921928	0.168003	0.13591	0.111246	0.144787	0.139986	0.147792	0.0800439	0.0740064	0.0910504	0.137041	0.161571	0.200079	0.144681	0.151512	0.164461
Metabolome	Threonic acid_HMDB0000943	0.432765	0.460304	0.796911	0.627457	0.479914	0.955609	0.697091	0.464255	0.715565	0.70813	0.235525	0.174411	0.207896	0.218722	0.188052	0.272677	0.406475	0.226031	0.288108	0.298323
Metabolome	Trehalose_HMDB0000975	4.69781	4.48103	4.04225	3.91852	4.38231	5.02933	4.89592	5.1359	4.96673	5.00697	4.50493	3.43636	3.64835	4.3222	4.03488	4.86169	4.18068	4.65969	4.55143	4.56337
Metabolome	Turanose_HMDB0011740_1	4.65947	4.40835	3.96379	3.92523	4.33582	4.90954	4.83721	5.10772	4.92222	4.94417	4.49651	3.41916	3.72704	4.33949	4.04697	4.85304	4.20313	4.66288	4.56912	4.57204
Metabolome	Urea_HMDB0000294	0.0159632	0.016477	0.0252781	0.0274995	0.00930684	0.02375	0.0245927	0.0218282	0.0294309	0.0249004	0.0516459	0.0229075	0.0154714	0.0225239	0.0271137	0.0506001	0.0612327	0.0336231	0.0456888	0.0477862
Metabolome	Vitamin A_ HMDB0000305_1	0.00605187	0.00643484	0.00818133	0.00862872	0.00420976	0.00787442	0.0113641	0.00835728	0.0193094	0.0117263	0.00173993	0.000845125	0.00116596	0.00113189	0.001075	0.00252107	0.00116556	0.00176125	0.00181841	0.00181658
Metabolome

## Sheet: Figure 3a-b
Symbiodiniaceae	Treatment	File	ROI group	ROI tags	ROI #	Atom% 13C	Atom% 15N
B. minutum	Labrenzia	160622_BL-_chain_10.im	Symb	null	1	26.9684	0.529693
B. minutum	Labrenzia	160622_BL-_chain_10.im	Symb	null	2	28.6946	0.422815
B. minutum	Labrenzia	160622_BL-_chain_11.im	Symb	null	1	21.6136	1.17596
B. minutum	Labrenzia	160622_BL-_chain_12.im	Symb	null	1	20.9153	1.89073
B. minutum	Labrenzia	160622_BL-_chain_13.im	Symb	null	1	27.7948	0.867587
B. minutum	Labrenzia	160622_BL-_chain_14.im	Symb	null	1	27.0226	0.617431
B. minutum	Labrenzia	160622_BL-_chain_14.im	Symb	null	2	23.0874	1.19268
B. minutum	Labrenzia	160622_BL-_chain_15.im	Symb	null	1	18.3777	0.576623
B. minutum	Labrenzia	160622_BL-_chain_15.im	Symb	null	2	21.2857	0.449124
B. minutum	Labrenzia	160622_BL-_chain_16.im	Symb	null	1	17.9831	0.54039
B. minutum	Labrenzia	160622_BL-_chain_17.im	Symb	null	1	29.2456	1.02213
B. minutum	Labrenzia	160622_BL-_chain_18.im	Symb	null	1	4.59094	1.30728
B. minutum	Labrenzia	160622_BL-_chain_19.im	Symb	null	1	21.2303	0.80976
B. minutum	Labrenzia	160622_BL-_chain_19.im	Symb	null	2	19.2356	0.66506
B. minutum	Labrenzia	160622_BL-_chain_2.im	Symb	null	1	19.7504	0.608246
B. minutum	Labrenzia	160622_BL-_chain_2.im	Symb	null	3	14.0248	1.35725
B. minutum	Labrenzia	160622_BL-_chain_20.im	Symb	null	1	20.7688	0.681091
B. minutum	Labrenzia	160622_BL-_chain_3.im	Symb	null	8	19.543	0.460895
B. minutum	Labrenzia	160622_BL-_chain_4.im	Symb	null	1	31.7575	0.411015
B. minutum	Labrenzia	160622_BL-_chain_5.im	Symb	null	1	26.5063	0.59407
B. minutum	Labrenzia	160622_BL-_chain_6.im	Symb	null	1	20.6473	0.499291
B. minutum	Labrenzia	160622_BL-_chain_7.im	Symb	null	1	21.2079	0.706915
B. minutum	Labrenzia	160622_BL-_chain_7.im	Symb	null	2	23.387	0.483064
B. minutum	Labrenzia	160622_BL-_chain_8.im	Symb	null	2	17.1524	2.17623
B. minutum	Labrenzia	160622_BL-_chain_9.im	Symb	null	10	17.6008	2.16322
B. minutum	Labrenzia alexandrii	160622_BL-_chain_10.im	Bact	null	3	3.50112	11.1727
B. minutum	Labrenzia alexandrii	160622_BL-_chain_10.im	Bact	null	4	3.48294	11.0028
B. minutum	Labrenzia alexandrii	160622_BL-_chain_11.im	Bact	null	2	4.60189	9.35595
B. minutum	Labrenzia alexandrii	160622_BL-_chain_11.im	Bact	null	3	4.26882	9.54009
B. minutum	Labrenzia alexandrii	160622_BL-_chain_11.im	Bact	null	4	5.96432	8.0946
B. minutum	Labrenzia alexandrii	160622_BL-_chain_11.im	Bact	null	5	4.2806	9.50942
B. minutum	Labrenzia alexandrii	160622_BL-_chain_11.im	Bact	null	6	4.0624	9.06761
B. minutum	Labrenzia alexandrii	160622_BL-_chain_11.im	Bact	null	7	4.37164	2.73621
B. minutum	Labrenzia alexandrii	160622_BL-_chain_12.im	Bact	null	2	4.43506	11.9536
B. minutum	Labrenzia alexandrii	160622_BL-_chain_12.im	Bact	null	3	4.83701	11.1736
B. minutum	Labrenzia alexandrii	160622_BL-_chain_12.im	Bact	null	4	4.3737	15.0987
B. minutum	Labrenzia alexandrii	160622_BL-_chain_12.im	Bact	null	5	4.16433	9.9719
B. minutum	Labrenzia alexandrii	160622_BL-_chain_12.im	Bact	null	6	5.03789	11.1452
B. minutum	Labrenzia alexandrii	160622_BL-_chain_12.im	Bact	null	7	4.31932	8.59166
B. minutum	Labrenzia alexandrii	160622_BL-_chain_12.im	Bact	null	8	4.07299	6.12495
B. minutum	Labrenzia alexandrii	160622_BL-_chain_12.im	Bact	null	9	4.39778	6.71321
B. minutum	Labrenzia alexandrii	160622_BL-_chain_12.im	Bact	null	10	4.23717	8.26853
B. minutum	Labrenzia alexandrii	160622_BL-_chain_12.im	Bact	null	11	5.50162	8.75806
B. minutum	Labrenzia alexandrii	160622_BL-_chain_12.im	Bact	null	12	4.37727	10.8902
B. minutum	Labrenzia alexandrii	160622_BL-_chain_13.im	Bact	null	2	3.58456	9.77262
B. minutum	Labrenzia alexandrii	160622_BL-_chain_13.im	Bact	null	3	11.0353	9.36677
B. minutum	Labrenzia alexandrii	160622_BL-_chain_13.im	Bact	null	4	4.97022	8.69714
B. minutum	Labrenzia alexandrii	160622_BL-_chain_14.im	Bact	null	3	4.58009	13.473
B. minutum	Labrenzia alexandrii	160622_BL-_chain_14.im	Bact	null	4	4.95071	11.7557
B. minutum	Labrenzia alexandrii	160622_BL-_chain_14.im	Bact	null	5	4.52142	7.30256
B. minutum	Labrenzia alexandrii	160622_BL-_chain_14.im	Bact	null	6	4.86934	7.47389
B. minutum	Labrenzia alexandrii	160622_BL-_chain_14.im	Bact	null	7	6.45794	9.50777
B. minutum	Labrenzia alexandrii	160622_BL-_chain_14.im	Bact	null	8	5.2252	8.41134
B. minutum	Labrenzia alexandrii	160622_BL-_chain_14.im	Bact	null	9	4.98893	9.95658
B. minutum	Labrenzia alexandrii	160622_BL-_chain_15.im	Bact	null	3	4.11077	11.177
B. minutum	Labrenzia alexandrii	160622_BL-_chain_15.im	Bact	null	4	3.63677	9.24045
B. minutum	Labrenzia alexandrii	160622_BL-_chain_15.im	Bact	null	5	12.1227	4.01534
B. minutum	Labrenzia alexandrii	160622_BL-_chain_15.im	Bact	null	6	4.33695	10.3277
B. minutum	Labrenzia alexandrii	160622_BL-_chain_15.im	Bact	null	7	5.00992	11.6036
B. minutum	Labrenzia alexandrii	160622_BL-_chain_15.im	Bact	null	8	4.92325	6.79821
B. minutum	Labrenzia alexandrii	160622_BL-_chain_15.im	Bact	null	9	4.05402	6.95321
B. minutum	Labrenzia alexandrii	160622_BL-_chain_15.im	Bact	null	10	4.29407	7.6141
B. minutum	Labrenzia alexandrii	160622_BL-_chain_15.im	Bact	null	11	3.98899	12.5978
B. minutum	Labrenzia alexandrii	160622_BL-_chain_15.im	Bact	null	12	3.81451	10.183
B. minutum	Labrenzia alexandrii	160622_BL-_chain_15.im	Bact	null	13	4.58153	8.16549
B. minutum	Labrenzia alexandrii	160622_BL-_chain_15.im	Bact	null	14	4.629	4.02791
B. minutum	Labrenzia alexandrii	160622_BL-_chain_15.im	Bact	null	15	4.64127	6.66617
B. minutum	Labrenzia alexandrii	160622_BL-_chain_16.im	Bact	null	2	5.02387	8.54943
B. minutum	Labrenzia alexandrii	160622_BL-_chain_16.im	Bact	null	3	3.95018	8.31721
B. minutum	Labrenzia alexandrii	160622_BL-_chain_17.im	Bact	null	2	4.11849	11.6822
B. minutum	Labrenzia alexandrii	160622_BL-_chain_17.im	Bact	null	3	17.5581	8.50968
B. minutum	Labrenzia alexandrii	160622_BL-_chain_17.im	Bact	null	4	3.61646	15.7173
B. minutum	Labrenzia alexandrii	160622_BL-_chain_18.im	Bact	null	2	3.13847	13.0258
B. minutum	Labrenzia alexandrii	160622_BL-_chain_18.im	Bact	null	3	3.84315	12.473
B. minutum	Labrenzia alexandrii	160622_BL-_chain_18.im	Bact	null	4	3.89131	12.1266
B. minutum	Labrenzia alexandrii	160622_BL-_chain_18.im	Bact	null	5	4.66062	10.5609
B. minutum	Labrenzia alexandrii	160622_BL-_chain_18.im	Bact	null	6	3.8828	7.50998
B. minutum	Labrenzia alexandrii	160622_BL-_chain_18.im	Bact	null	7	4.09749	10.2266
B. minutum	Labrenzia alexandrii	160622_BL-_chain_18.im	Bact	null	8	3.72432	8.33397
B. minutum	Labrenzia alexandrii	160622_BL-_chain_18.im	Bact	null	9	3.02904	7.42896
B. minutum	Labrenzia alexandrii	160622_BL-_chain_19.im	Bact	null	3	4.95772	11.9995
B. minutum	Labrenzia alexandrii	160622_BL-_chain_19.im	Bact	null	4	5.16137	11.2825
B. minutum	Labrenzia alexandrii	160622_BL-_chain_19.im	Bact	null	5	4.07862	9.18964
B. minutum	Labrenzia alexandrii	160622_BL-_chain_19.im	Bact	null	6	5.87358	7.18294
B. minutum	Labrenzia alexandrii	160622_BL-_chain_19.im	Bact	null	7	5.17919	7.39427
B. minutum	Labrenzia alexandrii	160622_BL-_chain_19.im	Bact	null	8	5.57798	7.12707
B. minutum	Labrenzia alexandrii	160622_BL-_chain_2.im	Bact	null	4	4.39582	0.671001
B. minutum	Labrenzia alexandrii	160622_BL-_chain_2.im	Bact	null	5	4.71272	1.3335
B. minutum	Labrenzia alexandrii	160622_BL-_chain_2.im	Bact	null	6	6.27216	1.8189
B. minutum	Labrenzia alexandrii	160622_BL-_chain_2.im	Bact	null	7	5.7941	2.14824
B. minutum	Labrenzia alexandrii	160622_BL-_chain_2.im	Bact	null	8	3.97146	1.08732
B. minutum	Labrenzia alexandrii	160622_BL-_chain_2.im	Bact	null	9	4.08873	1.54518
B. minutum	Labrenzia alexandrii	160622_BL-_chain_2.im	Bact	null	10	4.71765	0.984331
B. minutum	Labrenzia alexandrii	160622_BL-_chain_2.im	Bact	null	11	3.62306	2.45671
B. minutum	Labrenzia alexandrii	160622_BL-_chain_2.im	Bact	null	12	3.93197	1.64008
B. minutum	Labrenzia alexandrii	160622_BL-_chain_20.im	Bact	null	2	9.38801	3.97835
B. minutum	Labrenzia alexandrii	160622_BL-_chain_20.im	Bact	null	3	17.1679	7.05179
B. minutum	Labrenzia alexandrii	160622_BL-_chain_20.im	Bact	null	4	10.2343	5.22582
B. minutum	Labrenzia alexandrii	160622_BL-_chain_20.im	Bact	null	5	5.79795	5.69423
B. minutum	Labrenzia alexandrii	160622_BL-_chain_3.im	Bact	null	4	4.05374	9.63652
B. minutum	Labrenzia alexandrii	160622_BL-_chain_3.im	Bact	null	5	3.04004	18.3191
B. minutum	Labrenzia alexandrii	160622_BL-_chain_3.im	Bact	null	6	3.19717	13.4337
B. minutum	Labrenzia alexandrii	160622_BL-_chain_3.im	Bact	null	7	12.0342	8.57315
B. minutum	Labrenzia alexandrii	160622_BL-_chain_4.im	Bact	null	2	3.16769	3.33884
B. minutum	Labrenzia alexandrii	160622_BL-_chain_5.im	Bact	null	2	4.28949	9.92798
B. minutum	Labrenzia alexandrii	160622_BL-_chain_5.im	Bact	null	3	4.64961	9.70094
B. minutum	Labrenzia alexandrii	160622_BL-_chain_5.im	Bact	null	4	5.07458	7.07449
B. minutum	Labrenzia alexandrii	160622_BL-_chain_5.im	Bact	null	7	5.73235	9.18911
B. minutum	Labrenzia alexandrii	160622_BL-_chain_5.im	Bact	null	6	4.97246	11.8866
B. minutum	Labrenzia alexandrii	160622_BL-_chain_6.im	Bact	null	2	4.66591	9.55504
B. minutum	Labrenzia alexandrii	160622_BL-_chain_6.im	Bact	null	3	4.31846	8.478
B. minutum	Labrenzia alexandrii	160622_BL-_chain_7.im	Bact	null	3	3.81753	13.9509
B. minutum	Labrenzia alexandrii	160622_BL-_chain_7.im	Bact	null	4	4.49334	12.0083
B. minutum	Labrenzia alexandrii	160622_BL-_chain_7.im	Bact	null	5	3.05838	12.1747
B. minutum	Labrenzia alexandrii	160622_BL-_chain_8.im	Bact	null	3	5.25224	11.2144
B. minutum	Labrenzia alexandrii	160622_BL-_chain_8.im	Bact	null	4	5.54829	8.82253
B. minutum	Labrenzia alexandrii	160622_BL-_chain_8.im	Bact	null	5	4.46182	9.7924
B. minutum	Labrenzia alexandrii	160622_BL-_chain_8.im	Bact	null	6	4.51673	5.04997
B. minutum	Labrenzia alexandrii	160622_BL-_chain_8.im	Bact	null	7	4.00869	9.57838
B. minutum	Labrenzia alexandrii	160622_BL-_chain_8.im	Bact	null	8	4.09818	12.4836
B. minutum	Labrenzia alexandrii	160622_BL-_chain_8.im	Bact	null	9	5.02479	5.93652
B. minutum	Labrenzia alexandrii	160622_BL-_chain_8.im	Bact	null	10	4.79659	8.13052
B. minutum	Labrenzia alexandrii	160622_BL-_chain_8.im	Bact	null	11	5.1458	7.40361
B. minutum	Labrenzia alexandrii	160622_BL-_chain_8.im	Bact	null	12	9.1923	13.6253
B. minutum	Labrenzia alexandrii	160622_BL-_chain_8.im	Bact	null	13	4.12088	14.4127
B. minutum	Labrenzia alexandrii	160622_BL-_chain_8.im	Bact	null	14	4.67168	10.7717
B. minutum	Labrenzia alexandrii	160622_BL-_chain_8.im	Bact	null	15	5.18384	9.99443
B. minutum	Labrenzia alexandrii	160622_BL-_chain_8.im	Bact	null	16	4.10903	8.24518
B. minutum	Labrenzia alexandrii	160622_BL-_chain_8.im	Bact	null	17	5.63109	7.19643
B. minutum	Labrenzia alexandrii	160622_BL-_chain_8.im	Bact	null	18	6.99465	5.20268
B. minutum	Labrenzia alexandrii	160622_BL-_chain_9.im	Bact	null	2	4.31905	9.33746
B. minutum	Labrenzia alexandrii	160622_BL-_chain_9.im	Bact	null	3	4.32951	5.70434
B. minutum	Labrenzia alexandrii	160622_BL-_chain_9.im	Bact	null	4	4.22138	9.80479
B. minutum	Labrenzia alexandrii	160622_BL-_chain_9.im	Bact	null	5	5.48479	9.12548
B. minutum	Labrenzia alexandrii	160622_BL-_chain_9.im	Bact	null	6	4.84981	8.28245
B. minutum	Labrenzia alexandrii	160622_BL-_chain_9.im	Bact	null	7	4.14747	10.6365
B. minutum	Labrenzia alexandrii	160622_BL-_chain_9.im	Bact	null	8	4.70707	11.5257
B. minutum	Labrenzia alexandrii	160622_BL-_chain_9.im	Bact	null	9	5.54506	8.71514
B. minutum	Labrenzia alexandrii	160622_BL-_chain_9.im	Bact	null	10	5.83357	8.8306
B. minutum	Labrenzia alexandrii	160622_BL-_chain_9.im	Bact	null	11	6.18849	8.57401
B. minutum	Labrenzia alexandrii	160622_BL-_chain_9.im	Bact	null	12	5.15802	8.62218
B. minutum	Labrenzia alexandrii	160622_BL-_chain_9.im	Bact	null	13	5.67654	4.66694
B. minutum	Marinobacter	170622_BM-_chain_10.im	Symb	null	1	25.7799	0.56332
B. minutum	Marinobacter	170622_BM-_chain_12.im	Symb	null	5	14.8198	0.597839
B. minutum	Marinobacter	170622_BM-_chain_13.im	Symb	null	3	15.8133	0.578882
B. minutum	Marinobacter	170622_BM-_chain_14.im	Symb	null	1	19.8298	0.398497
B. minutum	Marinobacter	170622_BM-_chain_15.im	Symb	null	1	23.0806	0.404828
B. minutum	Marinobacter	170622_BM-_chain_16.im	Symb	null	8	30.634	0.515674
B. minutum	Marinobacter	170622_BM-_chain_17.im	Symb	null	7	2.56627	5.05602
B. minutum	Marinobacter	170622_BM-_chain_18.im	Symb	null	1	2.83977	4.02292
B. minutum	Marinobacter	170622_BM-_chain_19.im	Symb	null	1	24.2395	0.408562
B. minutum	Marinobacter	170622_BM-_chain_2.im	Symb	null	1	2.59528	1.90179
B. minutum	Marinobacter	170622_BM-_chain_20.im	Symb	null	1	2.50089	3.22142
B. minutum	Marinobacter	170622_BM-_chain_21.im	Symb	null	1	2.60603	3.20202
B. minutum	Marinobacter	170622_BM-_chain_4.im	Symb	null	1	2.51389	2.28909
B. minutum	Marinobacter	170622_BM-_chain_5.im	Symb	null	1	30.1594	1.84054
B. minutum	Marinobacter	170622_BM-_chain_6.im	Symb	null	1	19.5588	0.413521
B. minutum	Marinobacter	170622_BM-_chain_7.im	Symb	null	1	12.4375	0.401659
B. minutum	Marinobacter	170622_BM-_chain_8.im	Symb	null	1	22.6679	0.588719
B. minutum	Marinobacter	170622_BM-_chain_9.im	Symb	null	1	16.0776	0.397248
B. minutum	Marinobacter sp.	170622_BM-_chain_10.im	Bact	null	2	13.7778	11.2264
B. minutum	Marinobacter sp.	170622_BM-_chain_12.im	Bact	null	6	2.55218	5.80915
B. minutum	Marinobacter sp.	170622_BM-_chain_12.im	Bact	null	7	2.85259	9.48912
B. minutum	Marinobacter sp.	170622_BM-_chain_12.im	Bact	null	8	4.4636	7.30033
B. minutum	Marinobacter sp.	170622_BM-_chain_12.im	Bact	null	9	8.76926	7.83799
B. minutum	Marinobacter sp.	170622_BM-_chain_12.im	Bact	null	10	6.50626	9.59599
B. minutum	Marinobacter sp.	170622_BM-_chain_12.im	Bact	null	11	3.55919	7.33179
B. minutum	Marinobacter sp.	170622_BM-_chain_12.im	Bact	null	12	3.17959	4.65389
B. minutum	Marinobacter sp.	170622_BM-_chain_12.im	Bact	null	13	3.03802	12.7806
B. minutum	Marinobacter sp.	170622_BM-_chain_13.im	Bact	null	2	10.1579	7.30494
B. minutum	Marinobacter sp.	170622_BM-_chain_13.im	Bact	null	4	6.82393	6.9891
B. minutum	Marinobacter sp.	170622_BM-_chain_13.im	Bact	null	5	2.87029	7.62078
B. minutum	Marinobacter sp.	170622_BM-_chain_14.im	Bact	null	2	3.39064	8.34537
B. minutum	Marinobacter sp.	170622_BM-_chain_14.im	Bact	null	3	3.94451	6.21491
B. minutum	Marinobacter sp.	170622_BM-_chain_15.im	Bact	null	2	25.3263	2.95767
B. minutum	Marinobacter sp.	170622_BM-_chain_15.im	Bact	null	3	3.65816	12.5752
B. minutum	Marinobacter sp.	170622_BM-_chain_15.im	Bact	null	4	8.57	2.72897
B. minutum	Marinobacter sp.	170622_BM-_chain_16.im	Bact	null	2	3.55206	5.99394
B. minutum	Marinobacter sp.	170622_BM-_chain_16.im	Bact	null	3	4.89856	7.87835
B. minutum	Marinobacter sp.	170622_BM-_chain_16.im	Bact	null	4	5.23006	7.31212
B. minutum	Marinobacter sp.	170622_BM-_chain_16.im	Bact	null	5	3.13908	7.70115
B. minutum	Marinobacter sp.	170622_BM-_chain_16.im	Bact	null	6	2.94693	10.3478
B. minutum	Marinobacter sp.	170622_BM-_chain_16.im	Bact	null	7	2.75985	3.41725
B. minutum	Marinobacter sp.	170622_BM-_chain_17.im	Bact	null	2	2.70526	8.93993
B. minutum	Marinobacter sp.	170622_BM-_chain_17.im	Bact	null	3	2.59856	4.91317
B. minutum	Marinobacter sp.	170622_BM-_chain_17.im	Bact	null	4	2.65959	12.8245
B. minutum	Marinobacter sp.	170622_BM-_chain_17.im	Bact	null	5	4.27405	6.10238
B. minutum	Marinobacter sp.	170622_BM-_chain_17.im	Bact	null	6	3.08186	7.07135
B. minutum	Marinobacter sp.	170622_BM-_chain_18.im	Bact	null	2	2.73115	10.3475
B. minutum	Marinobacter sp.	170622_BM-_chain_18.im	Bact	null	3	2.74918	8.21298
B. minutum	Marinobacter sp.	170622_BM-_chain_18.im	Bact	null	4	2.72016	8.10974
B. minutum	Marinobacter sp.	170622_BM-_chain_18.im	Bact	null	5	2.67935	13.573
B. minutum	Marinobacter sp.	170622_BM-_chain_19.im	Bact	null	2	11.4191	5.70563
B. minutum	Marinobacter sp.	170622_BM-_chain_19.im	Bact	null	3	9.18006	2.91398
B. minutum	Marinobacter sp.	170622_BM-_chain_2.im	Bact	null	2	2.59994	9.39457
B. minutum	Marinobacter sp.	170622_BM-_chain_2.im	Bact	null	3	2.63139	8.83799
B. minutum	Marinobacter sp.	170622_BM-_chain_2.im	Bact	null	4	2.76137	9.29057
B. minutum	Marinobacter sp.	170622_BM-_chain_2.im	Bact	null	5	2.65104	6.85208
B. minutum	Marinobacter sp.	170622_BM-_chain_2.im	Bact	null	6	2.60318	8.23177
B. minutum	Marinobacter sp.	170622_BM-_chain_2.im	Bact	null	7	2.68969	5.17484
B. minutum	Marinobacter sp.	170622_BM-_chain_2.im	Bact	null	8	4.88293	9.9894
B. minutum	Marinobacter sp.	170622_BM-_chain_2.im	Bact	null	9	2.49461	6.95402
B. minutum	Marinobacter sp.	170622_BM-_chain_2.im	Bact	null	10	2.66089	8.31187
B. minutum	Marinobacter sp.	170622_BM-_chain_2.im	Bact	null	11	10.4532	11.1878
B. minutum	Marinobacter sp.	170622_BM-_chain_2.im	Bact	null	12	3.25529	3.03557
B. minutum	Marinobacter sp.	170622_BM-_chain_20.im	Bact	null	2	2.60968	3.26417
B. minutum	Marinobacter sp.	170622_BM-_chain_20.im	Bact	null	3	2.551	3.33108
B. minutum	Marinobacter sp.	170622_BM-_chain_20.im	Bact	null	4	2.50577	5.96799
B. minutum	Marinobacter sp.	170622_BM-_chain_20.im	Bact	null	5	2.67332	8.09808
B. minutum	Marinobacter sp.	170622_BM-_chain_20.im	Bact	null	6	2.60056	9.45884
B. minutum	Marinobacter sp.	170622_BM-_chain_21.im	Bact	null	2	2.71856	6.98532
B. minutum	Marinobacter sp.	170622_BM-_chain_21.im	Bact	null	3	2.53348	3.60349
B. minutum	Marinobacter sp.	170622_BM-_chain_21.im	Bact	null	4	2.66715	8.28547
B. minutum	Marinobacter sp.	170622_BM-_chain_21.im	Bact	null	5	2.61859	6.54879
B. minutum	Marinobacter sp.	170622_BM-_chain_21.im	Bact	null	6	2.51323	4.21704
B. minutum	Marinobacter sp.	170622_BM-_chain_4.im	Bact	null	2	2.77384	10.823
B. minutum	Marinobacter sp.	170622_BM-_chain_4.im	Bact	null	3	2.57187	6.9321
B. minutum	Marinobacter sp.	170622_BM-_chain_4.im	Bact	null	4	2.59771	14.0343
B. minutum	Marinobacter sp.	170622_BM-_chain_4.im	Bact	null	5	2.76096	9.9906
B. minutum	Marinobacter sp.	170622_BM-_chain_4.im	Bact	null	6	2.65289	12.1258
B. minutum	Marinobacter sp.	170622_BM-_chain_4.im	Bact	null	7	2.68621	4.36662
B. minutum	Marinobacter sp.	170622_BM-_chain_4.im	Bact	null	8	2.52856	13.3417
B. minutum	Marinobacter sp.	170622_BM-_chain_4.im	Bact	null	9	2.53741	5.46817
B. minutum	Marinobacter sp.	170622_BM-_chain_4.im	Bact	null	10	2.69505	5.98722
B. minutum	Marinobacter sp.	170622_BM-_chain_4.im	Bact	null	11	2.75132	7.99782
B. minutum	Marinobacter sp.	170622_BM-_chain_4.im	Bact	null	12	2.59388	9.26632
B. minutum	Marinobacter sp.	170622_BM-_chain_4.im	Bact	null	13	2.74116	11.2414
B. minutum	Marinobacter sp.	170622_BM-_chain_5.im	Bact	null	2	4.69318	10.8825
B. minutum	Marinobacter sp.	170622_BM-_chain_5.im	Bact	null	3	20.1279	7.29639
B. minutum	Marinobacter sp.	170622_BM-_chain_6.im	Bact	null	2	3.13289	7.47119
B. minutum	Marinobacter sp.	170622_BM-_chain_7.im	Bact	null	2	3.22186	4.01185
B. minutum	Marinobacter sp.	170622_BM-_chain_8.im	Bact	null	2	5.4115	8.07541
B. minutum	Marinobacter sp.	170622_BM-_chain_8.im	Bact	null	3	5.50406	8.61505
B. minutum	Marinobacter sp.	170622_BM-_chain_8.im	Bact	null	4	4.34127	7.5007
B. minutum	Marinobacter sp.	170622_BM-_chain_8.im	Bact	null	5	4.47349	8.92011
B. minutum	Marinobacter sp.	170622_BM-_chain_8.im	Bact	null	6	5.44033	3.81723
B. minutum	Marinobacter sp.	170622_BM-_chain_9.im	Bact	null	2	2.68642	16.1401
B. minutum	Marinobacter sp.	170622_BM-_chain_9.im	Bact	null	3	3.37076	7.10857
B. minutum	Muricauda aquimarina	130622_Bmu_chain_1.im	Bact	null	2	2.42592	2.15485
B. minutum	Muricauda aquimarina	130622_Bmu_chain_1.im	Bact	null	3	2.71999	2.15225
B. minutum	Muricauda aquimarina	130622_Bmu_chain_1.im	Bact	null	4	2.53962	3.30297
B. minutum	Muricauda aquimarina	130622_Bmu_chain_1.im	Bact	null	5	2.28062	0.379735
B. minutum	Muricauda aquimarina	130622_Bmu_chain_1.im	Bact	null	6	2.9093	1.3568
B. minutum	Muricauda aquimarina	130622_Bmu_chain_1.im	Bact	null	7	2.67891	0.380551
B. minutum	Muricauda aquimarina	130622_Bmu_chain_10.im	Bact	null	2	2.55719	0.447614
B. minutum	Muricauda aquimarina	130622_Bmu_chain_10.im	Bact	null	2	2.55719	0.447614
B. minutum	Muricauda aquimarina	130622_Bmu_chain_13.im	Bact	null	2	2.26962	0.370785
B. minutum	Muricauda aquimarina	130622_Bmu_chain_13.im	Bact	null	3	2.26509	0.36021
B. minutum	Muricauda aquimarina	130622_Bmu_chain_17.im	Bact	null	2	13.777	5.16129
B. minutum	Muricauda aquimarina	130622_Bmu_chain_18.im	Bact	null	2	2.33454	0.375524
B. minutum	Muricauda aquimarina	130622_Bmu_chain_18.im	Bact	null	3	2.33705	0.388272
B. minutum	Muricauda aquimarina	130622_Bmu_chain_18.im	Bact	null	4	2.24488	0.430557
B. minutum	Muricauda aquimarina	130622_Bmu_chain_19.im	Bact	null	2	2.64689	2.31546
B. minutum	Muricauda aquimarina	130622_Bmu_chain_19.im	Bact	null	3	3.0999	0.423203
B. minutum	Muricauda aquimarina	130622_Bmu_chain_20.im	Bact	null	2	2.73214	1.38264
B. minutum	Muricauda aquimarina	130622_Bmu_chain_20.im	Bact	null	3	22.6793	0.38716
B. minutum	Muricauda aquimarina	130622_Bmu_chain_20.im	Bact	null	4	2.35632	2.55615
B. minutum	Muricauda aquimarina	130622_Bmu_chain_20.im	Bact	null	5	2.44724	0.407026
B. minutum	Muricauda aquimarina	130622_Bmu_chain_21.im	Bact	null	2	3.82153	2.08113
B. minutum	Muricauda aquimarina	130622_Bmu_chain_21.im	Bact	null	3	3.51278	2.41714
B. minutum	Muricauda aquimarina	130622_Bmu_chain_21.im	Bact	null	4	3.3566	1.8767
B. minutum	Muricauda aquimarina	130622_Bmu_chain_21.im	Bact	null	5	3.56554	1.42925
B. minutum	Muricauda aquimarina	130622_Bmu_chain_21.im	Bact	null	6	3.86135	0.900682
B. minutum	Muricauda aquimarina	130622_Bmu_chain_4.im	Bact	null	2	3.50579	3.06732
B. minutum	Muricauda aquimarina	130622_Bmu_chain_4.im	Bact	null	3	3.52362	1.94298
B. minutum	Muricauda aquimarina	130622_Bmu_chain_4.im	Bact	null	4	3.65008	1.79918
B. minutum	Muricauda aquimarina	130622_Bmu_chain_6.im	Bact	null	2	2.28052	0.370001
B. minutum	Muricauda aquimarina	130622_Bmu_chain_6.im	Bact	null	3	6.23258	0.360892
B. minutum	Muricauda aquimarina	130622_Bmu_chain_7.im	Bact	null	2	7.17211	0.360373
B. minutum	Muricauda aquimarina	130622_Bmu_chain_7.im	Bact	null	3	2.28637	0.375906
B. minutum	Muricauda aquimarina	130622_Bmu_chain_8.im	Bact	null	2	2.21696	2.33104
B. minutum	Muricauda aquimarina	130622_Bmu_chain_8.im	Bact	null	3	2.2103	3.39
B. minutum	Muricauda aquimarina	130622_Bmu_chain_8.im	Bact	null	4	2.29549	1.24062
B. minutum	Muricauda aquimarina	130622_Bmu_chain_8.im	Bact	null	5	2.12048	1.04131
B. minutum	Muricauda aquimarina	130622_Bmu_chain_8.im	Bact	null	6	2.46895	2.43973
B. minutum	Muricauda aquimarina	130622_Bmu_chain_9.im	Bact	null	2	4.28498	2.31172
B. minutum	Muricauda aquimarina	130622_Bmu_chain_9.im	Bact	null	3	6.99802	2.38491
B. minutum	Muricauda aquimarina	130622_Bmu_chain_9.im	Bact	null	4	3.21024	1.15315
B. minutum	Muricauda aquimarina	130622_Bmu_chain_9.im	Bact	null	5	2.65495	1.26613
B. minutum	Muricauda aquimarina	130622_Bmu_chain_9.im	Bact	null	6	3.73403	1.02937
B. minutum	Muricauda aquimarina	130622_Bmu_chain_1.im	Symb	null	1	2.52264	0.371169
B. minutum	Muricauda aquimarina	130622_Bmu_chain_10.im	Symb	null	1	21.1482	0.38466
B. minutum	Muricauda aquimarina	130622_Bmu_chain_10.im	Symb	null	1	21.1482	0.38466
B. minutum	Muricauda aquimarina	130622_Bmu_chain_13.im	Symb	null	1	2.29809	0.365861
B. minutum	Muricauda aquimarina	130622_Bmu_chain_17.im	Symb	null	1	21.6045	0.452588
B. minutum	Muricauda aquimarina	130622_Bmu_chain_18.im	Symb	null	1	2.31441	0.360319
B. minutum	Muricauda aquimarina	130622_Bmu_chain_19.im	Symb	null	1	2.28714	0.395424
B. minutum	Muricauda aquimarina	130622_Bmu_chain_20.im	Symb	null	1	2.31077	0.439652
B. minutum	Muricauda aquimarina	130622_Bmu_chain_21.im	Symb	null	1	32.6605	0.385366
B. minutum	Muricauda aquimarina	130622_Bmu_chain_4.im	Symb	null	1	3.8216	0.392382
B. minutum	Muricauda aquimarina	130622_Bmu_chain_6.im	Symb	null	1	2.25769	0.362444
B. minutum	Muricauda aquimarina	130622_Bmu_chain_7.im	Symb	null	1	3.90566	0.365976
B. minutum	Muricauda aquimarina	130622_Bmu_chain_8.im	Symb	null	1	2.59855	0.372548
B. minutum	Muricauda aquimarina	130622_Bmu_chain_9.im	Symb	null	1	8.94272	0.427515
S. microadriaticum	Labrenzia alexandrii	020622_AL_chain_13.im	Bact	null	2	4.96602	13.9579
S. microadriaticum	Labrenzia alexandrii	020622_AL_chain_13.im	Bact	null	3	5.21646	7.66911
S. microadriaticum	Labrenzia alexandrii	020622_AL_chain_13.im	Bact	null	4	4.3272	8.97571
S. microadriaticum	Labrenzia alexandrii	020622_AL_chain_13.im	Bact	null	5	4.86127	9.91765
S. microadriaticum	Labrenzia alexandrii	020622_AL_chain_13.im	Bact	null	6	5.76169	4.89688
S. microadriaticum	Labrenzia alexandrii	020622_AL_chain_13.im	Bact	null	7	4.68552	5.65073
S. microadriaticum	Labrenzia alexandrii	020622_AL_chain_13.im	Bact	null	8	5.63017	6.84334
S. microadriaticum	Labrenzia alexandrii	020622_AL_chain_14.im	Bact	null	2	4.54126	9.46024
S. microadriaticum	Labrenzia alexandrii	020622_AL_chain_14.im	Bact	null	3	4.69529	15.287
S. microadriaticum	Labrenzia alexandrii	020622_AL_chain_14.im	Bact	null	4	6.79797	15.8448
S. microadriaticum	Labrenzia alexandrii	020622_AL_chain_14.im	Bact	null	5	8.25818	7.55702
S. microadriaticum	Labrenzia alexandrii	020622_AL_chain_9.im	Bact	null	1	3.51667	10.5571
S. microadriaticum	Labrenzia alexandrii	020622_AL_chain_9.im	Bact	null	2	4.1428	8.35587
S. microadriaticum	Labrenzia alexandrii	020622_AL_chain_9.im	Bact	null	3	5.82808	2.19133
S. microadriaticum	Labrenzia alexandrii	020622_AL_chain_9.im	Bact	null	4	4.10241	14.1229
S. microadriaticum	Labrenzia alexandrii	020622_AL_chain_9.im	Bact	null	5	4.00391	10.1172
S. microadriaticum	Labrenzia alexandrii	020622_Al_test.im	Bact	null	2	5.35075	12.051
S. microadriaticum	Labrenzia alexandrii	020622_Al_test.im	Bact	null	3	5.35759	8.52505
S. microadriaticum	Labrenzia alexandrii	020622_Al_test.im	Bact	null	4	5.5295	8.89842
S. microadriaticum	Labrenzia alexandrii	020622_Al_test.im	Bact	null	5	6.12571	13.4372
S. microadriaticum	Labrenzia alexandrii	030622_AL_chain_1.im	Bact	null	3	4.93977	6.68781
S. microadriaticum	Labrenzia alexandrii	030622_AL_chain_1.im	Bact	null	4	5.10392	11.1897
S. microadriaticum	Labrenzia alexandrii	030622_AL_chain_1.im	Bact	null	5	4.20822	23.9142
S. microadriaticum	Labrenzia alexandrii	030622_AL_chain_1.im	Bact	null	6	4.56689	9.86252
S. microadriaticum	Labrenzia alexandrii	030622_AL_chain_1.im	Bact	null	7	5.10673	9.44391
S. microadriaticum	Labrenzia alexandrii	030622_AL_chain_1.im	Bact	null	8	6.3334	7.51693
S. microadriaticum	Labrenzia alexandrii	030622_AL_chain_1.im	Bact	null	9	5.14323	4.33098
S. microadriaticum	Labrenzia alexandrii	030622_AL_chain_10.im	Bact	null	3	4.60881	7.07465
S. microadriaticum	Labrenzia alexandrii	030622_AL_chain_10.im	Bact	null	4	5.21479	6.64872
S. microadriaticum	Labrenzia alexandrii	030622_AL_chain_10.im	Bact	null	5	4.92498	10.7981
S. microadriaticum	Labrenzia alexandrii	030622_AL_chain_10.im	Bact	null	6	4.30013	6.39789
S. microadriaticum	Labrenzia alexandrii	030622_AL_chain_10.im	Bact	null	7	4.32999	6.03202
S. microadriaticum	Labrenzia alexandrii	030622_AL_chain_10.im	Bact	null	8	3.48379	8.53774
S. microadriaticum	Labrenzia alexandrii	030622_AL_chain_10.im	Bact	null	9	4.08701	8.25118
S. microadriaticum	Labrenzia alexandrii	030622_AL_chain_11.im	Bact	null	3	5.73751	7.15867
S. microadriaticum	Labrenzia alexandrii	030622_AL_chain_11.im	Bact	null	4	6.04896	7.95677
S. microadriaticum	Labrenzia alexandrii	030622_AL_chain_11.im	Bact	null	5	5.96856	3.69291
S. microadriaticum	Labrenzia alexandrii	030622_AL_chain_11.im	Bact	null	6	5.16436	9.45699
S. microadriaticum	Labrenzia alexandrii	030622_AL_chain_11.im	Bact	null	7	6.47513	6.77178
S. microadriaticum	Labrenzia alexandrii	030622_AL_chain_11.im	Bact	null	8	6.06634	4.00652
S. microadriaticum	Labrenzia alexandrii	030622_AL_chain_12.im	Bact	null	2	5.7337	9.91853
S. microadriaticum	Labrenzia alexandrii	030622_AL_chain_12.im	Bact	null	3	5.24313	8.93657
S. microadriaticum	Labrenzia alexandrii	030622_AL_chain_12.im	Bact	null	4	6.04079	9.30705
S. microadriaticum	Labrenzia alexandrii	030622_AL_chain_12.im	Bact	null	5	5.43445	8.86443
S. microadriaticum	Labrenzia alexandrii	030622_AL_chain_13.im	Bact	null	2	6.69366	9.55802
S. microadriaticum	Labrenzia alexandrii	030622_AL_chain_13.im	Bact	null	3	5.74895	7.73549
S. microadriaticum	Labrenzia alexandrii	030622_AL_chain_13.im	Bact	null	4	5.2451	10.7763
S. microadriaticum	Labrenzia alexandrii	030622_AL_chain_13.im	Bact	null	5	3.96166	16.3744
S. microadriaticum	Labrenzia alexandrii	030622_AL_chain_14.im	Bact	null	2	6.33546	7.41512
S. microadriaticum	Labrenzia alexandrii	030622_AL_chain_14.im	Bact	null	3	3.88035	10.8713
S. microadriaticum	Labrenzia alexandrii	030622_AL_chain_14.im	Bact	null	4	4.6266	10.3667
S. microadriaticum	Labrenzia alexandrii	030622_AL_chain_14.im	Bact	null	5	13.441	5.59053
S. microadriaticum	Labrenzia alexandrii	030622_AL_chain_14.im	Bact	null	6	5.39871	5.81304
S. microadriaticum	Labrenzia alexandrii	030622_AL_chain_14.im	Bact	null	7	13.7767	6.78438
S. microadriaticum	Labrenzia alexandrii	030622_AL_chain_14.im	Bact	null	8	17.9792	3.718
S. microadriaticum	Labrenzia alexandrii	030622_AL_chain_15.im	Bact	null	2	4.99425	7.79738
S. microadriaticum	Labrenzia alexandrii	030622_AL_chain_15.im	Bact	null	3	4.75072	1.33735
S. microadriaticum	Labrenzia alexandrii	030622_AL_chain_3.im	Bact	null	1	5.905	10.2052
S. microadriaticum	Labrenzia alexandrii	030622_AL_chain_3.im	Bact	null	2	4.51332	10.8673
S. microadriaticum	Labrenzia alexandrii	030622_AL_chain_3.im	Bact	null	3	4.933	6.57322
S. microadriaticum	Labrenzia alexandrii	030622_AL_chain_3.im	Bact	null	4	5.05257	11.2251
S. microadriaticum	Labrenzia alexandrii	030622_AL_chain_5.im	Bact	null	2	4.38867	11.8186
S. microadriaticum	Labrenzia alexandrii	030622_AL_chain_5.im	Bact	null	3	4.78758	10.6958
S. microadriaticum	Labrenzia alexandrii	030622_AL_chain_5.im	Bact	null	4	5.46564	5.86739
S. microadriaticum	Labrenzia alexandrii	030622_AL_chain_5.im	Bact	null	5	5.57145	7.55334
S. microadriaticum	Labrenzia alexandrii	030622_AL_chain_5.im	Bact	null	6	5.46966	17.8715
S. microadriaticum	Labrenzia alexandrii	030622_AL_chain_5.im	Bact	null	7	6.74902	3.48531
S. microadriaticum	Labrenzia alexandrii	030622_AL_chain_5.im	Bact	null	8	7.45225	3.61095
S. microadriaticum	Labrenzia alexandrii	030622_AL_chain_5.im	Bact	null	9	3.24174	0.514237
S. microadriaticum	Labrenzia alexandrii	030622_AL_chain_5.im	Bact	null	10	7.73027	2.1159
S. microadriaticum	Labrenzia alexandrii	030622_AL_chain_6.im	Bact	null	3	5.23796	10.3389
S. microadriaticum	Labrenzia alexandrii	030622_AL_chain_6.im	Bact	null	4	6.83331	8.26883
S. microadriaticum	Labrenzia alexandrii	030622_AL_chain_6.im	Bact	null	5	7.53418	7.00872
S. microadriaticum	Labrenzia alexandrii	030622_AL_chain_6.im	Bact	null	6	5.45345	10.2974
S. microadriaticum	Labrenzia alexandrii	030622_AL_chain_6.im	Bact	null	7	6.20236	5.45701
S. microadriaticum	Labrenzia alexandrii	030622_AL_chain_6.im	Bact	null	8	6.24172	4.9045
S. microadriaticum	Labrenzia alexandrii	030622_AL_chain_6.im	Bact	null	9	7.37947	2.98327
S. microadriaticum	Labrenzia alexandrii	030622_AL_chain_8.im	Bact	null	3	7.17917	7.35119
S. microadriaticum	Labrenzia alexandrii	030622_AL_chain_8.im	Bact	null	4	18.4438	1.75378
S. microadriaticum	Labrenzia alexandrii	030622_AL_chain_8.im	Bact	null	6	5.59081	7.57663
S. microadriaticum	Labrenzia alexandrii	030622_AL_chain_8.im	Bact	null	7	6.35678	6.7404
S. microadriaticum	Labrenzia alexandrii	030622_AL_chain_8.im	Bact	null	8	4.27912	4.42262
S. microadriaticum	Labrenzia alexandrii	030622_AL_chain_8.im	Bact	null	9	5.69773	7.59702
S. microadriaticum	Labrenzia alexandrii	030622_AL_chain_8.im	Bact	null	10	5.97008	10.0976
S. microadriaticum	Labrenzia alexandrii	030622_AL_chain_8.im	Bact	null	11	6.50813	21.0006
S. microadriaticum	Labrenzia alexandrii	030622_AL_chain_9.im	Bact	null	2	2.98804	11.0448
S. microadriaticum	Labrenzia alexandrii	030622_AL_chain_9.im	Bact	null	3	3.52311	9.50791
S. microadriaticum	Labrenzia alexandrii	030622_AL_chain_9.im	Bact	null	4	3.14418	11.8923
S. microadriaticum	Labrenzia alexandrii	030622_AL_chain_9.im	Bact	null	5	4.07551	7.99407
S. microadriaticum	Labrenzia alexandrii	030622_AL_chain_9.im	Bact	null	6	2.90612	9.06447
S. microadriaticum	Labrenzia alexandrii	030622_AL_chain_9.im	Bact	null	7	3.19337	10.2784
S. microadriaticum	Labrenzia alexandrii	030622_AL_chain_9.im	Bact	null	8	4.00936	8.52455
S. microadriaticum	Labrenzia alexandrii	030622_AL_chain_9.im	Bact	null	9	3.17239	10.4248
S. microadriaticum	Labrenzia alexandrii	020622_AL_chain_13.im	Symb	null	1	9.75752	0.871213
S. microadriaticum	Labrenzia alexandrii	020622_AL_chain_14.im	Symb	null	1	35.0555	0.369201
S. microadriaticum	Labrenzia alexandrii	020622_AL_chain_9.im	Symb	null	7	5.06515	4.19439
S. microadriaticum	Labrenzia alexandrii	020622_Al_test.im	Symb	null	1	23.6925	0.40728
S. microadriaticum	Labrenzia alexandrii	030622_AL_chain_1.im	Symb	null	1	23.7361	1.3188
S. microadriaticum	Labrenzia alexandrii	030622_AL_chain_1.im	Symb	null	2	9.04756	3.66635
S. microadriaticum	Labrenzia alexandrii	030622_AL_chain_10.im	Symb	null	2	19.4271	0.530934
S. microadriaticum	Labrenzia alexandrii	030622_AL_chain_10.im	Symb	null	10	17.6517	0.886124
S. microadriaticum	Labrenzia alexandrii	030622_AL_chain_10.im	Symb	null	11	3.89592	0.964921
S. microadriaticum	Labrenzia alexandrii	030622_AL_chain_11.im	Symb	null	1	3.76279	0.602364
S. microadriaticum	Labrenzia alexandrii	030622_AL_chain_11.im	Symb	null	2	10.7769	1.04056
S. microadriaticum	Labrenzia alexandrii	030622_AL_chain_12.im	Symb	null	1	21.4743	1.28808
S. microadriaticum	Labrenzia alexandrii	030622_AL_chain_13.im	Symb	null	1	25.7565	0.417784
S. microadriaticum	Labrenzia alexandrii	030622_AL_chain_14.im	Symb	null	1	27.8996	1.18598
S. microadriaticum	Labrenzia alexandrii	030622_AL_chain_15.im	Symb	null	1	15.1894	0.579893
S. microadriaticum	Labrenzia alexandrii	030622_AL_chain_3.im	Symb	null	5	11.0292	0.920006
S. microadriaticum	Labrenzia alexandrii	030622_AL_chain_5.im	Symb	null	1	19.0672	0.753365
S. microadriaticum	Labrenzia alexandrii	030622_AL_chain_6.im	Symb	null	2	23.3247	1.01747
S. microadriaticum	Labrenzia alexandrii	030622_AL_chain_8.im	Symb	null	2	22.0921	0.508702
S. microadriaticum	Labrenzia alexandrii	030622_AL_chain_9.im	Symb	null	1	13.4757	0.899598
S. microadriaticum	Marinobacter sp.	060622_AM_chain_6.im	Bact	null	2	10.3973	8.64431
S. microadriaticum	Marinobacter sp.	060622_AM_chain_6.im	Bact	null	3	17.2127	1.73761
S. microadriaticum	Marinobacter sp.	060622_AM_chain_6.im	Bact	null	4	8.52451	3.58963
S. microadriaticum	Marinobacter sp.	060622_AM_chain_6.im	Bact	null	5	8.57725	4.23944
S. microadriaticum	Marinobacter sp.	060622_AM_chain_6.im	Bact	null	6	8.13234	7.8073
S. microadriaticum	Marinobacter sp.	060622_AM_chain_6.im	Bact	null	7	7.02614	3.60918
S. microadriaticum	Marinobacter sp.	070622_AM_chain_1.im	Bact	null	5	15.8471	8.04658
S. microadriaticum	Marinobacter sp.	070622_AM_chain_1.im	Bact	null	6	7.61243	7.76158
S. microadriaticum	Marinobacter sp.	070622_AM_chain_1.im	Bact	null	7	6.70852	5.40854
S. microadriaticum	Marinobacter sp.	070622_AM_chain_1.im	Bact	null	8	5.74133	9.60999
S. microadriaticum	Marinobacter sp.	070622_AM_chain_1.im	Bact	null	9	6.25024	8.6317
S. microadriaticum	Marinobacter sp.	070622_AM_chain_10.im	Bact	null	2	6.38931	5.94257
S. microadriaticum	Marinobacter sp.	070622_AM_chain_10.im	Bact	null	3	8.95296	9.54412
S. microadriaticum	Marinobacter sp.	070622_AM_chain_10.im	Bact	null	4	9.37484	3.70362
S. microadriaticum	Marinobacter sp.	070622_AM_chain_10.im	Bact	null	5	6.38889	11.1454
S. microadriaticum	Marinobacter sp.	070622_AM_chain_10.im	Bact	null	6	6.51403	10.5116
S. microadriaticum	Marinobacter sp.	070622_AM_chain_10.im	Bact	null	7	6.06231	7.45296
S. microadriaticum	Marinobacter sp.	070622_AM_chain_11.im	Bact	null	2	6.7962	9.53194
S. microadriaticum	Marinobacter sp.	070622_AM_chain_11.im	Bact	null	3	12.822	10.6903
S. microadriaticum	Marinobacter sp.	070622_AM_chain_11.im	Bact	null	4	13.5172	2.82282
S. microadriaticum	Marinobacter sp.	070622_AM_chain_11.im	Bact	null	5	5.97057	11.2341
S. microadriaticum	Marinobacter sp.	070622_AM_chain_11.im	Bact	null	6	5.38518	11.2894
S. microadriaticum	Marinobacter sp.	070622_AM_chain_11.im	Bact	null	7	5.97562	13.339
S. microadriaticum	Marinobacter sp.	070622_AM_chain_13.im	Bact	null	2	5.65428	10.9704
S. microadriaticum	Marinobacter sp.	070622_AM_chain_13.im	Bact	null	3	6.02017	6.02015
S. microadriaticum	Marinobacter sp.	070622_AM_chain_13.im	Bact	null	4	6.4372	7.73132
S. microadriaticum	Marinobacter sp.	070622_AM_chain_13.im	Bact	null	5	5.709	2.99449
S. microadriaticum	Marinobacter sp.	070622_AM_chain_13.im	Bact	null	6	6.08046	7.14476
S. microadriaticum	Marinobacter sp.	070622_AM_chain_13.im	Bact	null	7	5.19067	9.42833
S. microadriaticum	Marinobacter sp.	070622_AM_chain_14.im	Bact	null	4	10.2497	8.87517
S. microadriaticum	Marinobacter sp.	070622_AM_chain_14.im	Bact	null	5	8.22711	8.25289
S. microadriaticum	Marinobacter sp.	070622_AM_chain_14.im	Bact	null	6	4.29933	8.56825
S. microadriaticum	Marinobacter sp.	070622_AM_chain_14.im	Bact	null	7	5.93156	7.8721
S. microadriaticum	Marinobacter sp.	070622_AM_chain_17.im	Bact	null	3	9.44169	9.91242
S. microadriaticum	Marinobacter sp.	070622_AM_chain_17.im	Bact	null	4	7.7749	6.92531
S. microadriaticum	Marinobacter sp.	070622_AM_chain_17.im	Bact	null	5	5.61077	2.86844
S. microadriaticum	Marinobacter sp.	070622_AM_chain_17.im	Bact	null	6	6.41836	4.60349
S. microadriaticum	Marinobacter sp.	070622_AM_chain_18.im	Bact	null	5	10.8063	5.91026
S. microadriaticum	Marinobacter sp.	070622_AM_chain_18.im	Bact	null	6	7.93079	7.4516
S. microadriaticum	Marinobacter sp.	070622_AM_chain_18.im	Bact	null	7	7.99106	6.73844
S. microadriaticum	Marinobacter sp.	070622_AM_chain_18.im	Bact	null	8	7.25997	9.03359
S. microadriaticum	Marinobacter sp.	070622_AM_chain_18.im	Bact	null	9	6.4295	9.25133
S. microadriaticum	Marinobacter sp.	070622_AM_chain_18.im	Bact	null	10	7.07942	6.12452
S. microadriaticum	Marinobacter sp.	070622_AM_chain_18.im	Bact	null	11	6.9402	8.55632
S. microadriaticum	Marinobacter sp.	070622_AM_chain_18.im	Bact	null	12	6.69346	5.50466
S. microadriaticum	Marinobacter sp.	070622_AM_chain_18.im	Bact	null	13	6.54051	7.76182
S. microadriaticum	Marinobacter sp.	070622_AM_chain_18.im	Bact	null	14	7.46256	9.00988
S. microadriaticum	Marinobacter sp.	070622_AM_chain_18.im	Bact	null	15	7.34803	5.95304
S. microadriaticum	Marinobacter sp.	070622_AM_chain_18.im	Bact	null	16	7.29212	2.32086
S. microadriaticum	Marinobacter sp.	070622_AM_chain_18.im	Bact	null	17	10.6577	4.93616
S. microadriaticum	Marinobacter sp.	070622_AM_chain_19.im	Bact	null	2	5.88024	11.0287
S. microadriaticum	Marinobacter sp.	070622_AM_chain_19.im	Bact	null	3	7.08988	8.24751
S. microadriaticum	Marinobacter sp.	070622_AM_chain_19.im	Bact	null	4	6.75726	8.76168
S. microadriaticum	Marinobacter sp.	070622_AM_chain_19.im	Bact	null	5	6.87946	5.48358
S. microadriaticum	Marinobacter sp.	070622_AM_chain_19.im	Bact	null	6	7.08046	5.83615
S. microadriaticum	Marinobacter sp.	070622_AM_chain_19.im	Bact	null	7	5.93519	7.84198
S. microadriaticum	Marinobacter sp.	070622_AM_chain_19.im	Bact	null	8	6.18584	10.1935
S. microadriaticum	Marinobacter sp.	070622_AM_chain_19.im	Bact	null	9	6.31108	12.1675
S. microadriaticum	Marinobacter sp.	070622_AM_chain_2.im	Bact	null	2	6.19385	6.55755
S. microadriaticum	Marinobacter sp.	070622_AM_chain_2.im	Bact	null	3	5.42398	2.24034
S. microadriaticum	Marinobacter sp.	070622_AM_chain_2.im	Bact	null	4	19.7342	0.449168
S. microadriaticum	Marinobacter sp.	070622_AM_chain_20.im	Bact	null	2	6.67285	7.64382
S. microadriaticum	Marinobacter sp.	070622_AM_chain_20.im	Bact	null	3	7.30411	12.8542
S. microadriaticum	Marinobacter sp.	070622_AM_chain_20.im	Bact	null	4	8.08464	8.17206
S. microadriaticum	Marinobacter sp.	070622_AM_chain_20.im	Bact	null	5	8.2536	16.1929
S. microadriaticum	Marinobacter sp.	070622_AM_chain_20.im	Bact	null	6	14.7843	5.00663
S. microadriaticum	Marinobacter sp.	070622_AM_chain_3.im	Bact	null	4	7.27203	7.66283
S. microadriaticum	Marinobacter sp.	070622_AM_chain_3.im	Bact	null	5	7.95921	4.95986
S. microadriaticum	Marinobacter sp.	070622_AM_chain_3.im	Bact	null	6	11.9322	3.76958
S. microadriaticum	Marinobacter sp.	070622_AM_chain_3.im	Bact	null	7	7.79972	12.6681
S. microadriaticum	Marinobacter sp.	070622_AM_chain_3.im	Bact	null	8	9.86613	5.46378
S. microadriaticum	Marinobacter sp.	070622_AM_chain_5.im	Bact	null	2	6.52647	5.78778
S. microadriaticum	Marinobacter sp.	070622_AM_chain_5.im	Bact	null	3	6.29411	16.1947
S. microadriaticum	Marinobacter sp.	070622_AM_chain_5.im	Bact	null	4	6.18275	6.53096
S. microadriaticum	Marinobacter sp.	070622_AM_chain_5.im	Bact	null	9	6.17931	2.23318
S. microadriaticum	Marinobacter sp.	070622_AM_chain_5.im	Bact	null	5	7.03001	8.52123
S. microadriaticum	Marinobacter sp.	070622_AM_chain_5.im	Bact	null	6	6.67381	9.41615
S. microadriaticum	Marinobacter sp.	070622_AM_chain_5.im	Bact	null	7	6.0882	7.3074
S. microadriaticum	Marinobacter sp.	070622_AM_chain_6.im	Bact	null	2	8.53838	7.34446
S. microadriaticum	Marinobacter sp.	070622_AM_chain_6.im	Bact	null	3	8.70676	8.71873
S. microadriaticum	Marinobacter sp.	070622_AM_chain_6.im	Bact	null	4	7.25098	6.92065
S. microadriaticum	Marinobacter sp.	070622_AM_chain_6.im	Bact	null	5	8.09598	8.36709
S. microadriaticum	Marinobacter sp.	070622_AM_chain_6.im	Bact	null	6	5.70252	8.15184
S. microadriaticum	Marinobacter sp.	070622_AM_chain_7.im	Bact	null	2	8.32122	9.25747
S. microadriaticum	Marinobacter sp.	070622_AM_chain_7.im	Bact	null	3	9.02723	2.80101
S. microadriaticum	Marinobacter sp.	070622_AM_chain_8.im	Bact	null	2	5.85749	7.28702
S. microadriaticum	Marinobacter sp.	070622_AM_chain_8.im	Bact	null	3	7.54367	8.09276
S. microadriaticum	Marinobacter sp.	070622_AM_chain_8.im	Bact	null	4	14.3966	7.57147
S. microadriaticum	Marinobacter sp.	070622_AM_chain_8.im	Bact	null	5	16.5124	7.36891
S. microadriaticum	Marinobacter sp.	070622_AM_chain_8.im	Bact	null	6	5.84964	8.48062
S. microadriaticum	Marinobacter sp.	070622_AM_chain_9.im	Bact	null	2	13.2132	8.15873
S. microadriaticum	Marinobacter sp.	070622_AM_chain_9.im	Bact	null	3	6.50594	8.12194
S. microadriaticum	Marinobacter sp.	070622_AM_chain_9.im	Bact	null	4	7.56752	8.65513
S. microadriaticum	Marinobacter sp.	070622_AM_chain_9.im	Bact	null	5	8.99784	8.96989
S. microadriaticum	Marinobacter sp.	060622_AM_chain_6.im	Symb	null	1	28.5591	0.444911
S. microadriaticum	Marinobacter sp.	070622_AM_chain_1.im	Symb	null	2	23.0032	0.805801
S. microadriaticum	Marinobacter sp.	070622_AM_chain_1.im	Symb	null	3	6.08851	0.439923
S. microadriaticum	Marinobacter sp.	070622_AM_chain_1.im	Symb	null	4	24.6722	0.445682
S. microadriaticum	Marinobacter sp.	070622_AM_chain_10.im	Symb	null	1	14.4062	0.412278
S. microadriaticum	Marinobacter sp.	070622_AM_chain_11.im	Symb	null	1	24.7675	0.454353
S. microadriaticum	Marinobacter sp.	070622_AM_chain_13.im	Symb	null	1	23.2493	0.388394
S. microadriaticum	Marinobacter sp.	070622_AM_chain_14.im	Symb	null	1	20.3144	1.67438
S. microadriaticum	Marinobacter sp.	070622_AM_chain_14.im	Symb	null	2	23.2921	0.454495
S. microadriaticum	Marinobacter sp.	070622_AM_chain_14.im	Symb	null	3	24.081	0.813532
S. microadriaticum	Marinobacter sp.	070622_AM_chain_17.im	Symb	null	1	23.3882	0.793557
S. microadriaticum	Marinobacter sp.	070622_AM_chain_17.im	Symb	null	2	17.9126	1.12522
S. microadriaticum	Marinobacter sp.	070622_AM_chain_18.im	Symb	null	1	20.6027	0.493503
S. microadriaticum	Marinobacter sp.	070622_AM_chain_18.im	Symb	null	2	14.3973	0.832981
S. microadriaticum	Marinobacter sp.	070622_AM_chain_18.im	Symb	null	3	4.87997	0.539362
S. microadriaticum	Marinobacter sp.	070622_AM_chain_18.im	Symb	null	4	25.0178	0.501727
S. microadriaticum	Marinobacter sp.	070622_AM_chain_19.im	Symb	null	1	23.47	0.435023
S. microadriaticum	Marinobacter sp.	070622_AM_chain_2.im	Symb	null	1	23.3374	0.389517
S. microadriaticum	Marinobacter sp.	070622_AM_chain_20.im	Symb	null	1	20.1239	1.37822
S. microadriaticum	Marinobacter sp.	070622_AM_chain_3.im	Symb	null	2	8.35231	0.427353
S. microadriaticum	Marinobacter sp.	070622_AM_chain_3.im	Symb	null	3	23.3516	0.414967
S. microadriaticum	Marinobacter sp.	070622_AM_chain_5.im	Symb	null	1	13.0028	1.7224
S. microadriaticum	Marinobacter sp.	070622_AM_chain_6.im	Symb	null	1	24.1204	0.422406
S. microadriaticum	Marinobacter sp.	070622_AM_chain_7.im	Symb	null	1	22.0334	0.377683
S. microadriaticum	Marinobacter sp.	070622_AM_chain_8.im	Symb	null	1	24.2955	1.38929
S. microadriaticum	Marinobacter sp.	070622_AM_chain_9.im	Symb	null	1	27.7697	0.500479
S. microadriaticum	Muricauda aquimarina	080622_AMu_chain_10.im	Bact	null	2	8.95274	2.6288
S. microadriaticum	Muricauda aquimarina	080622_AMu_chain_10.im	Bact	null	3	3.62208	5.48585
S. microadriaticum	Muricauda aquimarina	080622_AMu_chain_10.im	Bact	null	4	5.03109	1.55321
S. microadriaticum	Muricauda aquimarina	080622_AMu_chain_12.im	Bact	null	2	7.2327	3.80411
S. microadriaticum	Muricauda aquimarina	080622_AMu_chain_12.im	Bact	null	3	9.52434	2.42555
S. microadriaticum	Muricauda aquimarina	080622_AMu_chain_12.im	Bact	null	4	10.0293	1.78975
S. microadriaticum	Muricauda aquimarina	080622_AMu_chain_12.im	Bact	null	5	7.93482	1.33622
S. microadriaticum	Muricauda aquimarina	080622_AMu_chain_14.im	Bact	null	2	9.11852	2.15751
S. microadriaticum	Muricauda aquimarina	080622_AMu_chain_14.im	Bact	null	3	9.58836	1.62806
S. microadriaticum	Muricauda aquimarina	080622_AMu_chain_14.im	Bact	null	4	11.1947	1.70904
S. microadriaticum	Muricauda aquimarina	080622_AMu_chain_14.im	Bact	null	5	11.0165	2.31979
S. microadriaticum	Muricauda aquimarina	080622_AMu_chain_14.im	Bact	null	6	10.4013	1.01714
S. microadriaticum	Muricauda aquimarina	080622_AMu_chain_15.im	Bact	null	2	5.33164	5.70799
S. microadriaticum	Muricauda aquimarina	080622_AMu_chain_15.im	Bact	null	3	6.84298	2.13273
S. microadriaticum	Muricauda aquimarina	080622_AMu_chain_16.im	Bact	null	2	8.40429	1.50693
S. microadriaticum	Muricauda aquimarina	080622_AMu_chain_16.im	Bact	null	3	13.1503	0.79101
S. microadriaticum	Muricauda aquimarina	080622_AMu_chain_17.im	Bact	null	2	8.4933	1.38097
S. microadriaticum	Muricauda aquimarina	080622_AMu_chain_17.im	Bact	null	3	8.73568	1.77341
S. microadriaticum	Muricauda aquimarina	080622_AMu_chain_17.im	Bact	null	4	7.45028	1.71073
S. microadriaticum	Muricauda aquimarina	080622_AMu_chain_17.im	Bact	null	5	8.23815	1.38905
S. microadriaticum	Muricauda aquimarina	080622_AMu_chain_19.im	Bact	null	2	9.37907	2.58432
S. microadriaticum	Muricauda aquimarina	080622_AMu_chain_19.im	Bact	null	3	8.23062	1.63498
S. microadriaticum	Muricauda aquimarina	080622_AMu_chain_19.im	Bact	null	4	9.73904	1.54873
S. microadriaticum	Muricauda aquimarina	080622_AMu_chain_19.im	Bact	null	5	4.37838	1.662
S. microadriaticum	Muricauda aquimarina	080622_AMu_chain_19.im	Bact	null	6	8.80342	1.35528
S. microadriaticum	Muricauda aquimarina	080622_AMu_chain_21.im	Bact	null	3	4.21368	0.384935
S. microadriaticum	Muricauda aquimarina	080622_AMu_chain_21.im	Bact	null	4	11.6259	2.8977
S. microadriaticum	Muricauda aquimarina	080622_AMu_chain_21.im	Bact	null	5	7.16512	1.9379
S. microadriaticum	Muricauda aquimarina	080622_AMu_chain_22.im	Bact	null	2	9.65594	2.42298
S. microadriaticum	Muricauda aquimarina	080622_AMu_chain_22.im	Bact	null	3	7.63329	2.64794
S. microadriaticum	Muricauda aquimarina	080622_AMu_chain_22.im	Bact	null	4	8.196	1.53599
S. microadriaticum	Muricauda aquimarina	080622_AMu_chain_22.im	Bact	null	5	9.99327	1.04972
S. microadriaticum	Muricauda aquimarina	080622_AMu_chain_23.im	Bact	null	2	9.11257	1.72011
S. microadriaticum	Muricauda aquimarina	080622_AMu_chain_23.im	Bact	null	3	7.97513	1.37966
S. microadriaticum	Muricauda aquimarina	080622_AMu_chain_24.im	Bact	null	2	6.12273	0.966248
S. microadriaticum	Muricauda aquimarina	080622_AMu_chain_24.im	Bact	null	3	6.52626	0.367747
S. microadriaticum	Muricauda aquimarina	080622_AMu_chain_24.im	Bact	null	4	9.96254	1.14404
S. microadriaticum	Muricauda aquimarina	080622_AMu_chain_3.im	Bact	null	2	9.53191	1.45036
S. microadriaticum	Muricauda aquimarina	080622_AMu_chain_3.im	Bact	null	3	11.467	1.3797
S. microadriaticum	Muricauda aquimarina	080622_AMu_chain_3.im	Bact	null	4	10.261	1.54461
S. microadriaticum	Muricauda aquimarina	080622_AMu_chain_3.im	Bact	null	5	9.24844	2.67779
S. microadriaticum	Muricauda aquimarina	080622_AMu_chain_3.im	Bact	null	6	5.39057	2.24817
S. microadriaticum	Muricauda aquimarina	080622_AMu_chain_3.im	Bact	null	7	6.18993	2.11299
S. microadriaticum	Muricauda aquimarina	080622_AMu_chain_4.im	Bact	null	2	4.68385	3.3635
S. microadriaticum	Muricauda aquimarina	080622_AMu_chain_4.im	Bact	null	3	6.60705	1.92719
S. microadriaticum	Muricauda aquimarina	080622_AMu_chain_5.im	Bact	null	2	16.9278	1.21826
S. microadriaticum	Muricauda aquimarina	080622_AMu_chain_5.im	Bact	null	3	16.6238	2.24199
S. microadriaticum	Muricauda aquimarina	080622_AMu_chain_6.im	Bact	null	2	12.2003	1.99838
S. microadriaticum	Muricauda aquimarina	080622_AMu_chain_6.im	Bact	null	3	10.1989	2.5323
S. microadriaticum	Muricauda aquimarina	080622_AMu_chain_6.im	Bact	null	4	14.4079	1.29409
S. microadriaticum	Muricauda aquimarina	080622_AMu_chain_6.im	Bact	null	5	8.46565	2.73086
S. microadriaticum	Muricauda aquimarina	080622_AMu_chain_6.im	Bact	null	6	9.49678	1.13381
S. microadriaticum	Muricauda aquimarina	080622_AMu_chain_6.im	Bact	null	7	6.66143	2.26927
S. microadriaticum	Muricauda aquimarina	080622_AMu_chain_6.im	Bact	null	8	9.75298	7.74542
S. microadriaticum	Muricauda aquimarina	080622_AMu_chain_7.im	Bact	null	3	12.2513	2.47151
S. microadriaticum	Muricauda aquimarina	080622_AMu_chain_7.im	Bact	null	4	12.0948	1.96085
S. microadriaticum	Muricauda aquimarina	080622_AMu_chain_7.im	Bact	null	5	27.5527	1.41128
S. microadriaticum	Muricauda aquimarina	080622_AMu_chain_7.im	Bact	null	6	9.39489	3.12923
S. microadriaticum	Muricauda aquimarina	080622_AMu_chain_8.im	Bact	null	2	18.2426	0.92409
S. microadriaticum	Muricauda aquimarina	080622_AMu_chain_8.im	Bact	null	3	10.7792	0.82837
S. microadriaticum	Muricauda aquimarina	080622_AMu_chain_9.im	Bact	null	2	9.90195	2.41411
S. microadriaticum	Muricauda aquimarina	080622_AMu_chain_9.im	Bact	null	3	8.98737	1.83396
S. microadriaticum	Muricauda aquimarina	080622_AMu_chain_9.im	Bact	null	4	11.0552	1.95859
S. microadriaticum	Muricauda aquimarina	080622_AMu_chain_10.im	Symb	null	1	25.8035	0.371749
S. microadriaticum	Muricauda aquimarina	080622_AMu_chain_12.im	Symb	null	1	18.5556	0.376898
S. microadriaticum	Muricauda aquimarina	080622_AMu_chain_14.im	Symb	null	1	23.584	0.460328
S. microadriaticum	Muricauda aquimarina	080622_AMu_chain_15.im	Symb	null	1	24.9468	0.416084
S. microadriaticum	Muricauda aquimarina	080622_AMu_chain_16.im	Symb	null	1	32.9401	0.399063
S. microadriaticum	Muricauda aquimarina	080622_AMu_chain_17.im	Symb	null	1	27.3002	0.428953
S. microadriaticum	Muricauda aquimarina	080622_AMu_chain_19.im	Symb	null	1	2.95606	0.38555
S. microadriaticum	Muricauda aquimarina	080622_AMu_chain_21.im	Symb	null	1	26.4387	0.372876
S. microadriaticum	Muricauda aquimarina	080622_AMu_chain_21.im	Symb	null	2	31.5135	0.367687
S. microadriaticum	Muricauda aquimarina	080622_AMu_chain_22.im	Symb	null	1	19.4866	0.428348
S. microadriaticum	Muricauda aquimarina	080622_AMu_chain_23.im	Symb	null	1	21.4359	0.393015
S. microadriaticum	Muricauda aquimarina	080622_AMu_chain_24.im	Symb	null	1	22.1836	0.37272
S. microadriaticum	Muricauda aquimarina	080622_AMu_chain_3.im	Symb	null	1	24.9848	0.385831
S. microadriaticum	Muricauda aquimarina	080622_AMu_chain_4.im	Symb	null	1	5.74878	0.385947
S. microadriaticum	Muricauda aquimarina	080622_AMu_chain_5.im	Symb	null	1	20.8189	0.465361
S. microadriaticum	Muricauda aquimarina	080622_AMu_chain_6.im	Symb	null	1	21.734	1.2122
S. microadriaticum	Muricauda aquimarina	080622_AMu_chain_7.im	Symb	null	1	31.9246	0.497832
S. microadriaticum	Muricauda aquimarina	080622_AMu_chain_7.im	Symb	null	2	20.4201	0.394852
S. microadriaticum	Muricauda aquimarina	080622_AMu_chain_8.im	Symb	null	1	20.0475	0.391345
S. microadriaticum	Muricauda aquimarina	080622_AMu_chain_9.im	Symb	null	1	24.0083	0.372865
unlabelled	na	140622_U_chain_1.im	Bact	null	2	2.09568	0.377368
unlabelled	na	140622_U_chain_1.im	Bact	null	3	2.11978	0.38758
unlabelled	na	140622_U_chain_10.im	Bact	null	2	2.11024	0.372153
unlabelled	na	140622_U_chain_10.im	Bact	null	3	2.11802	0.37636
unlabelled	na	140622_U_chain_10.im	Bact	null	4	2.13006	0.369645
unlabelled	na	140622_U_chain_10.im	Bact	null	5	2.11675	0.372504
unlabelled	na	140622_U_chain_10.im	Bact	null	6	2.14125	0.379207
unlabelled	na	140622_U_chain_10.im	Bact	null	7	2.11946	0.371938
unlabelled	na	140622_U_chain_10.im	Bact	null	8	2.05708	0.369503
unlabelled	na	140622_U_chain_11.im	Bact	null	2	2.09831	0.373107
unlabelled	na	140622_U_chain_11.im	Bact	null	3	2.08535	0.391941
unlabelled	na	140622_U_chain_12.im	Bact	null	2	2.11024	0.373555
unlabelled	na	140622_U_chain_12.im	Bact	null	3	2.09669	0.378379
unlabelled	na	140622_U_chain_12.im	Bact	null	4	2.10146	0.375699
unlabelled	na	140622_U_chain_12.im	Bact	null	5	2.09703	0.418885
unlabelled	na	140622_U_chain_13.im	Bact	null	2	2.10681	0.452221
unlabelled	na	140622_U_chain_13.im	Bact	null	3	2.12769	0.368837
unlabelled	na	140622_U_chain_13.im	Bact	null	4	2.10891	0.362049
unlabelled	na	140622_U_chain_13.im	Bact	null	5	2.0271	0.4444
unlabelled	na	140622_U_chain_13.im	Bact	null	6	2.16401	0.432619
unlabelled	na	140622_U_chain_14.im	Bact	null	3	2.11695	0.366648
unlabelled	na	140622_U_chain_14.im	Bact	null	4	2.08981	0.395813
unlabelled	na	140622_U_chain_15.im	Bact	null	2	2.03544	0.38166
unlabelled	na	140622_U_chain_15.im	Bact	null	3	2.05245	0.384829
unlabelled	na	140622_U_chain_15.im	Bact	null	4	2.09319	0.454314
unlabelled	na	140622_U_chain_15.im	Bact	null	5	2.05954	0.43221
unlabelled	na	140622_U_chain_15.im	Bact	null	6	2.0929	0.440815
unlabelled	na	140622_U_chain_2.im	Bact	null	2	2.10429	0.361865
unlabelled	na	140622_U_chain_2.im	Bact	null	3	2.13492	0.380712
unlabelled	na	140622_U_chain_4.im	Bact	null	2	2.14157	-0.00368
unlabelled	na	140622_U_chain_5.im	Bact	null	2	2.12227	0.378526
unlabelled	na	140622_U_chain_5.im	Bact	null	3	2.06642	0.389372
unlabelled	na	140622_U_chain_5.im	Bact	null	4	2.1026	0.406965
unlabelled	na	140622_U_chain_5.im	Bact	null	5	2.13237	0.37964
unlabelled	na	140622_U_chain_5.im	Bact	null	6	2.07248	0.360356
unlabelled	na	140622_U_chain_5.im	Bact	null	7	2.12143	0.385582
unlabelled	na	140622_U_chain_6.im	Bact	null	2	2.14271	0.38322
unlabelled	na	140622_U_chain_6.im	Bact	null	3	2.07707	0.38839
unlabelled	na	140622_U_chain_6.im	Bact	null	4	2.12771	0.394355
unlabelled	na	140622_U_chain_6.im	Bact	null	5	2.15693	0.378474
unlabelled	na	140622_U_chain_6.im	Bact	null	6	2.11369	0.368055
unlabelled	na	140622_U_chain_7.im	Bact	null	2	2.11918	0.373784
unlabelled	na	140622_U_chain_7.im	Bact	null	3	2.11742	0.382302
unlabelled	na	140622_U_chain_7.im	Bact	null	4	2.11871	0.378812
unlabelled	na	140622_U_chain_8.im	Bact	null	3	2.1333	0.377355
unlabelled	na	140622_U_chain_8.im	Bact	null	4	2.0843	0.375683
unlabelled	na	140622_U_chain_8.im	Bact	null	5	2.09327	0.417071
unlabelled	na	140622_U_chain_9.im	Bact	null	3	2.11484	0.375232
unlabelled	na	140622_U_chain_9.im	Bact	null	4	2.08779	0.3869
unlabelled	na	140622_U_chain_9.im	Bact	null	5	2.10873	0.376459
unlabelled	na	140622_U_chain_9.im	Bact	null	6	2.1699	0.375351
unlabelled	na	140622_U_chain_9.im	Bact	null	7	2.09944	0.376234
unlabelled	na	140622_U_chain_9.im	Bact	null	8	2.13324	0.39943
unlabelled	na	140622_U_chain_9.im	Bact	null	9	2.08308	0.36487
unlabelled	na	140622_U_chain2_1.im	Bact	null	2	2.11928	0.398832
unlabelled	na	140622_U_chain2_1.im	Bact	null	3	2.11546	0.370793
unlabelled	na	140622_U_chain2_2.im	Bact	null	3	2.06618	0.376218
unlabelled	na	140622_U_chain2_2.im	Bact	null	4	2.11215	0.372659
unlabelled	na	140622_U_chain2_2.im	Bact	null	5	2.13674	0.365581
unlabelled	na	140622_U_chain2_2.im	Bact	null	6	2.11243	0.371653
unlabelled	na	140622_U_chain2_3.im	Bact	null	4	2.09923	0.35839
unlabelled	na	140622_U_chain2_3.im	Bact	null	5	2.13312	0.374164
unlabelled	na	140622_U_chain2_4.im	Bact	null	2	2.11693	0.372497
unlabelled	na	140622_U_chain2_4.im	Bact	null	3	2.09387	0.36378
unlabelled	na	140622_U_chain2_4.im	Bact	null	4	2.05052	0.369957
unlabelled	na	140622_U_chain2_4.im	Bact	null	5	2.1016	0.362768
unlabelled	na	140622_U_chain2_4.im	Bact	null	6	2.12292	0.387218
unlabelled	na	140622_U_chain2_4.im	Bact	null	7	2.09436	0.37282
unlabelled	na	140622_U_chain2_5.im	Bact	null	2	2.14511	0.369815
unlabelled	na	140622_U_chain2_5.im	Bact	null	3	2.10345	0.369506
unlabelled	na	140622_U_chain2_5.im	Bact	null	4	2.03529	0.369193
unlabelled	na	140622_U_chain2_6.im	Bact	null	3	2.16286	0.375144
unlabelled	na	140622_U_chain2_6.im	Bact	null	4	2.13621	0.371675
unlabelled	na	140622_U_chain_1.im	Symb	null	1	2.13196	0.423419
unlabelled	na	140622_U_chain_10.im	Symb	null	1	2.10419	0.416576
unlabelled	na	140622_U_chain_11.im	Symb	null	1	2.12048	0.415089
unlabelled	na	140622_U_chain_12.im	Symb	null	1	2.09268	0.39455
unlabelled	na	140622_U_chain_13.im	Symb	null	1	2.13028	0.405322
unlabelled	na	140622_U_chain_14.im	Symb	null	1	2.1073	0.420762
unlabelled	na	140622_U_chain_14.im	Symb	null	2	2.10115	0.371104
unlabelled	na	140622_U_chain_15.im	Symb	null	1	2.10431	0.464534
unlabelled	na	140622_U_chain_2.im	Symb	null	1	2.17003	0.386143
unlabelled	na	140622_U_chain_4.im	Symb	null	1	2.13305	-0.00368
unlabelled	na	140622_U_chain_5.im	Symb	null	1	2.1192	0.382309
unlabelled	na	140622_U_chain_6.im	Symb	null	1	2.12839	0.38778
unlabelled	na	140622_U_chain_7.im	Symb	null	1	2.12489	0.410976
unlabelled	na	140622_U_chain_8.im	Symb	null	1	2.13602	0.382087
unlabelled	na	140622_U_chain_8.im	Symb	null	2	2.11096	0.387794
unlabelled	na	140622_U_chain_9.im	Symb	null	1	2.12138	0.410484
unlabelled	na	140622_U_chain_9.im	Symb	null	2	2.1548	0.396269
unlabelled	na	140622_U_chain2_1.im	Symb	null	1	2.09296	0.402004
unlabelled	na	140622_U_chain2_2.im	Symb	null	1	2.11157	0.401055
unlabelled	na	140622_U_chain2_2.im	Symb	null	2	2.09637	0.400206
unlabelled	na	140622_U_chain2_3.im	Symb	null	1	2.0996	0.383108
unlabelled	na	140622_U_chain2_3.im	Symb	null	2	2.09933	0.383734
unlabelled	na	140622_U_chain2_3.im	Symb	null	3	2.11176	0.388345
unlabelled	na	140622_U_chain2_4.im	Symb	null	1	2.09706	0.405298
unlabelled	na	140622_U_chain2_5.im	Symb	null	1	2.08613	0.375907
unlabelled	na	140622_U_chain2_6.im	Symb	null	1	2.17912	0.394386
unlabelled	na	140622_U_chain2_6.im	Symb	null	2	2.15151	0.400067

## Sheet: Figure 4a
		Days								Specific growth rate
Symbiodiniaceae species	Treatment	0	1.75	3.75	5.875	7.66667	9.625	11.7083	13.625	µ d-1	Ave_d-1	SE_D-1	µ exponentional phase	Ave expo	SE expo
Symbiodnium microadriaticum	L. alexandrii	5.472	5.587	5.892	6.607	7.23	7.385	7.519	7.508	0.100703	0.109853	0.00183166	0.313033	0.319085	0.00179344
Symbiodnium microadriaticum	L. alexandrii	5.375	5.442	5.814	6.365	7.102	7.482	7.628	7.623	0.10409			0.311616
Symbiodnium microadriaticum	L. alexandrii	5.094	5.159	5.533	6.269	6.877	7.363	7.543	7.531	0.108507			0.317068
Symbiodnium microadriaticum	L. alexandrii	5.024	5.136	5.497	6.201	6.832	7.338	7.588	7.576	0.110676			0.317056
Symbiodnium microadriaticum	L. alexandrii	4.883	5.017	5.352	6.114	6.762	7.252	7.496	7.544	0.113391			0.322309
Symbiodnium microadriaticum	L. alexandrii	4.977	5.011	5.371	6.103	6.808	7.288	7.606	7.644	0.112724			0.323354
Symbiodnium microadriaticum	L. alexandrii	4.905	4.883	5.288	6.089	6.725	7.217	7.47	7.519	0.112508			0.324425
Symbiodnium microadriaticum	L. alexandrii	4.796	4.875	5.257	6.045	6.673	7.151	7.512	7.595	0.116228			0.323815
Symbiodnium microadriaticum	Marinobacter sp.	5.112	5.263	5.659	6.256	7.001	7.365	7.406	7.402	0.106273	0.109299	0.00122078	0.315598	0.319921	0.00145872
Symbiodnium microadriaticum	Marinobacter sp.	5.361	5.481	5.894	6.5	7.23	7.49	7.554	7.526	0.103034			0.312926
Symbiodnium microadriaticum	Marinobacter sp.	5.037	5.17	5.525	6.215	6.881	7.313	7.355	7.352	0.107127			0.317712
Symbiodnium microadriaticum	Marinobacter sp.	4.984	5.112	5.521	6.236	6.955	7.409	7.514	7.464	0.109915			0.321361
Symbiodnium microadriaticum	Marinobacter sp.	4.812	4.913	5.298	6.094	6.696	7.211	7.34	7.338	0.111922			0.322417
Symbiodnium microadriaticum	Marinobacter sp.	4.89	4.977	5.371	6.129	6.783	7.294	7.407	7.472	0.112148			0.322167
Symbiodnium microadriaticum	Marinobacter sp.	4.852	4.89	5.308	6.118	6.696	7.214	7.332	7.37	0.111483			0.321809
Symbiodnium microadriaticum	Marinobacter sp.	4.804	4.875	5.231	6.021	6.672	7.231	7.408	7.363	0.11249			0.325376
Symbiodnium microadriaticum	EBR	4.984	5.05	5.366	5.994	6.661	7.067	7.6	7.55	0.111181	0.11185	0.000324702	0.17793	0.176367	0.000315455
Symbiodnium microadriaticum	EBR	4.977	5.069	5.451	5.961	6.846	7.334	7.68	7.538	0.111161			0.176999
Symbiodnium microadriaticum	EBR	5.037	5.118	5.451	6.098	6.723	7.102	7.606	7.603	0.110784			0.175294
Symbiodnium microadriaticum	EBR	4.99	5.043	5.429	6.031	6.752	7.137	7.589	7.55	0.111048			0.175611
Symbiodnium microadriaticum	EBR	4.949	5.043	5.394	6.031	6.672	7.077	7.57	7.578	0.112383			0.176308
Symbiodnium microadriaticum	EBR	4.927	5.03	5.425	6.019	6.748	7.19	7.58	7.533	0.112214			0.175532
Symbiodnium microadriaticum	EBR	4.949	5.017	5.398	6.028	6.719	7.105	7.577	7.633	0.113199			0.17634
Symbiodnium microadriaticum	EBR	4.913	5.011	5.342	5.989	6.68	7.093	7.523	7.553	0.112833			0.176919
Symbiodnium microadriaticum	EBR+IAA	4.913	5.124	5.595	6.321	7.092	7.378	7.618	7.464	0.111503	0.112495	0.000448603	0.323357	0.328666	0.00130542
Symbiodnium microadriaticum	EBR+IAA	4.949	5.13	5.595	6.395	7.169	7.473	7.698	7.638	0.113273			0.326868
Symbiodnium microadriaticum	EBR+IAA	4.852	5.05	5.501	6.29	7.068	7.344	7.58	7.576	0.114599			0.32777
Symbiodnium microadriaticum	EBR+IAA	4.92	4.997	5.455	6.277	7.124	7.462	7.623	7.513	0.112076			0.333153
Symbiodnium microadriaticum	EBR+IAA	4.913	5.069	5.468	6.323	7.031	7.263	7.46	7.471	0.111608			0.328022
Symbiodnium microadriaticum	EBR+IAA	5.05	5.193	5.628	6.469	7.216	7.484	7.618	7.655	0.111254			0.327082
Symbiodnium microadriaticum	EBR+IAA	4.984	5.159	5.553	6.431	7.142	7.329	7.517	7.585	0.111697			0.3281
Symbiodnium microadriaticum	EBR+IAA	4.852	4.963	5.407	6.299	7.1	7.404	7.594	7.533	0.113949			0.334978
Symbiodnium microadriaticum	Untreated	4.394	4.489	4.654	5.231	5.855	6.415	6.997	6.87	0.114752	0.120584	0.00135438	0.320933	0.328354	0.00172957
Symbiodnium microadriaticum	Untreated	4.369	4.564	4.736	5.361	6.014	6.542	7.102	6.954	0.11682			0.323941
Symbiodnium microadriaticum	Untreated	4.248	4.344	4.575	5.242	5.832	6.375	7.128	7.009	0.121097			0.325192
Symbiodnium microadriaticum	Untreated	4.317	4.394	4.625	5.308	5.976	6.513	7.313	7.206	0.122511			0.329619
Symbiodnium microadriaticum	Untreated	4.29	4.394	4.615	5.328	5.935	6.488	7.116	7.033	0.120322			0.328067
Symbiodnium microadriaticum	Untreated	4.304	4.407	4.663	5.389	6.045	6.586	7.277	7.152	0.12196			0.330708
Symbiodnium microadriaticum	Untreated	4.22	4.317	4.489	5.215	5.846	6.428	6.952	6.883	0.11971			0.332218
Symbiodnium microadriaticum	Untreated	4.06	4.19	4.419	5.176	5.823	6.373	7.147	7.053	0.1275			0.336153
Breviolum minutum	L. alexandrii	4.19	3.912	4.394	5.106	5.846	6.234	6.871	6.635	0.116223	0.116684	0.00239412	0.339401	0.325328	0.0032535
Breviolum minutum	L. alexandrii	3.951	3.829	4.263	4.927	5.69	6.159	6.939	6.791	0.126151			0.340495
Breviolum minutum	L. alexandrii	4.654	4.431	5.124	5.717	6.399	6.637	7.194	7.035	0.110943			0.318579
Breviolum minutum	L. alexandrii	4.615	4.443	4.984	5.606	6.323	6.687	7.442	7.368	0.117177			0.323638
Breviolum minutum	L. alexandrii	4.575	4.394	5.05	5.68	6.337	6.567	7.103	6.898	0.110661			0.320115
Breviolum minutum	L. alexandrii	4.585	4.431	4.99	5.717	6.304	6.629	7.624	7.623	0.122025			0.322277
Breviolum minutum	L. alexandrii	4.575	4.443	5.1	5.717	6.363	6.594	6.822	6.678	0.107132			0.318277
Breviolum minutum	L. alexandrii	4.522	4.443	5.024	5.717	6.299	6.535	7.588	7.588	0.123157			0.319842
Breviolum minutum	Marinobacter sp.	5.094	4.875	5.371	5.994	6.697	7.015	7.457	7.412	0.106792	0.112731	0.00184151	0.318082	0.322675	0.00143225
Breviolum minutum	Marinobacter sp.	4.691	4.511	4.963	5.649	6.428	6.834	7.112	6.957	0.108848			0.330404
Breviolum minutum	Marinobacter sp.	4.663	4.522	5.1	5.746	6.387	6.645	7.439	7.554	0.118898			0.319478
Breviolum minutum	Marinobacter sp.	4.625	4.595	5.024	5.652	6.435	6.795	7.251	7.267	0.115321			0.326748
Breviolum minutum	Marinobacter sp.	4.605	4.543	5.088	5.802	6.417	6.648	7.133	6.957	0.110881			0.321735
Breviolum minutum	Marinobacter sp.	4.595	4.585	5.075	5.727	6.428	6.756	7.532	7.598	0.12136			0.323112
Breviolum minutum	Marinobacter sp.	4.605	4.533	5.075	5.737	6.384	6.603	7.001	6.859	0.109319			0.320901
Breviolum minutum	Marinobacter sp.	4.635	4.575	5.13	5.778	6.454	6.791	7.066	6.974	0.110432			0.320941
Breviolum minutum	EBR	4.025	4.127	4.454	5.094	5.666	6.205	6.399	6.176	0.112617	0.132229	0.00474056	0.180488	0.240727	0.00942003
Breviolum minutum	EBR	4.094	4.174	4.174	4.927	5.697	6.297	7.341	7.648	0.137108			0.256569
Breviolum minutum	EBR	4.078	4.263	4.263	4.997	5.687	6.229	7.196	7.464	0.134335			0.2485
Breviolum minutum	EBR	3.989	4.159	4.111	4.836	5.602	6.125	7.136	7.679	0.141288			0.253385
Breviolum minutum	EBR	3.932	4.205	4.143	5.187	5.587	6.094	7.078	7.33	0.136821			0.250156
Breviolum minutum	EBR	3.951	4.22	4.143	5.124	5.663	6.236	7.223	7.594	0.141068			0.255985
Breviolum minutum	EBR	3.85	4.111	4.06	5.136	5.565	6.133	7.009	7.598	0.144845			0.256903
Breviolum minutum	EBR	3.892	4.19	4.489	5.075	5.697	5.908	5.892	5.82	0.109752			0.223828
Breviolum minutum	EBR+IAA	4.025	4.304	4.248	5.187	5.861	6.774	7.384	7.68	0.140042	0.134948	0.0050082	0.271196	0.263931	0.00330289
Breviolum minutum	EBR+IAA	3.951	4.234	4.205	5.043	5.743	6.799	7.385	7.744	0.143854			0.27498
Breviolum minutum	EBR+IAA	3.989	4.277	4.357	5.293	5.743	6.737	7.292	7.608	0.139981			0.262967
Breviolum minutum	EBR+IAA	3.932	4.205	4.205	5.165	5.638	6.771	7.29	7.823	0.146024			0.273848
Breviolum minutum	EBR+IAA	3.807	4.263	4.454	5.017	5.602	6.964	5.743	5.602	0.108			0.265908
Breviolum minutum	EBR+IAA	4.06	4.344	4.369	5.268	5.911	6.413	7.419	7.717	0.139504			0.249633
Breviolum minutum	EBR+IAA	3.829	4.205	4.159	4.883	5.68	6.201	7.191	7.553	0.144776			0.253569
Breviolum minutum	EBR+IAA	3.829	4.159	4.29	4.836	5.561	6.542	6.347	6.125	0.117404			0.259344
Breviolum minutum	Untreated	3.401	3.584	4.043	4.682	5.493	6.084	6.721	6.738	0.145408	0.156923	0.00280794	0.258893	0.260428	0.00195774
Breviolum minutum	Untreated	3.497	3.761	4.111	4.804	5.598	6.312	7.016	7.188	0.150861			0.251425
Breviolum minutum	Untreated	3.296	3.466	3.912	4.554	5.303	5.922	6.742	7.034	0.156631			0.258447
Breviolum minutum	Untreated	3.178	3.526	3.951	4.522	5.347	5.905	6.823	7.258	0.16762			0.256157
Breviolum minutum	Untreated	3.332	3.434	4.025	4.663	5.361	5.943	6.852	6.965	0.153419			0.263708
Breviolum minutum	Untreated	3.219	3.466	3.892	4.533	5.347	5.916	6.784	7.253	0.165371			0.260591
Breviolum minutum	Untreated	3.135	3.296	3.85	4.477	5.17	5.762	6.534	6.495	0.152057			0.264961
Breviolum minutum	Untreated	3.178	3.258	3.829	4.443	5.193	5.793	6.757	7.102	0.164018			0.269244

## Sheet: Figure 4b
		Days								Specific growth rate
Symbiodiniaceae species	Treatment	0	1.75	3.75	5.875	7.66667	9.625	11.7083	13.625	µ d-1	Ave_d-1	SE_D-1	µ exponentional phase	Ave expo	SE expo
Breviolum minutum	L. alexandrii	4.19	3.912	4.394	5.106	5.846	6.234	6.871	6.635	0.116223	0.116684	0.00239412	0.339401	0.325328	0.0032535
Breviolum minutum	L. alexandrii	3.951	3.829	4.263	4.927	5.69	6.159	6.939	6.791	0.126151			0.340495
Breviolum minutum	L. alexandrii	4.654	4.431	5.124	5.717	6.399	6.637	7.194	7.035	0.110943			0.318579
Breviolum minutum	L. alexandrii	4.615	4.443	4.984	5.606	6.323	6.687	7.442	7.368	0.117177			0.323638
Breviolum minutum	L. alexandrii	4.575	4.394	5.05	5.68	6.337	6.567	7.103	6.898	0.110661			0.320115
Breviolum minutum	L. alexandrii	4.585	4.431	4.99	5.717	6.304	6.629	7.624	7.623	0.122025			0.322277
Breviolum minutum	L. alexandrii	4.575	4.443	5.1	5.717	6.363	6.594	6.822	6.678	0.107132			0.318277
Breviolum minutum	L. alexandrii	4.522	4.443	5.024	5.717	6.299	6.535	7.588	7.588	0.123157			0.319842
Breviolum minutum	Marinobacter sp.	5.094	4.875	5.371	5.994	6.697	7.015	7.457	7.412	0.106792	0.112731	0.00184151	0.318082	0.322675	0.00143225
Breviolum minutum	Marinobacter sp.	4.691	4.511	4.963	5.649	6.428	6.834	7.112	6.957	0.108848			0.330404
Breviolum minutum	Marinobacter sp.	4.663	4.522	5.1	5.746	6.387	6.645	7.439	7.554	0.118898			0.319478
Breviolum minutum	Marinobacter sp.	4.625	4.595	5.024	5.652	6.435	6.795	7.251	7.267	0.115321			0.326748
Breviolum minutum	Marinobacter sp.	4.605	4.543	5.088	5.802	6.417	6.648	7.133	6.957	0.110881			0.321735
Breviolum minutum	Marinobacter sp.	4.595	4.585	5.075	5.727	6.428	6.756	7.532	7.598	0.12136			0.323112
Breviolum minutum	Marinobacter sp.	4.605	4.533	5.075	5.737	6.384	6.603	7.001	6.859	0.109319			0.320901
Breviolum minutum	Marinobacter sp.	4.635	4.575	5.13	5.778	6.454	6.791	7.066	6.974	0.110432			0.320941
Breviolum minutum	EBR	4.025	4.127	4.454	5.094	5.666	6.205	6.399	6.176	0.112617	0.132229	0.00474056	0.180488	0.240727	0.00942003
Breviolum minutum	EBR	4.094	4.174	4.174	4.927	5.697	6.297	7.341	7.648	0.137108			0.256569
Breviolum minutum	EBR	4.078	4.263	4.263	4.997	5.687	6.229	7.196	7.464	0.134335			0.2485
Breviolum minutum	EBR	3.989	4.159	4.111	4.836	5.602	6.125	7.136	7.679	0.141288			0.253385
Breviolum minutum	EBR	3.932	4.205	4.143	5.187	5.587	6.094	7.078	7.33	0.136821			0.250156
Breviolum minutum	EBR	3.951	4.22	4.143	5.124	5.663	6.236	7.223	7.594	0.141068			0.255985
Breviolum minutum	EBR	3.85	4.111	4.06	5.136	5.565	6.133	7.009	7.598	0.144845			0.256903
Breviolum minutum	EBR	3.892	4.19	4.489	5.075	5.697	5.908	5.892	5.82	0.109752			0.223828
Breviolum minutum	EBR+IAA	4.025	4.304	4.248	5.187	5.861	6.774	7.384	7.68	0.140042	0.134948	0.0050082	0.271196	0.263931	0.00330289
Breviolum minutum	EBR+IAA	3.951	4.234	4.205	5.043	5.743	6.799	7.385	7.744	0.143854			0.27498
Breviolum minutum	EBR+IAA	3.989	4.277	4.357	5.293	5.743	6.737	7.292	7.608	0.139981			0.262967
Breviolum minutum	EBR+IAA	3.932	4.205	4.205	5.165	5.638	6.771	7.29	7.823	0.146024			0.273848
Breviolum minutum	EBR+IAA	3.807	4.263	4.454	5.017	5.602	6.964	5.743	5.602	0.108			0.265908
Breviolum minutum	EBR+IAA	4.06	4.344	4.369	5.268	5.911	6.413	7.419	7.717	0.139504			0.249633
Breviolum minutum	EBR+IAA	3.829	4.205	4.159	4.883	5.68	6.201	7.191	7.553	0.144776			0.253569
Breviolum minutum	EBR+IAA	3.829	4.159	4.29	4.836	5.561	6.542	6.347	6.125	0.117404			0.259344
Breviolum minutum	Untreated	3.401	3.584	4.043	4.682	5.493	6.084	6.721	6.738	0.145408	0.156923	0.00280794	0.258893	0.260428	0.00195774
Breviolum minutum	Untreated	3.497	3.761	4.111	4.804	5.598	6.312	7.016	7.188	0.150861			0.251425
Breviolum minutum	Untreated	3.296	3.466	3.912	4.554	5.303	5.922	6.742	7.034	0.156631			0.258447
Breviolum minutum	Untreated	3.178	3.526	3.951	4.522	5.347	5.905	6.823	7.258	0.16762			0.256157
Breviolum minutum	Untreated	3.332	3.434	4.025	4.663	5.361	5.943	6.852	6.965	0.153419			0.263708
Breviolum minutum	Untreated	3.219	3.466	3.892	4.533	5.347	5.916	6.784	7.253	0.165371			0.260591
Breviolum minutum	Untreated	3.135	3.296	3.85	4.477	5.17	5.762	6.534	6.495	0.152057			0.264961
Breviolum minutum	Untreated	3.178	3.258	3.829	4.443	5.193	5.793	6.757	7.102	0.164018			0.269244

## Sheet: Figure 4c
Replicate	Symbiodiniaceae species	Bacteria species	Tryptophan addition (nM)	Extract origin	IAA concentration per bact cell	Mean IAA concentration per bact cell	SE of IAA concentration per bact cell
1	-	Labrenzia alexandrii	0	Cells	7.82057e-10	8.00183e-10	1.27236e-10
2	-	Labrenzia alexandrii	0	Cells	9.40875e-10
3	-	Labrenzia alexandrii	0	Cells	8.41207e-10
4	-	Labrenzia alexandrii	0	Cells	6.36594e-10
1	-	Marinobacter sp.	0	Cells	1.12088e-09	1.53629e-09	1.14097e-09
2	-	Marinobacter sp.	0	Cells	1.68483e-10
3	-	Marinobacter sp.	0	Cells	2.79672e-09
4	-	Marinobacter sp.	0	Cells	2.05907e-09
1	-	Labrenzia alexandrii	50	Cells	6.84833e-09	6.91334e-09	9.91407e-10
2	-	Labrenzia alexandrii	50	Cells	5.97908e-09
3	-	Labrenzia alexandrii	50	Cells	6.52632e-09
4	-	Labrenzia alexandrii	50	Cells	8.29964e-09
1	-	Marinobacter sp.	50	Cells	1.15221e-08	2.31578e-08	1.57624e-08
2	-	Marinobacter sp.	50	Cells	1.826e-08
3	-	Marinobacter sp.	50	Cells	1.64361e-08
4	-	Marinobacter sp.	50	Cells	4.6413e-08
1	-	Labrenzia alexandrii	0	Supernatant	2.90792e-09	3.39839e-09	7.57509e-10
2	-	Labrenzia alexandrii	0	Supernatant	4.45901e-09
3	-	Labrenzia alexandrii	0	Supernatant	3.42434e-09
4	-	Labrenzia alexandrii	0	Supernatant	2.80231e-09
1	-	Marinobacter sp.	0	Supernatant	6.07268e-09	8.83238e-09	7.45282e-09
2	-	Marinobacter sp.	0	Supernatant	1.28379e-09
3	-	Marinobacter sp.	0	Supernatant	1.89315e-08
4	-	Marinobacter sp.	0	Supernatant	9.04151e-09
1	-	Labrenzia alexandrii	50	Supernatant	2.65926e-08	3.13097e-08	4.03183e-09
2	-	Labrenzia alexandrii	50	Supernatant	3.46171e-08
3	-	Labrenzia alexandrii	50	Supernatant	3.47148e-08
4	-	Labrenzia alexandrii	50	Supernatant	2.93143e-08
1	-	Marinobacter sp.	50	Supernatant	7.80005e-08	1.60637e-07	1.08178e-07
2	-	Marinobacter sp.	50	Supernatant	1.49302e-07
3	-	Marinobacter sp.	50	Supernatant	9.86843e-08
4	-	Marinobacter sp.	50	Supernatant	3.16561e-07
1	Breviolum minutum	Labrenzia alexandrii	0	Supernatant	1.05603e-11	9.22969e-12	2.18543e-12
2	Breviolum minutum	Labrenzia alexandrii	0	Supernatant	1.06633e-11
3	Breviolum minutum	Labrenzia alexandrii	0	Supernatant	6.01973e-12
4	Breviolum minutum	Labrenzia alexandrii	0	Supernatant	9.67543e-12
1	Breviolum minutum	Marinobacter sp.	0	Supernatant	9.63443e-12	2.34518e-11	1.96683e-11
2	Breviolum minutum	Marinobacter sp.	0	Supernatant	5.20932e-11
3	Breviolum minutum	Marinobacter sp.	0	Supernatant	1.16014e-11
4	Breviolum minutum	Marinobacter sp.	0	Supernatant	2.04782e-11
1	Symbiodinium microadriaticum	Labrenzia alexandrii	0	Supernatant	7.61242e-12	1.05091e-11	2.4299e-12
2	Symbiodinium microadriaticum	Labrenzia alexandrii	0	Supernatant	9.92442e-12
3	Symbiodinium microadriaticum	Labrenzia alexandrii	0	Supernatant	1.34582e-11
4	Symbiodinium microadriaticum	Labrenzia alexandrii	0	Supernatant	1.10416e-11
1	Symbiodinium microadriaticum	Marinobacter sp.	0	Supernatant	1.67823e-12	2.97497e-12	2.43877e-12
2	Symbiodinium microadriaticum	Marinobacter sp.	0	Supernatant	2.05991e-12
3	Symbiodinium microadriaticum	Marinobacter sp.	0	Supernatant	1.54336e-12
4	Symbiodinium microadriaticum	Marinobacter sp.	0	Supernatant	6.61837e-12

## Sheet: Supplemental Figure 1
Symbiodiniaceae species	S. microadriaticum										B. minutum
Treatment	Untreated					Ab+Tx treated					Untreated					Ab+Tx treated
Replicate	1	2	3	4	5	1	2	3	4	5	1	2	3	4	5	1	2	3	4	5
Bacteria taxonomy
d__Bacteria; p__Actinobacteriota; c__Actinobacteria; o__Bifidobacteriales; f__Bifidobacteriaceae; g__Bifidobacterium	0	0	0	0	0	0	0	0	0	0	0	0	0	0	0	0	0	0	46	0
d__Bacteria; p__Actinobacteriota; c__Actinobacteria; o__Bifidobacteriales; f__Bifidobacteriaceae; g__Bifidobacterium	0	0	0	0	0	0	0	0	0	0	0	48	0	0	0	0	0	0	0	0
d__Bacteria; p__Actinobacteriota; c__Actinobacteria; o__Bifidobacteriales; f__Bifidobacteriaceae; g__Gardnerella; s__uncultured_bacterium	0	0	0	0	0	0	0	71	0	0	0	0	0	0	0	0	0	0	0	0
d__Bacteria; p__Actinobacteriota; c__Actinobacteria; o__Corynebacteriales; f__Corynebacteriaceae; g__Corynebacterium	0	0	0	0	0	0	0	0	0	0	0	0	0	0	0	66	0	0	0	0
d__Bacteria; p__Actinobacteriota; c__Actinobacteria; o__Corynebacteriales; f__Corynebacteriaceae; g__Corynebacterium	0	0	0	0	0	0	0	0	0	0	0	0	0	44	0	0	0	0	0	0
d__Bacteria; p__Actinobacteriota; c__Actinobacteria; o__Corynebacteriales; f__Corynebacteriaceae; g__Corynebacterium	0	0	0	0	0	0	0	0	0	0	0	0	0	73	0	0	0	0	0	0
d__Bacteria; p__Actinobacteriota; c__Actinobacteria; o__Corynebacteriales; f__Corynebacteriaceae; g__Corynebacterium	0	0	0	0	0	0	0	0	0	0	0	0	43	0	0	0	0	0	0	0
d__Bacteria; p__Actinobacteriota; c__Actinobacteria; o__Corynebacteriales; f__Corynebacteriaceae; g__Corynebacterium	0	0	0	0	0	0	0	0	0	0	0	0	0	0	0	0	40	0	0	0
d__Bacteria; p__Actinobacteriota; c__Actinobacteria; o__Corynebacteriales; f__Corynebacteriaceae; g__Corynebacterium	0	0	0	0	0	0	0	6	0	0	0	0	0	0	48	0	0	30	9	0
d__Bacteria; p__Actinobacteriota; c__Actinobacteria; o__Corynebacteriales; f__Corynebacteriaceae; g__Corynebacterium	0	0	0	0	0	0	0	10	0	0	0	0	0	55	0	0	0	0	0	0
d__Bacteria; p__Actinobacteriota; c__Actinobacteria; o__Corynebacteriales; f__Corynebacteriaceae; g__Corynebacterium	0	0	0	0	0	0	0	39	0	0	0	0	0	0	0	0	0	0	0	0
d__Bacteria; p__Actinobacteriota; c__Actinobacteria; o__Corynebacteriales; f__Corynebacteriaceae; g__Corynebacterium	0	0	0	0	0	79	0	8	0	0	0	0	0	0	0	0	0	10	0	0
d__Bacteria; p__Actinobacteriota; c__Actinobacteria; o__Corynebacteriales; f__Corynebacteriaceae; g__Corynebacterium	0	0	0	72	0	0	0	0	0	0	0	0	0	0	0	0	0	0	0	0
d__Bacteria; p__Actinobacteriota; c__Actinobacteria; o__Corynebacteriales; f__Corynebacteriaceae; g__Corynebacterium	0	0	61	0	0	0	0	0	0	0	0	0	0	0	0	0	0	0	0	0
d__Bacteria; p__Actinobacteriota; c__Actinobacteria; o__Corynebacteriales; f__Corynebacteriaceae; g__Corynebacterium	0	57	0	0	0	0	0	0	0	0	0	0	0	0	0	0	0	0	0	0
d__Bacteria; p__Actinobacteriota; c__Actinobacteria; o__Corynebacteriales; f__Corynebacteriaceae; g__Corynebacterium	0	70	0	0	0	0	0	0	0	0	0	0	0	0	0	0	0	0	0	0
d__Bacteria; p__Actinobacteriota; c__Actinobacteria; o__Corynebacteriales; f__Corynebacteriaceae; g__Corynebacterium; s__Corynebacterium_imitans	0	0	0	0	0	0	0	0	0	0	0	0	0	0	0	41	0	0	0	0
d__Bacteria; p__Actinobacteriota; c__Actinobacteria; o__Corynebacteriales; f__Corynebacteriaceae; g__Corynebacterium; s__Corynebacterium_imitans	0	0	0	0	0	0	0	0	0	0	0	51	0	0	0	0	0	0	0	0
d__Bacteria; p__Actinobacteriota; c__Actinobacteria; o__Corynebacteriales; f__Corynebacteriaceae; g__Corynebacterium; s__Corynebacterium_imitans	0	0	0	0	0	0	0	42	0	0	0	0	0	0	0	0	0	0	0	0
d__Bacteria; p__Actinobacteriota; c__Actinobacteria; o__Corynebacteriales; f__Corynebacteriaceae; g__Corynebacterium; s__Corynebacterium_imitans	0	0	0	0	0	0	31	0	0	0	0	0	0	0	0	0	0	0	0	0
d__Bacteria; p__Actinobacteriota; c__Actinobacteria; o__Corynebacteriales; f__Corynebacteriaceae; g__Corynebacterium; s__Corynebacterium_kroppenstedtii	0	0	0	0	0	0	5	14	9	0	37	12	0	6	0	12	0	0	0	13
d__Bacteria; p__Actinobacteriota; c__Actinobacteria; o__Corynebacteriales; f__Corynebacteriaceae; g__Corynebacterium; s__Corynebacterium_kroppenstedtii	0	0	0	0	0	0	11	11	3	0	0	0	0	11	0	8	31	38	0	0
d__Bacteria; p__Actinobacteriota; c__Actinobacteria; o__Corynebacteriales; f__Corynebacteriaceae; g__Corynebacterium; s__Corynebacterium_kroppenstedtii	0	0	0	0	0	0	13	9	12	0	0	0	0	0	0	11	0	0	0	10
d__Bacteria; p__Actinobacteriota; c__Actinobacteria; o__Corynebacteriales; f__Corynebacteriaceae; g__Corynebacterium; s__Corynebacterium_kroppenstedtii	0	0	0	0	0	45	6	14	7	0	0	0	0	0	0	4	0	0	0	14
d__Bacteria; p__Actinobacteriota; c__Actinobacteria; o__Corynebacteriales; f__Corynebacteriaceae; g__Corynebacterium; s__Corynebacterium_kroppenstedtii	0	6	0	0	0	0	7	20	16	0	9	4	0	8	0	5	0	0	0	0
d__Bacteria; p__Actinobacteriota; c__Actinobacteria; o__Corynebacteriales; f__Corynebacteriaceae; g__Corynebacterium; s__Corynebacterium_kroppenstedtii	0	8	0	0	0	0	5	12	13	0	11	6	0	5	0	10	0	21	0	0
d__Bacteria; p__Actinobacteriota; c__Actinobacteria; o__Corynebacteriales; f__Corynebacteriaceae; g__Corynebacterium; s__Corynebacterium_kroppenstedtii	0	18	0	0	0	0	10	14	7	0	0	17	0	5	0	10	0	0	0	0
d__Bacteria; p__Actinobacteriota; c__Actinobacteria; o__Corynebacteriales; f__Corynebacteriaceae; g__Lawsonella	0	0	0	0	0	0	0	0	0	0	0	0	0	0	0	0	0	0	0	48
d__Bacteria; p__Actinobacteriota; c__Actinobacteria; o__Corynebacteriales; f__Corynebacteriaceae; g__Lawsonella	0	0	0	0	0	0	0	0	0	0	0	0	0	0	0	0	39	0	0	0
d__Bacteria; p__Actinobacteriota; c__Actinobacteria; o__Corynebacteriales; f__Dietziaceae; g__Dietzia; s__Dietzia_cinnamea	0	0	0	0	0	0	0	0	0	0	0	55	0	0	0	0	0	0	0	0
d__Bacteria; p__Actinobacteriota; c__Actinobacteria; o__Micrococcales; f__Dermabacteraceae; g__Brachybacterium	0	0	0	0	0	0	0	0	0	0	0	0	0	0	0	60	0	0	0	0
d__Bacteria; p__Actinobacteriota; c__Actinobacteria; o__Micrococcales; f__Dermabacteraceae; g__Brachybacterium	0	0	0	0	0	0	0	0	56	0	0	0	0	0	0	0	0	0	0	0
d__Bacteria; p__Actinobacteriota; c__Actinobacteria; o__Micrococcales; f__Dermacoccaceae	0	0	0	0	0	0	0	0	0	0	0	0	63	0	0	0	0	0	0	0
d__Bacteria; p__Actinobacteriota; c__Actinobacteria; o__Micrococcales; f__Dermacoccaceae	0	0	0	0	0	52	0	0	0	0	0	0	0	0	0	0	0	0	0	0
d__Bacteria; p__Actinobacteriota; c__Actinobacteria; o__Micrococcales; f__Intrasporangiaceae	0	0	0	0	0	0	0	0	0	0	0	0	0	0	0	57	0	0	0	0
d__Bacteria; p__Actinobacteriota; c__Actinobacteria; o__Micrococcales; f__Intrasporangiaceae	0	0	0	0	0	0	0	0	0	0	0	33	0	0	0	0	0	0	77	0
d__Bacteria; p__Actinobacteriota; c__Actinobacteria; o__Micrococcales; f__Intrasporangiaceae	0	0	0	0	0	56	0	0	0	0	0	0	0	0	0	0	0	0	0	0
d__Bacteria; p__Actinobacteriota; c__Actinobacteria; o__Micrococcales; f__Microbacteriaceae	0	0	0	0	0	0	0	0	0	41	0	0	0	0	0	0	0	0	0	0
d__Bacteria; p__Actinobacteriota; c__Actinobacteria; o__Micrococcales; f__Micrococcaceae; g__Micrococcus	0	0	0	0	0	0	38	0	0	0	0	10	0	0	0	0	0	0	0	0
d__Bacteria; p__Actinobacteriota; c__Actinobacteria; o__Propionibacteriales; f__Propionibacteriaceae; g__Cutibacterium	0	0	0	0	31	0	25	0	16	6	0	24	0	0	0	8	0	17	12	0
d__Bacteria; p__Actinobacteriota; c__Actinobacteria; o__Propionibacteriales; f__Propionibacteriaceae; g__Cutibacterium	0	0	0	14	0	0	27	0	24	7	0	9	0	0	0	4	0	20	11	0
d__Bacteria; p__Actinobacteriota; c__Actinobacteria; o__Propionibacteriales; f__Propionibacteriaceae; g__Cutibacterium	6	0	0	10	0	0	20	0	18	10	0	13	0	6	0	13	0	10	16	0
d__Bacteria; p__Actinobacteriota; c__Actinobacteria; o__Propionibacteriales; f__Propionibacteriaceae; g__Cutibacterium	11	0	0	3	0	22	34	0	19	7	0	12	0	17	0	14	0	15	17	49
d__Bacteria; p__Actinobacteriota; c__Actinobacteria; o__Propionibacteriales; f__Propionibacteriaceae; g__Cutibacterium	13	0	0	8	0	9	18	0	18	6	0	9	0	9	0	8	0	16	14	0
d__Bacteria; p__Actinobacteriota; c__Actinobacteria; o__Propionibacteriales; f__Propionibacteriaceae; g__Cutibacterium	20	0	0	3	0	0	20	0	13	8	0	15	0	4	0	16	0	10	8	0
d__Bacteria; p__Actinobacteriota; c__Actinobacteria; o__Propionibacteriales; f__Propionibacteriaceae; g__Cutibacterium	26	0	0	11	0	0	24	0	17	9	0	12	0	11	0	7	0	9	13	0
d__Bacteria; p__Actinobacteriota; c__Actinobacteria; o__Propionibacteriales; f__Propionibacteriaceae; g__Cutibacterium; s__Cutibacterium_granulosum	0	0	0	0	0	0	0	0	0	0	0	0	0	0	0	0	45	0	0	0
d__Bacteria; p__Bacteroidota; c__Bacteroidia; o__Bacteroidales; f__Prevotellaceae; g__Prevotella; s__Prevotella_buccalis	0	0	0	0	0	0	45	0	0	0	0	0	0	0	0	0	0	0	0	0
d__Bacteria; p__Bacteroidota; c__Bacteroidia; o__Bacteroidales; f__Prevotellaceae; g__Prevotella; s__Prevotella_buccalis	53	0	0	0	0	0	0	0	0	0	0	0	0	0	0	0	0	0	0	0
d__Bacteria; p__Bacteroidota; c__Bacteroidia; o__Bacteroidales; f__Prevotellaceae; g__Prevotella; s__Prevotella_colorans	0	0	0	0	0	0	0	0	0	0	0	0	0	0	0	0	0	0	0	45
d__Bacteria; p__Bacteroidota; c__Bacteroidia; o__Cytophagales; f__Cyclobacteriaceae	0	0	0	0	0	0	0	0	0	0	0	0	0	0	0	0	0	0	0	5
d__Bacteria; p__Bacteroidota; c__Bacteroidia; o__Cytophagales; f__Cyclobacteriaceae	0	0	0	0	0	0	0	0	0	0	0	0	0	0	0	0	0	0	0	8
d__Bacteria; p__Bacteroidota; c__Bacteroidia; o__Cytophagales; f__Cyclobacteriaceae	0	0	0	0	0	0	0	0	0	0	9	22	36	16	20	0	0	0	0	0
d__Bacteria; p__Bacteroidota; c__Bacteroidia; o__Cytophagales; f__Cyclobacteriaceae	0	0	0	0	0	0	0	0	0	0	13	33	31	16	14	0	0	0	0	0
d__Bacteria; p__Bacteroidota; c__Bacteroidia; o__Cytophagales; f__Cyclobacteriaceae	0	0	0	0	0	0	0	0	0	0	25	37	28	32	22	0	0	0	0	0
d__Bacteria; p__Bacteroidota; c__Bacteroidia; o__Cytophagales; f__Cyclobacteriaceae	0	0	0	0	0	0	61	0	0	0	0	0	0	0	0	0	0	0	26	28
d__Bacteria; p__Bacteroidota; c__Bacteroidia; o__Cytophagales; f__Cyclobacteriaceae	0	0	0	0	44	0	0	0	0	0	0	0	0	0	0	0	0	0	0	0
d__Bacteria; p__Bacteroidota; c__Bacteroidia; o__Cytophagales; f__Cyclobacteriaceae	39	0	0	0	0	0	0	0	0	0	0	0	0	0	0	0	0	0	0	0
d__Bacteria; p__Bacteroidota; c__Bacteroidia; o__Cytophagales; f__Cyclobacteriaceae; g__Ekhidna	0	14	36	18	8	0	0	0	0	0	0	0	0	0	71	0	0	0	0	0
d__Bacteria; p__Bacteroidota; c__Bacteroidia; o__Cytophagales; f__Cyclobacteriaceae; g__Ekhidna	2	13	43	20	10	0	0	0	0	0	0	0	0	0	76	0	0	0	0	0
d__Bacteria; p__Bacteroidota; c__Bacteroidia; o__Cytophagales; f__Cyclobacteriaceae; g__Ekhidna	8	19	28	11	10	0	0	0	0	0	73	0	0	0	74	0	0	0	0	0
d__Bacteria; p__Bacteroidota; c__Bacteroidia; o__Cytophagales; f__Cyclobacteriaceae; g__Ekhidna	17	8	23	20	11	0	0	0	0	0	0	37	0	0	78	0	0	0	0	0
d__Bacteria; p__Bacteroidota; c__Bacteroidia; o__Cytophagales; f__Cyclobacteriaceae; g__Ekhidna	18	17	44	20	5	0	0	0	0	0	0	0	0	0	90	0	0	0	0	0
d__Bacteria; p__Bacteroidota; c__Bacteroidia; o__Cytophagales; f__Cyclobacteriaceae; g__Ekhidna	28	9	22	26	5	0	0	0	0	0	0	0	0	0	69	0	0	0	0	0
d__Bacteria; p__Bacteroidota; c__Bacteroidia; o__Cytophagales; f__Cyclobacteriaceae; g__Ekhidna	99	258	327	220	151	0	0	230	241	120	0	0	0	0	0	44	0	32	0	0
d__Bacteria; p__Bacteroidota; c__Bacteroidia; o__Cytophagales; f__Cyclobacteriaceae; g__Ekhidna	104	250	365	179	152	0	0	214	239	135	0	0	0	24	0	33	0	26	0	0
d__Bacteria; p__Bacteroidota; c__Bacteroidia; o__Cytophagales; f__Cyclobacteriaceae; g__Ekhidna	108	238	261	189	169	0	0	199	213	125	0	0	0	0	0	46	0	30	0	0
d__Bacteria; p__Bacteroidota; c__Bacteroidia; o__Cytophagales; f__Cyclobacteriaceae; g__Ekhidna	122	203	293	197	127	0	0	176	175	138	0	0	0	0	0	21	0	26	0	0
d__Bacteria; p__Bacteroidota; c__Bacteroidia; o__Cytophagales; f__Cyclobacteriaceae; g__Fabibacter; s__Fabibacter_pacificus	0	0	0	0	0	0	0	0	0	0	0	0	0	0	50	0	0	0	0	0
d__Bacteria; p__Bacteroidota; c__Bacteroidia; o__Cytophagales; f__Cyclobacteriaceae; g__Marinoscillum; s__bacterium_DG873	0	0	0	0	0	0	0	0	0	0	4	0	43	0	35	0	0	0	0	0
d__Bacteria; p__Bacteroidota; c__Bacteroidia; o__Cytophagales; f__Cyclobacteriaceae; g__Marinoscillum; s__bacterium_DG873	0	0	0	0	0	0	0	0	0	0	8	0	0	0	29	0	0	0	0	0
d__Bacteria; p__Bacteroidota; c__Bacteroidia; o__Cytophagales; f__Cyclobacteriaceae; g__Marinoscillum; s__bacterium_DG873	0	0	0	0	0	0	0	0	0	0	8	0	0	0	37	0	0	0	0	0
d__Bacteria; p__Bacteroidota; c__Bacteroidia; o__Cytophagales; f__Cyclobacteriaceae; g__Marinoscillum; s__bacterium_DG873	0	0	0	0	0	0	0	0	0	0	17	0	0	0	14	0	0	0	0	0
d__Bacteria; p__Bacteroidota; c__Bacteroidia; o__Cytophagales; f__Cyclobacteriaceae; g__Marinoscillum; s__Marinoscillum_luteum	0	6	16	0	0	0	0	0	0	0	0	0	0	0	55	0	0	0	0	0
d__Bacteria; p__Bacteroidota; c__Bacteroidia; o__Cytophagales; f__Cyclobacteriaceae; g__Marinoscillum; s__Marinoscillum_luteum	0	11	16	36	0	0	0	0	0	0	0	0	0	0	74	0	0	0	0	0
d__Bacteria; p__Bacteroidota; c__Bacteroidia; o__Cytophagales; f__Cyclobacteriaceae; g__Marinoscillum; s__Marinoscillum_luteum	7	9	14	0	29	0	0	0	0	0	0	0	0	0	58	0	0	0	0	0
d__Bacteria; p__Bacteroidota; c__Bacteroidia; o__Cytophagales; f__Cyclobacteriaceae; g__Reichenbachiella	0	0	0	0	0	0	0	0	0	0	0	22	7	9	0	0	0	0	0	0
d__Bacteria; p__Bacteroidota; c__Bacteroidia; o__Cytophagales; f__Cyclobacteriaceae; g__Reichenbachiella	0	0	0	0	0	0	0	0	0	0	0	27	8	14	0	0	0	0	0	0
d__Bacteria; p__Bacteroidota; c__Bacteroidia; o__Cytophagales; f__Cyclobacteriaceae; g__Reichenbachiella	0	0	0	0	0	0	0	0	0	0	0	30	24	20	0	0	0	0	0	0
d__Bacteria; p__Bacteroidota; c__Bacteroidia; o__Cytophagales; f__Cyclobacteriaceae; g__Reichenbachiella	0	0	0	0	0	0	0	0	0	0	0	55	33	11	0	0	0	0	0	0
d__Bacteria; p__Bacteroidota; c__Bacteroidia; o__Cytophagales; f__Cyclobacteriaceae; g__Reichenbachiella	0	0	0	0	0	0	0	0	0	0	1	28	23	23	0	0	0	0	0	0
d__Bacteria; p__Bacteroidota; c__Bacteroidia; o__Cytophagales; f__Cyclobacteriaceae; g__Reichenbachiella	0	0	0	0	0	0	0	0	0	0	6	54	26	20	0	0	0	0	0	0
d__Bacteria; p__Bacteroidota; c__Bacteroidia; o__Cytophagales; f__Cyclobacteriaceae; g__Reichenbachiella	0	0	0	0	0	0	0	0	0	0	9	46	37	16	0	0	0	0	0	0
d__Bacteria; p__Bacteroidota; c__Bacteroidia; o__Cytophagales; f__Cyclobacteriaceae; g__Reichenbachiella	0	0	0	0	0	0	0	0	0	0	9	62	35	32	0	0	0	0	0	0
d__Bacteria; p__Bacteroidota; c__Bacteroidia; o__Cytophagales; f__Cyclobacteriaceae; g__Reichenbachiella	0	0	0	0	0	0	0	0	0	0	10	30	24	13	0	0	0	0	0	0
d__Bacteria; p__Bacteroidota; c__Bacteroidia; o__Cytophagales; f__Cyclobacteriaceae; g__Reichenbachiella	0	0	0	0	0	0	0	0	0	0	13	22	24	10	0	0	0	0	0	0
d__Bacteria; p__Bacteroidota; c__Bacteroidia; o__Cytophagales; f__Cyclobacteriaceae; g__Reichenbachiella	0	0	0	0	0	0	0	0	0	0	13	68	26	18	0	0	0	0	24	0
d__Bacteria; p__Bacteroidota; c__Bacteroidia; o__Cytophagales; f__Cyclobacteriaceae; g__Reichenbachiella	0	0	0	0	0	0	0	0	0	0	16	19	7	21	0	0	0	0	0	0
d__Bacteria; p__Bacteroidota; c__Bacteroidia; o__Cytophagales; f__Cyclobacteriaceae; g__Reichenbachiella	0	0	0	0	0	0	0	0	0	0	16	21	14	17	48	0	0	0	0	0
d__Bacteria; p__Bacteroidota; c__Bacteroidia; o__Cytophagales; f__Cyclobacteriaceae; g__Reichenbachiella	0	0	0	0	0	0	45	0	0	0	5	24	15	13	0	0	0	0	0	0
d__Bacteria; p__Bacteroidota; c__Bacteroidia; o__Cytophagales; f__Cyclobacteriaceae; g__uncultured	0	0	0	40	0	0	0	0	0	0	0	0	0	0	0	0	0	0	0	0
d__Bacteria; p__Bacteroidota; c__Bacteroidia; o__Flavobacteriales; f__Cryomorphaceae; g__Cryomorpha; s__uncultured_bacterium	0	0	0	0	0	0	0	0	50	0	0	0	0	0	0	0	0	0	0	0
d__Bacteria; p__Bacteroidota; c__Bacteroidia; o__Flavobacteriales; f__Cryomorphaceae; g__Phaeocystidibacter; s__Phaeocystidibacter_luteus	0	0	0	0	9	0	0	0	0	0	0	15	21	7	0	0	0	0	0	0
d__Bacteria; p__Bacteroidota; c__Bacteroidia; o__Flavobacteriales; f__Cryomorphaceae; g__Phaeocystidibacter; s__Phaeocystidibacter_luteus	0	0	0	0	9	0	0	0	0	0	0	18	12	11	0	0	0	0	0	0
d__Bacteria; p__Bacteroidota; c__Bacteroidia; o__Flavobacteriales; f__Cryomorphaceae; g__Phaeocystidibacter; s__Phaeocystidibacter_luteus	0	0	0	0	15	0	0	0	0	0	53	18	25	10	0	0	0	0	0	0
d__Bacteria; p__Bacteroidota; c__Bacteroidia; o__Flavobacteriales; f__Cryomorphaceae; g__Phaeocystidibacter; s__Phaeocystidibacter_luteus	0	0	0	0	16	0	0	0	0	0	0	25	27	16	0	0	0	0	0	0
d__Bacteria; p__Bacteroidota; c__Bacteroidia; o__Flavobacteriales; f__Cryomorphaceae; g__Phaeocystidibacter; s__Phaeocystidibacter_luteus	0	0	0	55	11	0	0	0	0	0	0	9	21	12	0	0	0	0	0	0
d__Bacteria; p__Bacteroidota; c__Bacteroidia; o__Flavobacteriales; f__Flavobacteriaceae; g__Costertonia; s__Chromera_velia	0	0	0	0	0	3	153	158	174	143	0	11	0	5	0	122	91	81	46	107
d__Bacteria; p__Bacteroidota; c__Bacteroidia; o__Flavobacteriales; f__Flavobacteriaceae; g__Costertonia; s__Chromera_velia	0	0	0	0	0	9	181	170	215	144	0	15	0	10	0	117	73	107	45	133
d__Bacteria; p__Bacteroidota; c__Bacteroidia; o__Flavobacteriales; f__Flavobacteriaceae; g__Costertonia; s__Chromera_velia	0	0	0	0	0	11	182	151	184	143	0	14	0	21	0	112	96	82	54	141
d__Bacteria; p__Bacteroidota; c__Bacteroidia; o__Flavobacteriales; f__Flavobacteriaceae; g__Costertonia; s__Chromera_velia	0	0	0	0	0	12	165	142	167	129	0	9	0	17	0	102	87	77	42	117
d__Bacteria; p__Bacteroidota; c__Bacteroidia; o__Flavobacteriales; f__Flavobacteriaceae; g__Costertonia; s__Chromera_velia	0	0	0	0	0	13	171	164	187	152	0	12	0	22	0	119	87	102	52	137
d__Bacteria; p__Bacteroidota; c__Bacteroidia; o__Flavobacteriales; f__Flavobacteriaceae; g__Costertonia; s__Chromera_velia	0	0	0	0	34	12	158	136	196	162	0	14	0	11	0	105	96	123	59	128
d__Bacteria; p__Bacteroidota; c__Bacteroidia; o__Flavobacteriales; f__Flavobacteriaceae; g__Muricauda	0	0	0	0	0	0	0	0	47	0	0	0	0	0	0	0	0	0	0	0
d__Bacteria; p__Bacteroidota; c__Bacteroidia; o__Flavobacteriales; f__Flavobacteriaceae; g__Muricauda	0	56	15	0	19	0	0	0	0	0	0	0	0	0	0	0	0	0	0	0
d__Bacteria; p__Bacteroidota; c__Bacteroidia; o__Flavobacteriales; f__Flavobacteriaceae; g__Muricauda	96	66	77	87	322	261	119	41	53	123	0	0	0	0	0	143	179	182	103	183
d__Bacteria; p__Bacteroidota; c__Bacteroidia; o__Flavobacteriales; f__Flavobacteriaceae; g__Muricauda	98	82	61	92	257	251	121	43	41	112	0	0	0	0	0	146	172	141	98	175
d__Bacteria; p__Bacteroidota; c__Bacteroidia; o__Flavobacteriales; f__Flavobacteriaceae; g__Muricauda	100	59	72	91	264	238	115	57	54	107	0	0	0	0	0	151	145	123	89	138
d__Bacteria; p__Bacteroidota; c__Bacteroidia; o__Flavobacteriales; f__Flavobacteriaceae; g__Muricauda	100	68	78	82	240	209	102	43	53	112	0	0	0	0	0	138	136	117	114	148
d__Bacteria; p__Bacteroidota; c__Bacteroidia; o__Flavobacteriales; f__Flavobacteriaceae; g__Muricauda	125	51	83	95	296	304	124	47	62	139	0	0	0	0	0	155	209	146	128	177
d__Bacteria; p__Bacteroidota; c__Bacteroidia; o__Flavobacteriales; f__Flavobacteriaceae; g__Muricauda	132	82	69	90	277	271	125	50	48	133	0	0	0	0	0	127	180	165	136	167
d__Bacteria; p__Bacteroidota; c__Bacteroidia; o__Flavobacteriales; f__Flavobacteriaceae; g__Muricauda; s__Muricauda_aquimarina	0	0	0	0	0	0	0	0	47	0	0	0	0	0	0	0	0	0	0	0
d__Bacteria; p__Bacteroidota; c__Bacteroidia; o__Flavobacteriales; f__Flavobacteriaceae; g__Muricauda; s__Muricauda_aquimarina	107	60	63	84	299	258	116	52	54	126	0	0	0	0	0	171	189	141	104	187
d__Bacteria; p__Bacteroidota; c__Bacteroidia; o__Flavobacteriales; f__Weeksellaceae; g__Chryseobacterium	0	0	0	0	0	0	0	0	0	0	0	0	0	40	0	0	0	0	0	0
d__Bacteria; p__Bacteroidota; c__Bacteroidia; o__Flavobacteriales; f__Weeksellaceae; g__Chryseobacterium	0	0	0	0	0	0	0	39	0	0	0	0	0	0	0	0	0	0	0	0
d__Bacteria; p__Bacteroidota; c__Rhodothermia; o__Balneolales; f__Balneolaceae; g__Balneola	0	0	0	0	0	0	0	0	0	0	374	78	0	0	0	0	0	0	0	0
d__Bacteria; p__Bacteroidota; c__Rhodothermia; o__Balneolales; f__Balneolaceae; g__Balneola; s__uncultured_bacterium	0	0	0	0	9	0	0	0	0	0	135	109	280	114	399	0	0	0	4	0
d__Bacteria; p__Bacteroidota; c__Rhodothermia; o__Balneolales; f__Balneolaceae; g__Balneola; s__uncultured_bacterium	0	0	0	0	12	0	0	0	0	0	124	111	265	115	340	0	0	0	0	0
d__Bacteria; p__Bacteroidota; c__Rhodothermia; o__Balneolales; f__Balneolaceae; g__Balneola; s__uncultured_bacterium	0	0	0	0	13	0	0	0	0	0	158	81	224	111	368	0	0	0	14	0
d__Bacteria; p__Bacteroidota; c__Rhodothermia; o__Balneolales; f__Balneolaceae; g__Balneola; s__uncultured_bacterium	0	0	0	0	18	0	0	0	11	0	174	135	290	145	370	0	0	0	8	0
d__Bacteria; p__Bacteroidota; c__Rhodothermia; o__Balneolales; f__Balneolaceae; g__Balneola; s__uncultured_bacterium	0	0	0	0	19	0	0	0	0	0	91	56	173	87	221	0	0	0	11	0
d__Bacteria; p__Bacteroidota; c__Rhodothermia; o__Balneolales; f__Balneolaceae; g__Balneola; s__uncultured_bacterium	0	0	0	0	20	0	0	0	6	0	158	116	262	109	364	0	0	0	11	0
d__Bacteria; p__Bacteroidota; c__Rhodothermia; o__Balneolales; f__Balneolaceae; g__Balneola; s__uncultured_bacterium	0	0	0	0	21	0	0	0	0	0	132	76	227	117	387	0	0	0	5	0
d__Bacteria; p__Bacteroidota; c__Rhodothermia; o__Balneolales; f__Balneolaceae; g__Balneola; s__uncultured_bacterium	0	0	0	0	22	0	0	0	28	0	150	121	292	142	420	0	0	0	2	0
d__Bacteria; p__Bacteroidota; c__Rhodothermia; o__Balneolales; f__Balneolaceae; g__Balneola; s__uncultured_bacterium	0	0	0	0	23	0	0	0	0	0	145	93	265	135	384	0	0	0	11	0
d__Bacteria; p__Bacteroidota; c__Rhodothermia; o__Balneolales; f__Balneolaceae; g__Balneola; s__uncultured_Bacteroidetes	0	0	0	0	0	0	0	0	0	0	7	0	0	0	0	0	0	0	0	0
d__Bacteria; p__Bacteroidota; c__Rhodothermia; o__Balneolales; f__Balneolaceae; g__Balneola; s__uncultured_Bacteroidetes	0	0	0	0	0	0	0	0	0	0	8	0	0	0	0	0	0	0	0	0
d__Bacteria; p__Bacteroidota; c__Rhodothermia; o__Balneolales; f__Balneolaceae; g__Balneola; s__uncultured_Bacteroidetes	0	0	0	0	0	0	0	0	0	0	13	0	0	0	0	0	0	0	0	0
d__Bacteria; p__Firmicutes; c__Bacilli; o__Bacillales; f__Bacillaceae; g__Bacillus; s__Bacillus_alkalogaya	0	0	0	0	0	0	0	0	0	0	0	0	0	0	0	40	0	0	0	0
d__Bacteria; p__Firmicutes; c__Bacilli; o__Bacillales; f__Bacillaceae; g__Bacillus; s__Bacillus_thermoamylovorans	0	0	0	0	0	0	0	0	0	0	0	0	0	0	0	0	0	0	63	0
d__Bacteria; p__Firmicutes; c__Bacilli; o__Lactobacillales; f__Lactobacillaceae; g__Lactobacillus	0	0	0	0	0	0	0	0	0	0	0	0	0	0	0	0	0	43	0	0
d__Bacteria; p__Firmicutes; c__Bacilli; o__Lactobacillales; f__Streptococcaceae; g__Streptococcus	0	0	0	0	0	0	0	0	0	0	0	0	0	0	0	61	0	0	0	0
d__Bacteria; p__Firmicutes; c__Bacilli; o__Lactobacillales; f__Streptococcaceae; g__Streptococcus	0	0	0	0	0	0	0	0	0	0	48	0	0	0	0	0	0	0	0	0
d__Bacteria; p__Firmicutes; c__Bacilli; o__Staphylococcales; f__Gemellaceae; g__Gemella	0	0	0	0	0	0	6	0	24	0	0	13	0	0	0	0	0	0	0	0
d__Bacteria; p__Firmicutes; c__Bacilli; o__Staphylococcales; f__Gemellaceae; g__Gemella	0	0	0	0	0	0	7	0	25	45	0	6	0	0	0	0	0	0	31	23
d__Bacteria; p__Firmicutes; c__Bacilli; o__Staphylococcales; f__Gemellaceae; g__Gemella	0	0	0	0	0	0	10	0	27	0	0	10	0	0	0	0	0	0	0	0
d__Bacteria; p__Firmicutes; c__Bacilli; o__Staphylococcales; f__Gemellaceae; g__Gemella; s__uncultured_bacterium	0	0	0	0	0	0	6	0	31	0	0	8	0	0	0	0	0	0	0	0
d__Bacteria; p__Firmicutes; c__Bacilli; o__Staphylococcales; f__Gemellaceae; g__Gemella; s__uncultured_bacterium	0	0	0	0	0	0	9	0	17	0	0	14	0	0	0	0	0	0	0	0
d__Bacteria; p__Firmicutes; c__Bacilli; o__Staphylococcales; f__Gemellaceae; g__Gemella; s__uncultured_bacterium	58	0	0	0	0	0	13	0	39	0	0	9	0	0	0	0	0	0	0	0
d__Bacteria; p__Firmicutes; c__Bacilli; o__Staphylococcales; f__Staphylococcaceae; g__Staphylococcus	0	0	0	0	0	0	5	0	0	23	0	0	0	0	0	12	0	0	7	0
d__Bacteria; p__Firmicutes; c__Bacilli; o__Staphylococcales; f__Staphylococcaceae; g__Staphylococcus	0	0	0	0	0	0	6	30	0	0	0	0	0	0	0	10	0	0	5	0
d__Bacteria; p__Firmicutes; c__Bacilli; o__Staphylococcales; f__Staphylococcaceae; g__Staphylococcus	0	0	0	0	0	0	8	0	0	54	0	0	0	0	0	11	0	0	4	0
d__Bacteria; p__Firmicutes; c__Bacilli; o__Staphylococcales; f__Staphylococcaceae; g__Staphylococcus	0	0	0	0	0	0	12	0	0	0	50	0	0	0	0	11	0	0	3	0
d__Bacteria; p__Firmicutes; c__Bacilli; o__Staphylococcales; f__Staphylococcaceae; g__Staphylococcus	0	0	0	0	0	0	13	0	0	0	0	0	0	0	0	23	0	0	6	0
d__Bacteria; p__Firmicutes; c__Bacilli; o__Staphylococcales; f__Staphylococcaceae; g__Staphylococcus	0	0	0	0	5	0	0	14	0	0	0	0	0	0	0	0	0	0	0	68
d__Bacteria; p__Firmicutes; c__Bacilli; o__Staphylococcales; f__Staphylococcaceae; g__Staphylococcus	0	0	0	0	16	0	7	0	0	0	0	0	0	0	0	8	0	0	5	0
d__Bacteria; p__Firmicutes; c__Bacilli; o__Staphylococcales; f__Staphylococcaceae; g__Staphylococcus	0	0	0	45	0	0	0	0	0	0	0	0	44	43	0	0	0	0	0	0
d__Bacteria; p__Firmicutes; c__Bacilli; o__Staphylococcales; f__Staphylococcaceae; g__Staphylococcus	0	0	42	0	0	0	0	0	0	0	0	10	0	0	0	0	0	0	0	0
d__Bacteria; p__Firmicutes; c__Clostridia; o__Clostridia_UCG-014; f__Clostridia_UCG-014; g__Clostridia_UCG-014	0	0	0	0	0	0	53	0	0	0	0	0	0	0	0	0	0	0	0	0
d__Bacteria; p__Firmicutes; c__Clostridia; o__Lachnospirales; f__Lachnospiraceae; g__[Eubacterium]_xylanophilum_group	0	0	0	0	0	0	44	0	0	0	0	0	0	0	0	0	0	0	0	0
d__Bacteria; p__Firmicutes; c__Clostridia; o__Peptostreptococcales-Tissierellales; f__Peptostreptococcales-Tissierellales; g__Anaerococcus	0	0	0	0	0	0	7	11	5	0	0	0	0	0	0	0	37	0	0	0
d__Bacteria; p__Firmicutes; c__Clostridia; o__Peptostreptococcales-Tissierellales; f__Peptostreptococcales-Tissierellales; g__Anaerococcus	0	0	29	0	0	0	9	5	11	0	0	0	0	0	0	0	0	0	0	0
d__Bacteria; p__Firmicutes; c__Clostridia; o__Peptostreptococcales-Tissierellales; f__Peptostreptococcales-Tissierellales; g__Finegoldia; s__uncultured_bacterium	0	0	0	0	0	0	0	43	0	0	0	0	0	0	0	0	0	0	0	0
d__Bacteria; p__Firmicutes; c__Clostridia; o__Peptostreptococcales-Tissierellales; f__Peptostreptococcales-Tissierellales; g__Peptoniphilus; s__Peptoniphilus_urinimassiliensis	0	0	0	0	0	39	0	0	0	0	0	0	0	0	0	0	0	0	0	0
d__Bacteria; p__Firmicutes; c__Negativicutes; o__Veillonellales-Selenomonadales; f__Veillonellaceae; g__Dialister; s__Veillonellaceae_bacterium	0	0	0	0	0	0	44	0	0	0	0	0	0	0	0	0	0	0	0	0
d__Bacteria; p__Firmicutes; c__Negativicutes; o__Veillonellales-Selenomonadales; f__Veillonellaceae; g__Veillonella	0	0	0	0	0	0	0	0	0	0	0	0	0	0	0	0	0	80	0	0
d__Bacteria; p__Myxococcota; c__Polyangia; o__Polyangiales; f__Sandaracinaceae; g__Sandaracinus	0	0	0	0	0	0	0	0	0	0	60	12	103	21	117	0	0	0	0	0
d__Bacteria; p__Myxococcota; c__Polyangia; o__Polyangiales; f__Sandaracinaceae; g__Sandaracinus	0	0	0	0	0	0	0	0	0	0	62	9	140	11	117	0	0	0	0	0
d__Bacteria; p__Myxococcota; c__Polyangia; o__Polyangiales; f__Sandaracinaceae; g__Sandaracinus	0	0	0	0	0	0	0	0	0	0	69	8	116	13	110	0	0	0	0	0
d__Bacteria; p__Myxococcota; c__Polyangia; o__Polyangiales; f__Sandaracinaceae; g__Sandaracinus	0	0	0	0	0	0	0	0	0	0	74	13	146	15	108	0	0	0	0	0
d__Bacteria; p__Myxococcota; c__Polyangia; o__Polyangiales; f__Sandaracinaceae; g__Sandaracinus	0	0	0	0	0	0	0	0	0	0	74	14	117	23	105	0	0	0	0	0
d__Bacteria; p__Myxococcota; c__Polyangia; o__Polyangiales; f__Sandaracinaceae; g__Sandaracinus	0	0	0	51	0	0	0	0	0	0	45	9	74	5	65	0	0	0	0	0
d__Bacteria; p__Planctomycetota; c__Phycisphaerae; o__Phycisphaerales; f__Phycisphaeraceae	0	0	0	0	0	0	0	0	0	0	16	0	0	0	35	0	0	0	0	0
d__Bacteria; p__Planctomycetota; c__Phycisphaerae; o__Phycisphaerales; f__Phycisphaeraceae	27	91	79	54	54	0	0	0	0	0	0	0	0	0	0	0	0	0	0	0
d__Bacteria; p__Planctomycetota; c__Phycisphaerae; o__Phycisphaerales; f__Phycisphaeraceae	42	66	56	34	40	0	0	0	0	0	0	0	0	0	0	0	0	0	0	0
d__Bacteria; p__Planctomycetota; c__Phycisphaerae; o__Phycisphaerales; f__Phycisphaeraceae	42	75	93	46	55	0	0	0	0	0	0	0	0	0	0	0	0	0	0	0
d__Bacteria; p__Planctomycetota; c__Phycisphaerae; o__Phycisphaerales; f__Phycisphaeraceae	42	91	77	53	42	0	0	0	0	0	0	0	0	0	0	0	0	0	0	0
d__Bacteria; p__Planctomycetota; c__Phycisphaerae; o__Phycisphaerales; f__Phycisphaeraceae	47	66	54	47	43	0	0	0	0	0	0	0	0	0	0	0	0	0	0	0
d__Bacteria; p__Planctomycetota; c__Phycisphaerae; o__Phycisphaerales; f__Phycisphaeraceae	49	65	74	45	44	0	0	0	0	0	0	0	0	0	0	0	0	0	0	0
d__Bacteria; p__Planctomycetota; c__Phycisphaerae; o__Phycisphaerales; f__Phycisphaeraceae	49	80	55	52	40	0	0	0	0	0	0	0	0	0	0	0	0	0	0	0
d__Bacteria; p__Planctomycetota; c__Phycisphaerae; o__Phycisphaerales; f__Phycisphaeraceae	54	85	87	66	41	0	0	0	0	0	0	0	0	0	0	0	0	0	0	0
d__Bacteria; p__Planctomycetota; c__Phycisphaerae; o__Phycisphaerales; f__Phycisphaeraceae	55	94	77	62	55	0	0	0	0	0	0	0	0	0	0	0	0	0	0	0
d__Bacteria; p__Planctomycetota; c__Phycisphaerae; o__Phycisphaerales; f__Phycisphaeraceae; g__SM1A02	9	28	48	31	59	0	0	0	0	0	0	0	0	0	0	0	0	0	0	0
d__Bacteria; p__Planctomycetota; c__Phycisphaerae; o__Phycisphaerales; f__Phycisphaeraceae; g__SM1A02; s__Nannochloropsis_gaditana	0	0	0	0	0	0	100	70	93	63	0	104	35	66	0	82	53	72	57	77
d__Bacteria; p__Planctomycetota; c__Phycisphaerae; o__Phycisphaerales; f__Phycisphaeraceae; g__SM1A02; s__Nannochloropsis_gaditana	0	0	0	0	0	0	103	90	87	72	0	117	0	54	0	77	60	77	59	105
d__Bacteria; p__Planctomycetota; c__Phycisphaerae; o__Phycisphaerales; f__Phycisphaeraceae; g__SM1A02; s__Nannochloropsis_gaditana	0	0	0	0	0	0	107	105	80	92	0	83	0	77	0	66	62	72	59	87
d__Bacteria; p__Planctomycetota; c__Phycisphaerae; o__Phycisphaerales; f__Phycisphaeraceae; g__SM1A02; s__Nannochloropsis_gaditana	0	0	0	0	0	0	115	107	83	80	0	130	0	78	0	82	74	62	80	96
d__Bacteria; p__Planctomycetota; c__Phycisphaerae; o__Phycisphaerales; f__Phycisphaeraceae; g__SM1A02; s__Nannochloropsis_gaditana	0	0	0	0	0	0	117	91	78	89	0	131	0	79	0	87	66	63	64	96
d__Bacteria; p__Planctomycetota; c__Phycisphaerae; o__Phycisphaerales; f__Phycisphaeraceae; g__SM1A02; s__Nannochloropsis_gaditana	0	0	0	0	0	0	137	100	73	83	0	130	0	69	0	85	84	75	74	118
d__Bacteria; p__Planctomycetota; c__Phycisphaerae; o__Phycisphaerales; f__Phycisphaeraceae; g__SM1A02; s__uncultured_bacterium	17	46	47	39	51	0	0	0	0	0	0	0	0	0	0	0	0	0	0	0
d__Bacteria; p__Planctomycetota; c__Planctomycetes; o__Pirellulales; f__Pirellulaceae; g__Blastopirellula	9	4	0	6	89	0	0	195	0	0	54	144	8	46	0	0	0	0	0	0
d__Bacteria; p__Planctomycetota; c__Planctomycetes; o__Pirellulales; f__Pirellulaceae; g__Blastopirellula	9	8	69	21	78	0	0	198	0	0	47	133	11	43	18	0	0	0	0	0
d__Bacteria; p__Planctomycetota; c__Planctomycetes; o__Pirellulales; f__Pirellulaceae; g__Blastopirellula	15	5	0	7	81	0	0	168	0	0	64	156	15	42	0	0	0	0	0	0
d__Bacteria; p__Planctomycetota; c__Planctomycetes; o__Pirellulales; f__Pirellulaceae; g__Blastopirellula	22	5	0	4	85	0	0	203	0	0	53	156	7	40	0	0	0	0	0	0
d__Bacteria; p__Planctomycetota; c__Planctomycetes; o__Pirellulales; f__Pirellulaceae; g__Pir4_lineage	0	0	0	0	0	0	0	0	0	0	7	82	13	18	13	0	0	0	0	0
d__Bacteria; p__Planctomycetota; c__Planctomycetes; o__Pirellulales; f__Pirellulaceae; g__Pir4_lineage	0	0	0	0	0	0	0	0	0	0	22	76	8	22	18	0	0	0	0	0
d__Bacteria; p__Planctomycetota; c__Planctomycetes; o__Pirellulales; f__Pirellulaceae; g__Pir4_lineage; s__uncultured_Planctomycetales	0	0	0	0	0	0	0	0	0	0	0	61	6	19	13	0	0	0	0	0
d__Bacteria; p__Planctomycetota; c__Planctomycetes; o__Pirellulales; f__Pirellulaceae; g__Pir4_lineage; s__uncultured_Planctomycetales	0	0	0	0	0	0	0	0	0	0	0	97	9	22	14	0	0	0	0	0
d__Bacteria; p__Planctomycetota; c__Planctomycetes; o__Pirellulales; f__Pirellulaceae; g__Pir4_lineage; s__uncultured_Planctomycetales	0	0	0	0	0	0	0	0	0	0	4	67	18	15	18	0	0	0	0	0
d__Bacteria; p__Planctomycetota; c__Planctomycetes; o__Pirellulales; f__Pirellulaceae; g__Pir4_lineage; s__uncultured_Planctomycetales	0	0	0	0	0	0	17	14	0	20	0	0	0	0	0	0	0	0	0	0
d__Bacteria; p__Planctomycetota; c__Planctomycetes; o__Planctomycetales; f__Rubinisphaeraceae; g__SH-PL14; s__uncultured_Planctomyces	0	0	0	0	0	0	0	0	0	0	24	12	0	59	31	0	0	0	0	0
d__Bacteria; p__Proteobacteria; c__Alphaproteobacteria	15	12	17	17	10	0	0	0	0	0	0	0	0	0	0	0	0	0	0	0
d__Bacteria; p__Proteobacteria; c__Alphaproteobacteria; o__Azospirillales; f__Azospirillaceae; g__Azospirillum	0	0	0	0	0	0	45	0	0	0	0	0	0	0	0	0	0	0	0	0
d__Bacteria; p__Proteobacteria; c__Alphaproteobacteria; o__Caulobacterales; f__Caulobacteraceae; g__Brevundimonas	0	0	0	0	0	0	0	8	0	0	0	0	0	0	0	0	0	0	0	0
d__Bacteria; p__Proteobacteria; c__Alphaproteobacteria; o__Caulobacterales; f__Caulobacteraceae; g__Brevundimonas	0	0	0	0	0	0	0	8	0	0	0	0	0	0	50	0	0	21	0	0
d__Bacteria; p__Proteobacteria; c__Alphaproteobacteria; o__Caulobacterales; f__Caulobacteraceae; g__Brevundimonas	0	0	0	0	0	0	0	12	0	0	0	0	0	0	0	0	0	0	0	0
d__Bacteria; p__Proteobacteria; c__Alphaproteobacteria; o__Caulobacterales; f__Caulobacteraceae; g__Brevundimonas	0	0	0	0	35	0	0	11	55	0	0	0	0	0	0	0	0	0	0	0
d__Bacteria; p__Proteobacteria; c__Alphaproteobacteria; o__Caulobacterales; f__Caulobacteraceae; g__Brevundimonas	41	0	0	0	0	0	0	0	0	0	0	0	0	0	0	0	0	0	0	0
d__Bacteria; p__Proteobacteria; c__Alphaproteobacteria; o__Caulobacterales; f__Caulobacteraceae; g__uncultured	0	0	0	0	0	29	0	0	0	0	0	0	0	0	0	0	0	0	0	0
d__Bacteria; p__Proteobacteria; c__Alphaproteobacteria; o__Caulobacterales; f__Hyphomonadaceae; g__Maricaulis	0	0	0	0	0	72	168	94	62	170	0	0	0	0	0	100	233	191	112	233
d__Bacteria; p__Proteobacteria; c__Alphaproteobacteria; o__Caulobacterales; f__Hyphomonadaceae; g__Maricaulis	0	0	0	0	0	79	138	66	53	161	0	0	0	0	0	61	159	125	101	208
d__Bacteria; p__Proteobacteria; c__Alphaproteobacteria; o__Caulobacterales; f__Hyphomonadaceae; g__Maricaulis	0	0	0	0	0	91	149	92	76	106	0	0	0	0	0	95	200	136	108	201
d__Bacteria; p__Proteobacteria; c__Alphaproteobacteria; o__Caulobacterales; f__Hyphomonadaceae; g__Maricaulis	0	0	0	0	0	97	162	94	72	169	0	0	0	0	0	106	204	187	127	221
d__Bacteria; p__Proteobacteria; c__Alphaproteobacteria; o__Caulobacterales; f__Hyphomonadaceae; g__Maricaulis	0	0	0	0	0	98	130	79	50	137	0	0	0	0	0	87	173	163	110	195
d__Bacteria; p__Proteobacteria; c__Alphaproteobacteria; o__Caulobacterales; f__Hyphomonadaceae; g__Oceanicaulis	64	116	153	127	91	0	0	0	0	0	0	41	0	0	0	0	0	0	0	0
d__Bacteria; p__Proteobacteria; c__Alphaproteobacteria; o__Caulobacterales; f__Hyphomonadaceae; g__Oceanicaulis	78	139	143	149	118	0	0	0	0	0	0	24	39	0	0	0	0	0	0	0
d__Bacteria; p__Proteobacteria; c__Alphaproteobacteria; o__Caulobacterales; f__Hyphomonadaceae; g__Oceanicaulis	103	158	159	151	102	0	0	0	0	0	0	29	0	0	0	0	0	0	0	0
d__Bacteria; p__Proteobacteria; c__Alphaproteobacteria; o__Caulobacterales; f__Parvularculaceae	0	0	0	0	0	7	57	42	126	0	0	0	0	0	0	107	0	54	26	0
d__Bacteria; p__Proteobacteria; c__Alphaproteobacteria; o__Caulobacterales; f__Parvularculaceae	0	0	0	0	0	9	46	37	92	0	0	0	0	0	0	95	0	64	18	0
d__Bacteria; p__Proteobacteria; c__Alphaproteobacteria; o__Caulobacterales; f__Parvularculaceae	0	0	0	0	0	10	35	50	126	0	0	0	0	0	0	123	0	75	37	0
d__Bacteria; p__Proteobacteria; c__Alphaproteobacteria; o__Caulobacterales; f__Parvularculaceae	0	0	0	0	0	14	57	37	97	0	0	0	0	0	0	112	35	58	28	0
d__Bacteria; p__Proteobacteria; c__Alphaproteobacteria; o__Caulobacterales; f__Parvularculaceae	0	0	0	0	0	17	55	56	128	0	0	0	0	0	0	143	0	60	28	0
d__Bacteria; p__Proteobacteria; c__Alphaproteobacteria; o__Defluviicoccales; f__uncultured; g__uncultured	0	0	0	0	0	0	0	0	0	0	36	7	87	44	110	0	0	0	0	0
d__Bacteria; p__Proteobacteria; c__Alphaproteobacteria; o__Defluviicoccales; f__uncultured; g__uncultured	0	0	0	0	0	0	0	0	0	0	41	5	59	48	97	0	0	0	0	0
d__Bacteria; p__Proteobacteria; c__Alphaproteobacteria; o__Defluviicoccales; f__uncultured; g__uncultured	0	0	0	0	0	0	0	0	0	0	43	7	91	52	117	0	0	0	0	0
d__Bacteria; p__Proteobacteria; c__Alphaproteobacteria; o__Defluviicoccales; f__uncultured; g__uncultured	0	0	0	0	0	0	0	0	0	0	45	13	82	45	140	0	0	0	0	0
d__Bacteria; p__Proteobacteria; c__Alphaproteobacteria; o__Defluviicoccales; f__uncultured; g__uncultured	0	0	0	0	0	0	0	0	0	0	46	10	61	35	98	0	0	0	0	0
d__Bacteria; p__Proteobacteria; c__Alphaproteobacteria; o__Kiloniellales; f__Kiloniellaceae; g__Pelagibius	0	0	0	0	0	0	0	0	0	0	30	0	63	10	51	0	0	0	0	0
d__Bacteria; p__Proteobacteria; c__Alphaproteobacteria; o__Kiloniellales; f__Kiloniellaceae; g__Pelagibius	0	0	0	0	0	0	0	0	0	0	31	77	48	14	68	0	0	0	0	0
d__Bacteria; p__Proteobacteria; c__Alphaproteobacteria; o__Kiloniellales; f__Kiloniellaceae; g__Pelagibius	0	0	0	0	0	0	0	0	0	0	33	0	33	22	60	0	0	0	0	0
d__Bacteria; p__Proteobacteria; c__Alphaproteobacteria; o__Kiloniellales; f__Kiloniellaceae; g__Pelagibius	0	0	0	0	0	0	0	0	0	0	34	0	45	6	54	0	0	0	0	0
d__Bacteria; p__Proteobacteria; c__Alphaproteobacteria; o__Kiloniellales; f__Kiloniellaceae; g__Pelagibius	0	0	0	0	0	0	0	0	0	0	35	0	42	12	52	0	0	0	0	0
d__Bacteria; p__Proteobacteria; c__Alphaproteobacteria; o__Kiloniellales; f__Kiloniellaceae; g__Pelagibius	0	0	0	0	0	0	0	0	0	0	38	0	63	11	66	0	0	0	0	0
d__Bacteria; p__Proteobacteria; c__Alphaproteobacteria; o__Kiloniellales; f__Kiloniellaceae; g__Pelagibius	0	0	0	0	0	0	0	0	0	0	44	0	60	12	63	0	0	0	0	0
d__Bacteria; p__Proteobacteria; c__Alphaproteobacteria; o__Parvibaculales; f__Parvibaculaceae; g__Mf105b01; s__uncultured_bacterium	13	59	104	51	31	0	0	0	0	0	0	0	0	0	0	0	0	0	0	0
d__Bacteria; p__Proteobacteria; c__Alphaproteobacteria; o__Parvibaculales; f__Parvibaculaceae; g__Mf105b01; s__uncultured_bacterium	23	64	91	77	32	0	0	0	0	0	0	0	0	0	0	0	0	0	0	0
d__Bacteria; p__Proteobacteria; c__Alphaproteobacteria; o__Parvibaculales; f__Parvibaculaceae; g__Mf105b01; s__uncultured_bacterium	24	75	112	65	25	0	0	0	0	0	0	0	0	0	0	0	0	0	0	0
d__Bacteria; p__Proteobacteria; c__Alphaproteobacteria; o__Parvibaculales; f__Parvibaculaceae; g__Mf105b01; s__uncultured_bacterium	24	77	81	69	39	0	0	0	0	0	0	0	0	0	0	0	0	0	0	0
d__Bacteria; p__Proteobacteria; c__Alphaproteobacteria; o__Parvibaculales; f__Parvibaculaceae; g__Mf105b01; s__uncultured_bacterium	26	56	115	58	35	0	0	0	0	0	0	0	0	0	0	0	0	0	0	0
d__Bacteria; p__Proteobacteria; c__Alphaproteobacteria; o__Parvibaculales; f__Parvibaculaceae; g__Mf105b01; s__uncultured_bacterium	26	64	80	77	30	0	0	0	0	0	0	0	0	0	0	0	0	0	0	0
d__Bacteria; p__Proteobacteria; c__Alphaproteobacteria; o__Parvibaculales; f__Parvibaculaceae; g__Pyruvatibacter; s__Pyruvatibacter_mobilis	0	0	0	0	0	39	119	153	133	144	145	307	235	412	245	58	7	71	62	83
d__Bacteria; p__Proteobacteria; c__Alphaproteobacteria; o__Parvibaculales; f__Parvibaculaceae; g__Pyruvatibacter; s__Pyruvatibacter_mobilis	0	0	0	0	0	43	144	163	147	153	144	295	228	390	235	38	6	52	53	85
d__Bacteria; p__Proteobacteria; c__Alphaproteobacteria; o__Parvibaculales; f__Parvibaculaceae; g__Pyruvatibacter; s__Pyruvatibacter_mobilis	0	0	0	0	0	47	132	155	171	139	132	303	216	376	266	45	8	73	59	72
d__Bacteria; p__Proteobacteria; c__Alphaproteobacteria; o__Parvibaculales; f__Parvibaculaceae; g__Pyruvatibacter; s__Pyruvatibacter_mobilis	0	0	0	0	0	51	103	135	146	131	140	246	194	325	187	30	12	64	57	63
d__Bacteria; p__Proteobacteria; c__Alphaproteobacteria; o__Parvibaculales; f__Parvibaculaceae; g__Pyruvatibacter; s__Pyruvatibacter_mobilis	0	0	0	0	0	52	135	125	144	162	142	303	212	429	245	45	4	70	80	87
d__Bacteria; p__Proteobacteria; c__Alphaproteobacteria; o__Parvibaculales; f__Parvibaculaceae; g__Pyruvatibacter; s__Pyruvatibacter_mobilis	0	0	0	0	0	56	137	130	152	148	162	373	227	468	293	57	7	54	64	85
d__Bacteria; p__Proteobacteria; c__Alphaproteobacteria; o__Parvibaculales; f__Parvibaculaceae; g__Pyruvatibacter; s__Pyruvatibacter_mobilis	0	0	0	0	0	61	125	154	149	152	169	305	246	439	309	55	10	61	61	82
d__Bacteria; p__Proteobacteria; c__Alphaproteobacteria; o__Parvibaculales; f__uncultured; g__uncultured	0	0	41	0	0	0	0	0	0	0	0	0	0	0	0	0	0	0	0	0
d__Bacteria; p__Proteobacteria; c__Alphaproteobacteria; o__Rhizobiales; f__Beijerinckiaceae; g__Methylobacterium-Methylorubrum	0	0	0	0	0	0	0	0	0	0	0	0	0	0	0	0	0	0	63	0
d__Bacteria; p__Proteobacteria; c__Alphaproteobacteria; o__Rhizobiales; f__Beijerinckiaceae; g__Methylobacterium-Methylorubrum	0	0	0	0	0	0	0	0	0	0	0	0	0	0	0	0	0	62	0	0
d__Bacteria; p__Proteobacteria; c__Alphaproteobacteria; o__Rhizobiales; f__Methyloligellaceae; g__Methyloceanibacter	0	50	0	0	0	0	0	0	0	0	0	0	0	0	0	0	0	0	0	0
d__Bacteria; p__Proteobacteria; c__Alphaproteobacteria; o__Rhizobiales; f__Methyloligellaceae; g__uncultured; s__uncultured_Rhizobiales	0	0	0	0	0	0	0	0	0	0	0	0	0	0	0	0	54	0	0	0
d__Bacteria; p__Proteobacteria; c__Alphaproteobacteria; o__Rhizobiales; f__Methyloligellaceae; g__uncultured; s__uncultured_Rhizobiales	0	0	0	0	0	0	0	12	5	0	0	0	0	0	0	0	0	0	0	0
d__Bacteria; p__Proteobacteria; c__Alphaproteobacteria; o__Rhizobiales; f__Methyloligellaceae; g__uncultured; s__uncultured_Rhizobiales	0	0	0	0	0	0	0	25	17	0	0	0	0	0	0	0	0	0	0	0
d__Bacteria; p__Proteobacteria; c__Alphaproteobacteria; o__Rhizobiales; f__Methyloligellaceae; g__uncultured; s__uncultured_Rhizobiales	0	0	0	0	0	8	0	16	13	0	0	0	0	0	0	0	0	0	0	0
d__Bacteria; p__Proteobacteria; c__Alphaproteobacteria; o__Rhizobiales; f__Rhizobiaceae	0	0	0	0	0	0	0	0	0	0	0	0	0	0	0	0	0	23	0	0
d__Bacteria; p__Proteobacteria; c__Alphaproteobacteria; o__Rhizobiales; f__Rhizobiaceae	0	0	0	0	0	0	0	0	0	0	0	49	0	0	0	0	0	0	0	0
d__Bacteria; p__Proteobacteria; c__Alphaproteobacteria; o__Rhizobiales; f__Rhizobiaceae; g__Cohaesibacter	0	0	0	0	0	0	0	0	0	0	0	0	0	0	0	0	0	52	0	0
d__Bacteria; p__Proteobacteria; c__Alphaproteobacteria; o__Rhizobiales; f__Rhizobiaceae; g__Hoeflea	0	0	0	0	0	0	0	0	0	0	0	0	0	3	0	0	0	0	0	0
d__Bacteria; p__Proteobacteria; c__Alphaproteobacteria; o__Rhizobiales; f__Rhizobiaceae; g__Hoeflea	0	0	0	0	0	0	0	0	0	0	0	0	0	6	0	0	0	0	0	0
d__Bacteria; p__Proteobacteria; c__Alphaproteobacteria; o__Rhizobiales; f__Rhizobiaceae; g__Nitratireductor	0	0	0	0	0	0	3	10	18	18	0	0	0	0	0	17	3	6	8	32
d__Bacteria; p__Proteobacteria; c__Alphaproteobacteria; o__Rhizobiales; f__Rhizobiaceae; g__Nitratireductor	0	0	0	0	0	0	5	18	14	58	0	0	0	0	0	14	7	8	3	22
d__Bacteria; p__Proteobacteria; c__Alphaproteobacteria; o__Rhizobiales; f__Rhizobiaceae; g__Ochrobactrum	92	0	0	0	0	0	0	0	0	0	0	0	0	0	0	0	0	0	0	0
d__Bacteria; p__Proteobacteria; c__Alphaproteobacteria; o__Rhizobiales; f__Rhizobiaceae; g__uncultured	0	0	0	0	41	0	0	0	0	0	0	0	0	0	0	0	0	0	0	0
d__Bacteria; p__Proteobacteria; c__Alphaproteobacteria; o__Rhizobiales; f__Rhizobiaceae; g__uncultured	0	40	0	18	0	0	0	0	0	0	0	0	0	0	0	0	0	0	0	0
d__Bacteria; p__Proteobacteria; c__Alphaproteobacteria; o__Rhizobiales; f__Rhizobiales_Incertae_Sedis; g__Bauldia	0	0	0	0	0	0	0	0	0	0	0	10	11	17	4	0	0	0	0	0
d__Bacteria; p__Proteobacteria; c__Alphaproteobacteria; o__Rhizobiales; f__Rhizobiales_Incertae_Sedis; g__Bauldia	0	0	0	0	0	0	0	0	0	0	0	15	4	6	12	0	0	0	0	0
d__Bacteria; p__Proteobacteria; c__Alphaproteobacteria; o__Rhizobiales; f__Rhizobiales_Incertae_Sedis; g__Bauldia	0	0	0	0	0	0	0	0	0	0	0	21	0	11	11	0	0	0	0	0
d__Bacteria; p__Proteobacteria; c__Alphaproteobacteria; o__Rhizobiales; f__Rhodobiaceae; g__Amorphus	0	0	0	0	0	0	0	0	0	0	0	0	0	0	41	0	0	0	0	0
d__Bacteria; p__Proteobacteria; c__Alphaproteobacteria; o__Rhizobiales; f__Stappiaceae; g__Labrenzia	0	0	0	0	0	0	0	0	0	0	18	65	11	104	24	0	0	0	0	0
d__Bacteria; p__Proteobacteria; c__Alphaproteobacteria; o__Rhizobiales; f__Stappiaceae; g__Labrenzia	0	0	0	0	0	0	0	0	0	0	20	32	12	81	18	0	0	0	0	0
d__Bacteria; p__Proteobacteria; c__Alphaproteobacteria; o__Rhizobiales; f__Stappiaceae; g__Labrenzia	0	0	0	0	0	0	0	0	0	0	24	45	15	93	16	0	0	0	0	0
d__Bacteria; p__Proteobacteria; c__Alphaproteobacteria; o__Rhizobiales; f__Stappiaceae; g__Labrenzia	0	0	0	0	0	0	0	0	0	0	24	46	12	105	17	0	0	0	0	0
d__Bacteria; p__Proteobacteria; c__Alphaproteobacteria; o__Rhizobiales; f__Stappiaceae; g__Labrenzia	0	0	0	0	0	66	49	29	10	42	25	20	114	69	137	206	597	375	162	162
d__Bacteria; p__Proteobacteria; c__Alphaproteobacteria; o__Rhizobiales; f__Stappiaceae; g__Labrenzia	0	0	0	0	0	76	57	38	50	57	16	28	117	137	247	297	908	516	228	226
d__Bacteria; p__Proteobacteria; c__Alphaproteobacteria; o__Rhizobiales; f__Stappiaceae; g__Labrenzia	0	0	0	0	0	77	51	29	32	52	14	24	102	106	167	251	607	374	188	151
d__Bacteria; p__Proteobacteria; c__Alphaproteobacteria; o__Rhizobiales; f__Stappiaceae; g__Labrenzia	0	0	0	0	0	83	49	31	50	38	28	30	117	106	248	257	752	417	185	172
d__Bacteria; p__Proteobacteria; c__Alphaproteobacteria; o__Rhizobiales; f__Stappiaceae; g__Labrenzia	0	0	0	0	0	85	54	39	30	42	7	22	134	132	228	272	722	394	216	216
d__Bacteria; p__Proteobacteria; c__Alphaproteobacteria; o__Rhizobiales; f__Stappiaceae; g__Labrenzia	0	0	0	0	0	89	46	35	36	43	12	33	129	105	219	246	788	434	228	202
d__Bacteria; p__Proteobacteria; c__Alphaproteobacteria; o__Rhizobiales; f__Stappiaceae; g__Labrenzia	0	0	0	0	0	104	43	29	47	49	11	32	150	113	210	263	813	423	205	201
d__Bacteria; p__Proteobacteria; c__Alphaproteobacteria; o__Rhizobiales; f__Stappiaceae; g__Labrenzia	0	0	0	0	0	108	59	45	54	45	10	29	150	116	232	290	920	476	289	249
d__Bacteria; p__Proteobacteria; c__Alphaproteobacteria; o__Rhizobiales; f__Stappiaceae; g__Labrenzia	0	0	0	0	0	112	63	39	43	45	9	30	128	132	223	313	893	437	260	229
d__Bacteria; p__Proteobacteria; c__Alphaproteobacteria; o__Rhizobiales; f__Stappiaceae; g__Labrenzia	17	10	19	22	1	0	0	0	0	0	0	0	0	0	9	0	0	0	0	0
d__Bacteria; p__Proteobacteria; c__Alphaproteobacteria; o__Rhizobiales; f__Stappiaceae; g__Labrenzia	28	24	16	25	10	0	0	0	0	0	0	0	0	0	12	0	0	0	0	0
d__Bacteria; p__Proteobacteria; c__Alphaproteobacteria; o__Rhizobiales; f__Stappiaceae; g__Labrenzia	308	339	254	286	211	0	0	0	0	0	63	166	83	144	77	0	26	0	0	0
d__Bacteria; p__Proteobacteria; c__Alphaproteobacteria; o__Rhizobiales; f__Stappiaceae; g__Labrenzia	331	400	306	361	256	0	0	0	0	0	83	177	108	186	90	0	0	0	0	0
d__Bacteria; p__Proteobacteria; c__Alphaproteobacteria; o__Rhizobiales; f__Stappiaceae; g__Labrenzia	358	398	282	348	257	0	0	0	0	0	76	220	112	222	84	0	0	0	0	0
d__Bacteria; p__Proteobacteria; c__Alphaproteobacteria; o__Rhizobiales; f__Stappiaceae; g__Labrenzia	368	434	394	359	272	0	0	0	0	0	71	232	109	212	118	53	0	0	0	0
d__Bacteria; p__Proteobacteria; c__Alphaproteobacteria; o__Rhizobiales; f__Stappiaceae; g__Labrenzia	407	407	356	415	299	0	0	0	0	0	77	209	86	234	125	0	0	0	0	0
d__Bacteria; p__Proteobacteria; c__Alphaproteobacteria; o__Rhizobiales; f__Stappiaceae; g__Labrenzia	410	480	306	379	310	0	0	0	0	0	87	233	120	227	123	0	0	0	0	0
d__Bacteria; p__Proteobacteria; c__Alphaproteobacteria; o__Rhizobiales; f__Stappiaceae; g__Labrenzia	436	469	328	414	282	0	0	0	0	0	88	231	125	250	118	0	0	0	0	0
d__Bacteria; p__Proteobacteria; c__Alphaproteobacteria; o__Rhizobiales; f__Stappiaceae; g__Labrenzia	458	494	441	453	323	0	0	0	0	0	102	256	139	269	121	0	0	31	0	0
d__Bacteria; p__Proteobacteria; c__Alphaproteobacteria; o__Rhizobiales; f__Stappiaceae; g__Labrenzia	458	542	343	421	348	0	0	0	0	0	93	237	148	245	119	0	0	47	0	0
d__Bacteria; p__Proteobacteria; c__Alphaproteobacteria; o__Rhizobiales; f__Stappiaceae; g__Labrenzia	509	547	331	480	328	0	0	0	0	0	106	262	107	272	141	0	0	0	0	0
d__Bacteria; p__Proteobacteria; c__Alphaproteobacteria; o__Rhodobacterales; f__Rhodobacteraceae	0	0	0	0	0	0	0	0	0	0	0	0	0	0	8	0	0	0	0	0
d__Bacteria; p__Proteobacteria; c__Alphaproteobacteria; o__Rhodobacterales; f__Rhodobacteraceae	0	0	0	0	0	0	0	0	0	0	0	0	84	0	0	0	0	0	0	0
d__Bacteria; p__Proteobacteria; c__Alphaproteobacteria; o__Rhodobacterales; f__Rhodobacteraceae	0	0	0	0	0	0	0	0	0	41	0	0	0	0	0	0	0	0	0	0
d__Bacteria; p__Proteobacteria; c__Alphaproteobacteria; o__Rhodobacterales; f__Rhodobacteraceae	0	0	0	0	0	0	0	0	0	67	0	0	0	0	0	0	0	0	0	0
d__Bacteria; p__Proteobacteria; c__Alphaproteobacteria; o__Rhodobacterales; f__Rhodobacteraceae	0	0	0	0	56	0	0	0	0	0	0	0	0	0	0	0	0	0	0	0
d__Bacteria; p__Proteobacteria; c__Alphaproteobacteria; o__Rhodobacterales; f__Rhodobacteraceae	0	0	0	42	0	0	0	0	0	0	0	0	0	0	0	0	0	0	0	0
d__Bacteria; p__Proteobacteria; c__Alphaproteobacteria; o__Rhodobacterales; f__Rhodobacteraceae	0	0	0	67	0	0	0	0	0	0	0	0	0	0	0	0	0	0	0	0
d__Bacteria; p__Proteobacteria; c__Alphaproteobacteria; o__Rhodobacterales; f__Rhodobacteraceae	0	0	49	0	0	0	0	0	0	0	0	0	0	0	0	0	0	0	0	0
d__Bacteria; p__Proteobacteria; c__Alphaproteobacteria; o__Rhodobacterales; f__Rhodobacteraceae	0	0	53	0	0	0	0	0	0	0	0	0	0	0	0	0	0	0	0	0
d__Bacteria; p__Proteobacteria; c__Alphaproteobacteria; o__Rhodobacterales; f__Rhodobacteraceae	12	6	0	9	18	0	0	0	0	0	0	0	0	0	0	0	0	0	0	0
d__Bacteria; p__Proteobacteria; c__Alphaproteobacteria; o__Rhodobacterales; f__Rhodobacteraceae	30	37	45	44	16	0	0	0	0	0	21	22	10	9	0	0	0	0	0	0
d__Bacteria; p__Proteobacteria; c__Alphaproteobacteria; o__Rhodobacterales; f__Rhodobacteraceae	38	38	50	36	29	0	0	0	0	0	19	18	12	11	0	0	0	0	0	0
d__Bacteria; p__Proteobacteria; c__Alphaproteobacteria; o__Rhodobacterales; f__Rhodobacteraceae	38	50	40	61	31	0	0	0	0	0	27	21	15	15	0	0	0	0	0	0
d__Bacteria; p__Proteobacteria; c__Alphaproteobacteria; o__Rhodobacterales; f__Rhodobacteraceae	38	56	26	49	22	0	0	0	0	0	33	21	13	7	0	0	0	0	0	0
d__Bacteria; p__Proteobacteria; c__Alphaproteobacteria; o__Rhodobacterales; f__Rhodobacteraceae	39	33	28	41	20	0	0	0	0	0	15	19	11	19	0	0	0	0	0	0
d__Bacteria; p__Proteobacteria; c__Alphaproteobacteria; o__Rhodobacterales; f__Rhodobacteraceae	39	63	42	51	19	0	0	0	0	0	33	15	12	19	0	0	0	0	0	0
d__Bacteria; p__Proteobacteria; c__Alphaproteobacteria; o__Rhodobacterales; f__Rhodobacteraceae	46	57	35	51	32	0	0	0	0	0	20	14	11	4	0	0	0	0	0	0
d__Bacteria; p__Proteobacteria; c__Alphaproteobacteria; o__Rhodobacterales; f__Rhodobacteraceae	48	47	44	44	31	0	0	0	0	0	25	16	21	15	0	0	0	0	0	0
d__Bacteria; p__Proteobacteria; c__Alphaproteobacteria; o__Rhodobacterales; f__Rhodobacteraceae	60	0	0	0	0	0	0	0	0	0	0	0	0	0	0	0	0	0	0	0
d__Bacteria; p__Proteobacteria; c__Alphaproteobacteria; o__Rhodobacterales; f__Rhodobacteraceae; g__Paracoccus	0	0	0	0	0	0	66	0	0	0	0	0	0	0	0	0	0	0	0	0
d__Bacteria; p__Proteobacteria; c__Alphaproteobacteria; o__Rhodobacterales; f__Rhodobacteraceae; g__Ruegeria	0	0	0	0	0	0	0	0	0	0	0	0	0	0	0	0	0	0	0	55
d__Bacteria; p__Proteobacteria; c__Alphaproteobacteria; o__Rhodobacterales; f__Rhodobacteraceae; g__Ruegeria	0	0	0	0	0	0	0	0	0	0	0	0	0	0	0	0	0	0	0	55
d__Bacteria; p__Proteobacteria; c__Alphaproteobacteria; o__Rhodobacterales; f__Rhodobacteraceae; g__Ruegeria	0	0	0	0	0	0	0	0	0	0	0	0	0	0	0	0	77	0	0	0
d__Bacteria; p__Proteobacteria; c__Alphaproteobacteria; o__Rhodobacterales; f__Rhodobacteraceae; g__Ruegeria	0	0	0	0	0	18	0	0	16	0	33	8	0	0	0	0	0	0	0	0
d__Bacteria; p__Proteobacteria; c__Alphaproteobacteria; o__Rhodobacterales; f__Rhodobacteraceae; g__Ruegeria	0	0	0	0	0	18	0	0	27	0	0	14	0	0	0	0	0	0	0	0
d__Bacteria; p__Proteobacteria; c__Alphaproteobacteria; o__Rhodobacterales; f__Rhodobacteraceae; g__Ruegeria	0	0	0	0	0	29	0	0	17	0	0	25	0	0	0	0	0	0	0	0
d__Bacteria; p__Proteobacteria; c__Alphaproteobacteria; o__Rhodobacterales; f__Rhodobacteraceae; g__Ruegeria	0	0	0	0	0	41	0	0	0	0	0	0	0	0	0	0	0	0	0	0
d__Bacteria; p__Proteobacteria; c__Alphaproteobacteria; o__Rhodobacterales; f__Rhodobacteraceae; g__Ruegeria	0	0	0	0	48	0	0	0	0	0	0	0	0	0	0	0	0	0	0	0
d__Bacteria; p__Proteobacteria; c__Alphaproteobacteria; o__Rhodobacterales; f__Rhodobacteraceae; g__Ruegeria	0	37	0	0	0	0	0	0	18	0	0	23	0	0	0	0	77	0	0	0
d__Bacteria; p__Proteobacteria; c__Alphaproteobacteria; o__Rhodospirillales; f__Terasakiellaceae; g__uncultured; s__alpha_proteobacterium	0	0	0	0	0	349	335	196	224	260	3	35	25	68	68	234	156	137	157	208
d__Bacteria; p__Proteobacteria; c__Alphaproteobacteria; o__Rhodospirillales; f__Terasakiellaceae; g__uncultured; s__alpha_proteobacterium	0	0	0	0	0	359	305	186	232	264	2	28	15	65	66	195	144	157	163	196
d__Bacteria; p__Proteobacteria; c__Alphaproteobacteria; o__Rhodospirillales; f__Terasakiellaceae; g__uncultured; s__alpha_proteobacterium	0	0	0	0	0	402	328	201	206	275	3	22	20	43	66	232	156	144	177	221
d__Bacteria; p__Proteobacteria; c__Alphaproteobacteria; o__Rhodospirillales; f__Terasakiellaceae; g__uncultured; s__alpha_proteobacterium	0	0	0	0	0	459	452	286	299	344	5	55	24	91	88	273	220	191	195	309
d__Bacteria; p__Proteobacteria; c__Alphaproteobacteria; o__Rhodospirillales; f__Terasakiellaceae; g__uncultured; s__alpha_proteobacterium	0	0	0	0	0	473	425	292	251	326	3	41	25	94	80	242	212	211	176	281
d__Bacteria; p__Proteobacteria; c__Alphaproteobacteria; o__Rhodospirillales; f__Terasakiellaceae; g__uncultured; s__alpha_proteobacterium	0	0	0	0	0	486	397	232	255	325	5	39	26	64	69	277	203	187	186	262
d__Bacteria; p__Proteobacteria; c__Alphaproteobacteria; o__Rhodospirillales; f__Terasakiellaceae; g__uncultured; s__alpha_proteobacterium	0	0	0	0	0	491	486	285	291	375	8	39	37	74	101	299	216	238	232	278
d__Bacteria; p__Proteobacteria; c__Alphaproteobacteria; o__Rhodospirillales; f__Terasakiellaceae; g__uncultured; s__alpha_proteobacterium	0	0	0	0	0	496	421	265	278	344	5	37	29	89	102	301	210	208	198	277
d__Bacteria; p__Proteobacteria; c__Alphaproteobacteria; o__Rhodospirillales; f__Terasakiellaceae; g__uncultured; s__alpha_proteobacterium	0	0	0	0	0	502	432	276	260	366	5	43	19	90	88	298	215	228	202	320
d__Bacteria; p__Proteobacteria; c__Alphaproteobacteria; o__Rhodospirillales; f__Terasakiellaceae; g__uncultured; s__alpha_proteobacterium	0	0	0	0	0	517	419	287	267	363	4	40	23	84	83	269	214	223	205	284
d__Bacteria; p__Proteobacteria; c__Alphaproteobacteria; o__Rhodospirillales; f__Terasakiellaceae; g__uncultured; s__alpha_proteobacterium	0	0	0	0	0	518	453	245	264	315	5	35	24	78	83	269	252	233	234	319
d__Bacteria; p__Proteobacteria; c__Alphaproteobacteria; o__Rhodospirillales; f__Terasakiellaceae; g__uncultured; s__alpha_proteobacterium	0	0	0	0	0	519	418	249	277	355	12	33	20	90	87	312	168	207	189	278
d__Bacteria; p__Proteobacteria; c__Alphaproteobacteria; o__Rhodospirillales; f__Terasakiellaceae; g__uncultured; s__alpha_proteobacterium	0	0	0	0	0	524	484	254	292	354	6	44	27	93	75	347	244	262	213	303
d__Bacteria; p__Proteobacteria; c__Alphaproteobacteria; o__Rhodospirillales; f__Terasakiellaceae; g__uncultured; s__alpha_proteobacterium	0	0	0	0	0	532	530	307	329	428	3	36	25	91	91	300	250	232	256	323
d__Bacteria; p__Proteobacteria; c__Alphaproteobacteria; o__Rhodospirillales; f__Terasakiellaceae; g__uncultured; s__alpha_proteobacterium	0	0	0	0	0	573	429	258	304	407	10	41	22	100	93	309	254	239	209	310
d__Bacteria; p__Proteobacteria; c__Alphaproteobacteria; o__Rhodospirillales; f__Terasakiellaceae; g__uncultured; s__alpha_proteobacterium	0	0	0	0	0	584	542	314	332	396	3	41	20	91	95	333	281	262	238	338
d__Bacteria; p__Proteobacteria; c__Alphaproteobacteria; o__Rhodospirillales; f__Terasakiellaceae; g__uncultured; s__alpha_proteobacterium	0	0	0	0	0	596	516	290	344	415	6	46	22	92	104	364	250	294	246	327
d__Bacteria; p__Proteobacteria; c__Alphaproteobacteria; o__Sneathiellales; f__Sneathiellaceae; g__Sneathiella; s__uncultured_bacterium	49	83	79	38	26	0	0	0	0	0	0	0	0	0	0	0	0	0	0	0
d__Bacteria; p__Proteobacteria; c__Alphaproteobacteria; o__Sneathiellales; f__Sneathiellaceae; g__Sneathiella; s__uncultured_bacterium	66	142	141	51	30	0	0	0	0	0	0	0	0	0	0	0	0	0	0	0
d__Bacteria; p__Proteobacteria; c__Alphaproteobacteria; o__Sneathiellales; f__Sneathiellaceae; g__Sneathiella; s__uncultured_bacterium	73	103	156	65	28	0	0	0	0	0	0	0	0	0	0	0	0	0	0	0
d__Bacteria; p__Proteobacteria; c__Alphaproteobacteria; o__Sneathiellales; f__Sneathiellaceae; g__Sneathiella; s__uncultured_bacterium	75	142	160	89	43	0	0	0	0	0	0	0	0	0	0	0	0	0	0	0
d__Bacteria; p__Proteobacteria; c__Alphaproteobacteria; o__Sphingomonadales; f__Sphingomonadaceae; g__Erythrobacter	0	0	0	0	0	0	0	0	0	0	0	14	0	22	0	0	0	0	0	0
d__Bacteria; p__Proteobacteria; c__Alphaproteobacteria; o__Sphingomonadales; f__Sphingomonadaceae; g__Erythrobacter	0	0	0	0	0	0	0	0	0	0	0	21	0	26	0	0	0	0	0	0
d__Bacteria; p__Proteobacteria; c__Alphaproteobacteria; o__Sphingomonadales; f__Sphingomonadaceae; g__Erythrobacter	0	0	0	0	0	0	0	0	0	0	0	25	0	25	0	0	0	0	0	0
d__Bacteria; p__Proteobacteria; c__Alphaproteobacteria; o__Sphingomonadales; f__Sphingomonadaceae; g__Erythrobacter	0	0	0	0	0	0	0	0	0	0	8	10	50	20	0	0	0	0	0	0
d__Bacteria; p__Proteobacteria; c__Alphaproteobacteria; o__Sphingomonadales; f__Sphingomonadaceae; g__Sphingomonas	0	0	0	0	0	0	0	0	0	0	0	0	46	0	0	0	0	0	0	0
d__Bacteria; p__Proteobacteria; c__Alphaproteobacteria; o__Sphingomonadales; f__Sphingomonadaceae; g__Sphingomonas	0	0	0	0	0	0	0	0	0	0	0	44	0	0	0	0	0	0	0	0
d__Bacteria; p__Proteobacteria; c__Alphaproteobacteria; o__Sphingomonadales; f__Sphingomonadaceae; g__Sphingomonas	0	0	0	0	0	52	0	0	0	0	0	0	0	0	0	0	0	0	0	0
d__Bacteria; p__Proteobacteria; c__Alphaproteobacteria; o__Thalassobaculales; f__Thalassobaculaceae; g__Thalassobaculum	0	0	0	0	10	0	0	0	0	0	271	69	142	4	52	0	0	0	0	0
d__Bacteria; p__Proteobacteria; c__Alphaproteobacteria; o__Thalassobaculales; f__Thalassobaculaceae; g__Thalassobaculum	0	0	0	0	11	0	0	0	0	0	232	75	130	5	52	0	0	0	0	0
d__Bacteria; p__Proteobacteria; c__Alphaproteobacteria; o__Thalassobaculales; f__Thalassobaculaceae; g__Thalassobaculum	0	0	0	0	13	0	0	0	0	0	194	53	135	17	68	0	0	0	0	0
d__Bacteria; p__Proteobacteria; c__Alphaproteobacteria; o__Thalassobaculales; f__Thalassobaculaceae; g__Thalassobaculum	0	0	0	0	14	0	0	0	0	0	191	68	116	13	43	0	0	0	0	0
d__Bacteria; p__Proteobacteria; c__Alphaproteobacteria; o__Thalassobaculales; f__Thalassobaculaceae; g__Thalassobaculum	0	0	0	0	15	0	0	0	0	0	256	78	155	9	52	0	0	0	0	0
d__Bacteria; p__Proteobacteria; c__Alphaproteobacteria; o__Thalassobaculales; f__Thalassobaculaceae; g__Thalassobaculum	0	0	0	0	16	0	0	0	0	0	238	58	175	7	64	0	0	0	0	0
d__Bacteria; p__Proteobacteria; c__Alphaproteobacteria; o__Thalassobaculales; f__Thalassobaculaceae; g__Thalassobaculum	0	0	0	0	25	0	0	0	0	0	198	56	170	13	54	0	0	0	0	0
d__Bacteria; p__Proteobacteria; c__Alphaproteobacteria; o__uncultured; f__uncultured; g__uncultured; s__uncultured_Rhodobacteraceae	56	77	83	60	26	0	0	0	0	0	30	0	61	46	92	0	0	0	0	0
d__Bacteria; p__Proteobacteria; c__Alphaproteobacteria; o__uncultured; f__uncultured; g__uncultured; s__uncultured_Rhodobacteraceae	61	85	112	39	33	0	0	0	0	0	38	0	49	39	56	0	0	0	0	0
d__Bacteria; p__Proteobacteria; c__Alphaproteobacteria; o__uncultured; f__uncultured; g__uncultured; s__uncultured_Rhodobacteraceae	68	85	100	57	28	0	0	0	0	0	45	0	64	42	71	0	0	0	0	0
d__Bacteria; p__Proteobacteria; c__Gammaproteobacteria; o__Alteromonadales; f__Alteromonadaceae; g__Alteromonas	0	0	0	0	0	0	0	0	0	0	0	0	0	0	0	55	0	0	0	0
d__Bacteria; p__Proteobacteria; c__Gammaproteobacteria; o__Alteromonadales; f__Alteromonadaceae; g__Alteromonas	0	0	0	0	0	0	0	0	0	0	0	45	0	0	0	0	0	0	0	0
d__Bacteria; p__Proteobacteria; c__Gammaproteobacteria; o__Alteromonadales; f__Alteromonadaceae; g__Alteromonas	0	0	0	0	0	0	0	0	4	0	36	0	0	23	0	0	0	48	0	0
d__Bacteria; p__Proteobacteria; c__Gammaproteobacteria; o__Alteromonadales; f__Alteromonadaceae; g__Alteromonas	0	0	0	0	0	0	0	0	9	0	0	0	0	0	0	0	0	0	45	79
d__Bacteria; p__Proteobacteria; c__Gammaproteobacteria; o__Alteromonadales; f__Alteromonadaceae; g__Alteromonas	0	0	0	0	0	0	0	34	0	0	0	0	0	0	0	0	0	0	0	0
d__Bacteria; p__Proteobacteria; c__Gammaproteobacteria; o__Alteromonadales; f__Alteromonadaceae; g__Alteromonas	0	0	0	0	0	54	0	0	0	0	0	0	0	0	0	0	0	0	0	0
d__Bacteria; p__Proteobacteria; c__Gammaproteobacteria; o__Alteromonadales; f__Alteromonadaceae; g__Alteromonas	0	0	0	0	75	0	0	0	0	0	0	0	0	0	0	0	0	0	0	0
d__Bacteria; p__Proteobacteria; c__Gammaproteobacteria; o__Alteromonadales; f__Alteromonadaceae; g__Alteromonas	0	0	0	59	0	0	0	0	10	0	0	0	0	0	0	0	0	0	0	40
d__Bacteria; p__Proteobacteria; c__Gammaproteobacteria; o__Alteromonadales; f__Alteromonadaceae; g__Alteromonas	0	14	0	0	0	0	0	0	10	0	33	0	0	29	0	0	0	0	0	0
d__Bacteria; p__Proteobacteria; c__Gammaproteobacteria; o__Alteromonadales; f__Marinobacteraceae; g__Marinobacter	10	9	2	0	15	0	0	0	0	0	0	0	0	0	0	0	0	0	0	0
d__Bacteria; p__Proteobacteria; c__Gammaproteobacteria; o__Alteromonadales; f__Marinobacteraceae; g__Marinobacter	11	7	2	0	0	0	0	0	0	0	0	0	0	0	0	0	0	0	0	0
d__Bacteria; p__Proteobacteria; c__Gammaproteobacteria; o__Alteromonadales; f__Marinobacteraceae; g__Marinobacter	13	6	9	23	0	0	0	0	0	0	0	0	63	0	0	0	0	0	0	0
d__Bacteria; p__Proteobacteria; c__Gammaproteobacteria; o__Alteromonadales; f__Marinobacteraceae; g__Marinobacter	14	7	9	0	0	0	0	0	0	0	0	0	0	0	0	0	0	0	0	0
d__Bacteria; p__Proteobacteria; c__Gammaproteobacteria; o__Alteromonadales; f__Marinobacteraceae; g__Marinobacter	15	31	19	16	12	0	0	0	0	0	0	0	0	0	0	0	0	0	0	0
d__Bacteria; p__Proteobacteria; c__Gammaproteobacteria; o__Alteromonadales; f__Marinobacteraceae; g__Marinobacter	16	5	6	0	0	0	0	0	0	0	0	0	0	0	0	0	0	0	0	0
d__Bacteria; p__Proteobacteria; c__Gammaproteobacteria; o__Alteromonadales; f__Marinobacteraceae; g__Marinobacter	16	10	4	0	0	0	0	0	0	0	0	0	0	0	0	0	0	0	0	0
d__Bacteria; p__Proteobacteria; c__Gammaproteobacteria; o__Alteromonadales; f__Marinobacteraceae; g__Marinobacter	19	14	9	0	0	0	0	0	0	0	0	0	0	0	0	0	0	0	0	0
d__Bacteria; p__Proteobacteria; c__Gammaproteobacteria; o__Alteromonadales; f__Marinobacteraceae; g__Marinobacter	21	12	10	0	0	0	0	0	0	0	0	0	0	0	0	0	0	0	0	0
d__Bacteria; p__Proteobacteria; c__Gammaproteobacteria; o__Alteromonadales; f__Marinobacteraceae; g__Marinobacter	21	18	11	12	20	0	0	0	0	0	54	0	0	0	0	0	0	0	0	0
d__Bacteria; p__Proteobacteria; c__Gammaproteobacteria; o__Alteromonadales; f__Marinobacteraceae; g__Marinobacter	22	10	10	0	0	0	0	0	0	0	0	0	0	0	0	0	0	0	0	0
d__Bacteria; p__Proteobacteria; c__Gammaproteobacteria; o__Alteromonadales; f__Marinobacteraceae; g__Marinobacter	24	7	2	0	0	0	0	0	0	0	0	0	0	0	0	0	0	0	0	0
d__Bacteria; p__Proteobacteria; c__Gammaproteobacteria; o__Alteromonadales; f__Marinobacteraceae; g__Marinobacter	24	12	14	10	15	0	0	0	0	0	0	0	0	0	58	0	0	0	0	0
d__Bacteria; p__Proteobacteria; c__Gammaproteobacteria; o__Alteromonadales; f__Marinobacteraceae; g__Marinobacter	24	21	6	14	10	0	0	0	0	0	0	0	0	0	13	0	0	0	0	0
d__Bacteria; p__Proteobacteria; c__Gammaproteobacteria; o__Alteromonadales; f__Marinobacteraceae; g__Marinobacter; s__Marinobacter_hydrocarbonoclasticus	0	0	0	0	0	0	0	0	0	0	0	0	0	0	0	0	0	0	61	0
d__Bacteria; p__Proteobacteria; c__Gammaproteobacteria; o__Alteromonadales; f__Marinobacteraceae; g__Marinobacter; s__Marinobacter_salsuginis	48	47	52	26	39	0	0	0	0	0	0	19	0	16	0	0	0	0	0	0
d__Bacteria; p__Proteobacteria; c__Gammaproteobacteria; o__Alteromonadales; f__Marinobacteraceae; g__Marinobacter; s__Marinobacter_salsuginis	53	48	50	32	35	0	0	0	0	0	0	10	0	7	0	0	0	0	0	0
d__Bacteria; p__Proteobacteria; c__Gammaproteobacteria; o__Alteromonadales; f__Marinobacteraceae; g__Marinobacter; s__Marinobacter_salsuginis	56	56	45	29	27	0	0	0	0	0	17	22	0	15	0	0	0	0	0	0
d__Bacteria; p__Proteobacteria; c__Gammaproteobacteria; o__Alteromonadales; f__Marinobacteraceae; g__Marinobacter; s__Marinobacter_salsuginis	66	63	54	42	43	0	0	0	0	0	0	19	0	12	0	0	0	0	0	0
d__Bacteria; p__Proteobacteria; c__Gammaproteobacteria; o__Alteromonadales; f__Marinobacteraceae; g__Marinobacter; s__Marinobacter_salsuginis	67	56	57	22	19	0	0	0	0	0	0	10	0	22	0	0	0	0	0	0
d__Bacteria; p__Proteobacteria; c__Gammaproteobacteria; o__Alteromonadales; f__Marinobacteraceae; g__Marinobacter; s__Marinobacter_salsuginis	72	57	47	36	23	0	0	0	0	0	0	14	0	9	0	0	0	0	0	0
d__Bacteria; p__Proteobacteria; c__Gammaproteobacteria; o__Alteromonadales; f__Pseudoalteromonadaceae; g__Pseudoalteromonas	0	0	0	0	0	0	0	0	0	0	0	42	0	0	0	0	0	0	0	0
d__Bacteria; p__Proteobacteria; c__Gammaproteobacteria; o__Alteromonadales; f__Pseudoalteromonadaceae; g__Pseudoalteromonas	0	0	0	0	0	0	0	0	0	0	0	0	0	0	0	0	54	0	0	0
d__Bacteria; p__Proteobacteria; c__Gammaproteobacteria; o__Alteromonadales; f__Pseudoalteromonadaceae; g__Pseudoalteromonas	0	0	0	0	0	0	0	0	0	34	0	0	0	0	0	0	0	0	0	0
d__Bacteria; p__Proteobacteria; c__Gammaproteobacteria; o__Burkholderiales; f__Burkholderiaceae; g__Ralstonia	0	0	0	0	0	99	0	0	0	0	0	0	0	0	0	0	0	0	0	0
d__Bacteria; p__Proteobacteria; c__Gammaproteobacteria; o__Burkholderiales; f__Comamonadaceae; g__Tepidimonas	0	0	0	0	0	0	0	0	0	0	0	0	0	0	0	0	0	0	61	0
d__Bacteria; p__Proteobacteria; c__Gammaproteobacteria; o__Burkholderiales; f__Neisseriaceae; g__uncultured; s__uncultured_bacterium	0	0	0	0	0	0	0	0	0	0	0	0	0	0	0	0	0	0	34	0
d__Bacteria; p__Proteobacteria; c__Gammaproteobacteria; o__Burkholderiales; f__Neisseriaceae; g__uncultured; s__uncultured_bacterium	0	0	0	0	0	0	0	0	0	0	0	0	0	0	0	0	0	53	0	0
d__Bacteria; p__Proteobacteria; c__Gammaproteobacteria; o__Burkholderiales; f__Neisseriaceae; g__uncultured; s__uncultured_bacterium	0	0	0	0	0	0	0	0	0	0	0	0	0	72	0	0	0	0	0	0
d__Bacteria; p__Proteobacteria; c__Gammaproteobacteria; o__Burkholderiales; f__Neisseriaceae; g__uncultured; s__uncultured_bacterium	0	0	0	0	0	0	0	0	0	0	40	0	0	0	0	0	0	0	0	0
d__Bacteria; p__Proteobacteria; c__Gammaproteobacteria; o__Burkholderiales; f__Oxalobacteraceae; g__Massilia	0	0	0	0	0	0	0	0	0	0	39	0	0	0	0	0	0	0	0	0
d__Bacteria; p__Proteobacteria; c__Gammaproteobacteria; o__Burkholderiales; f__Oxalobacteraceae; g__Massilia	0	0	0	0	0	0	0	0	0	47	0	0	0	0	0	0	0	0	0	0
d__Bacteria; p__Proteobacteria; c__Gammaproteobacteria; o__Cellvibrionales; f__BD2-7; g__BD2-7; s__uncultured_bacterium	0	0	0	0	0	0	0	0	0	0	160	35	189	51	157	0	0	0	0	0
d__Bacteria; p__Proteobacteria; c__Gammaproteobacteria; o__Cellvibrionales; f__BD2-7; g__BD2-7; s__uncultured_bacterium	0	0	0	0	0	0	0	0	0	0	161	33	177	53	159	0	0	0	0	0
d__Bacteria; p__Proteobacteria; c__Gammaproteobacteria; o__Cellvibrionales; f__BD2-7; g__BD2-7; s__uncultured_bacterium	0	0	0	0	0	0	0	0	0	0	174	46	216	31	186	0	0	0	0	0
d__Bacteria; p__Proteobacteria; c__Gammaproteobacteria; o__Cellvibrionales; f__BD2-7; g__BD2-7; s__uncultured_bacterium	0	0	0	0	0	0	0	0	0	0	185	44	223	64	240	0	0	0	0	0
d__Bacteria; p__Proteobacteria; c__Gammaproteobacteria; o__Cellvibrionales; f__BD2-7; g__BD2-7; s__uncultured_bacterium	0	0	0	0	0	0	0	0	0	0	194	41	207	55	212	0	0	0	0	0
d__Bacteria; p__Proteobacteria; c__Gammaproteobacteria; o__Cellvibrionales; f__Halieaceae	26	36	39	36	171	0	0	0	0	0	0	28	16	291	0	0	0	0	0	0
d__Bacteria; p__Proteobacteria; c__Gammaproteobacteria; o__Cellvibrionales; f__Halieaceae	28	33	37	62	237	0	0	0	0	0	0	0	9	384	0	0	0	0	0	0
d__Bacteria; p__Proteobacteria; c__Gammaproteobacteria; o__Cellvibrionales; f__Halieaceae	36	25	40	42	203	0	0	0	0	0	0	0	4	314	0	0	0	0	0	0
d__Bacteria; p__Proteobacteria; c__Gammaproteobacteria; o__Cellvibrionales; f__Halieaceae; g__OM60(NOR5)_clade	0	0	0	0	0	0	0	0	0	0	0	45	0	0	0	0	0	0	0	0
d__Bacteria; p__Proteobacteria; c__Gammaproteobacteria; o__Cellvibrionales; f__Porticoccaceae; g__C1-B045; s__Cladosiphon_okamuranus	10	22	32	19	18	0	0	0	0	0	33	63	28	33	35	0	0	0	0	0
d__Bacteria; p__Proteobacteria; c__Gammaproteobacteria; o__Cellvibrionales; f__Porticoccaceae; g__C1-B045; s__Cladosiphon_okamuranus	12	28	19	23	29	0	0	0	0	0	39	56	35	38	46	0	0	0	0	0
d__Bacteria; p__Proteobacteria; c__Gammaproteobacteria; o__Cellvibrionales; f__Porticoccaceae; g__C1-B045; s__Cladosiphon_okamuranus	15	29	39	16	21	0	0	0	0	0	47	46	23	30	31	0	0	0	0	0
d__Bacteria; p__Proteobacteria; c__Gammaproteobacteria; o__Cellvibrionales; f__Porticoccaceae; g__C1-B045; s__Cladosiphon_okamuranus	20	28	19	18	17	0	0	0	0	0	27	55	24	31	20	0	0	0	0	0
d__Bacteria; p__Proteobacteria; c__Gammaproteobacteria; o__Cellvibrionales; f__Spongiibacteraceae	0	14	0	4	26	0	0	0	0	0	0	7	0	0	0	0	0	0	0	0
d__Bacteria; p__Proteobacteria; c__Gammaproteobacteria; o__Cellvibrionales; f__Spongiibacteraceae	39	7	0	4	0	0	0	0	0	0	0	13	0	0	0	0	0	0	0	0
d__Bacteria; p__Proteobacteria; c__Gammaproteobacteria; o__Enterobacterales; f__Enterobacteriaceae; g__Escherichia-Shigella	0	0	0	0	0	0	0	0	0	0	0	0	0	0	0	0	0	0	45	0
d__Bacteria; p__Proteobacteria; c__Gammaproteobacteria; o__Ga0077536; f__Ga0077536; g__Ga0077536	0	0	0	30	13	0	0	0	0	0	0	0	0	0	0	0	0	0	0	0
d__Bacteria; p__Proteobacteria; c__Gammaproteobacteria; o__Ga0077536; f__Ga0077536; g__Ga0077536	0	0	33	0	0	0	0	0	0	0	0	0	0	0	0	0	0	0	0	0
d__Bacteria; p__Proteobacteria; c__Gammaproteobacteria; o__KI89A_clade; f__KI89A_clade; g__KI89A_clade	0	0	0	0	0	5	18	58	103	0	0	38	0	0	0	98	0	0	39	0
d__Bacteria; p__Proteobacteria; c__Gammaproteobacteria; o__KI89A_clade; f__KI89A_clade; g__KI89A_clade	0	0	0	0	0	9	23	34	80	0	0	0	0	0	0	90	0	7	39	0
d__Bacteria; p__Proteobacteria; c__Gammaproteobacteria; o__KI89A_clade; f__KI89A_clade; g__KI89A_clade	0	0	0	0	0	9	28	44	85	0	0	0	0	22	0	88	0	0	35	0
d__Bacteria; p__Proteobacteria; c__Gammaproteobacteria; o__KI89A_clade; f__KI89A_clade; g__KI89A_clade	0	0	0	0	0	12	29	45	103	0	0	0	0	0	0	114	0	7	43	0
d__Bacteria; p__Proteobacteria; c__Gammaproteobacteria; o__Nitrosococcales; f__Methylophagaceae; g__Methylophaga	0	0	0	0	0	0	0	0	0	0	0	17	0	64	0	0	0	0	0	0
d__Bacteria; p__Proteobacteria; c__Gammaproteobacteria; o__Nitrosococcales; f__Methylophagaceae; g__Methylophaga	0	0	0	0	0	0	0	0	0	0	0	39	0	0	0	0	0	0	0	0
d__Bacteria; p__Proteobacteria; c__Gammaproteobacteria; o__Oceanospirillales; f__Alcanivoracaceae1; g__Alcanivorax	18	11	19	13	10	0	0	0	0	0	0	0	0	0	0	0	0	0	0	0
d__Bacteria; p__Proteobacteria; c__Gammaproteobacteria; o__Oceanospirillales; f__Alcanivoracaceae1; g__Alcanivorax	18	21	24	16	24	0	0	0	0	0	0	0	0	0	0	0	0	0	0	0
d__Bacteria; p__Proteobacteria; c__Gammaproteobacteria; o__Oceanospirillales; f__Alcanivoracaceae1; g__Alcanivorax	21	23	16	10	23	0	0	0	0	0	0	0	0	0	0	0	0	0	0	0
d__Bacteria; p__Proteobacteria; c__Gammaproteobacteria; o__Oceanospirillales; f__Alcanivoracaceae1; g__Alcanivorax	25	37	13	9	19	0	0	0	0	0	0	0	0	0	0	0	0	0	0	0
d__Bacteria; p__Proteobacteria; c__Gammaproteobacteria; o__Oceanospirillales; f__Alcanivoracaceae1; g__Alcanivorax	29	18	17	5	18	0	0	0	0	0	0	0	0	0	0	0	0	0	0	0
d__Bacteria; p__Proteobacteria; c__Gammaproteobacteria; o__Oceanospirillales; f__Halomonadaceae; g__Halomonas	0	0	0	0	0	0	0	19	0	0	0	0	0	0	0	0	0	0	45	0
d__Bacteria; p__Proteobacteria; c__Gammaproteobacteria; o__Oceanospirillales; f__Halomonadaceae; g__Halomonas	0	0	0	0	0	50	0	0	0	0	0	0	0	0	0	0	0	0	0	0
d__Bacteria; p__Proteobacteria; c__Gammaproteobacteria; o__Oceanospirillales; f__Pseudohongiellaceae; g__Pseudohongiella; s__gamma_proteobacterium	23	21	40	18	11	0	0	0	0	0	17	13	55	13	5	0	0	0	0	0
d__Bacteria; p__Proteobacteria; c__Gammaproteobacteria; o__Oceanospirillales; f__Pseudohongiellaceae; g__Pseudohongiella; s__gamma_proteobacterium	23	24	46	21	15	0	0	0	0	0	12	15	31	9	15	0	0	0	0	0
d__Bacteria; p__Proteobacteria; c__Gammaproteobacteria; o__Oceanospirillales; f__Pseudohongiellaceae; g__Pseudohongiella; s__gamma_proteobacterium	35	23	39	26	20	0	0	0	0	0	8	8	29	16	16	0	0	0	0	0
d__Bacteria; p__Proteobacteria; c__Gammaproteobacteria; o__Oceanospirillales; f__Pseudohongiellaceae; g__Pseudohongiella; s__gamma_proteobacterium	37	20	39	25	23	0	0	0	0	0	13	10	35	6	17	0	0	0	0	0
d__Bacteria; p__Proteobacteria; c__Gammaproteobacteria; o__OM182_clade; f__OM182_clade; g__OM182_clade	0	0	0	0	0	0	0	0	0	0	133	19	225	0	189	0	0	0	0	0
d__Bacteria; p__Proteobacteria; c__Gammaproteobacteria; o__OM182_clade; f__OM182_clade; g__OM182_clade	0	0	0	0	0	0	0	0	0	0	141	12	227	0	188	0	0	0	0	0
d__Bacteria; p__Proteobacteria; c__Gammaproteobacteria; o__OM182_clade; f__OM182_clade; g__OM182_clade	0	0	0	0	0	0	0	0	0	0	148	26	206	0	184	0	0	0	0	0
d__Bacteria; p__Proteobacteria; c__Gammaproteobacteria; o__OM182_clade; f__OM182_clade; g__OM182_clade	0	0	0	0	27	0	0	0	0	0	152	8	176	0	155	0	0	0	0	0
d__Bacteria; p__Proteobacteria; c__Gammaproteobacteria; o__OM182_clade; f__OM182_clade; g__OM182_clade	0	0	0	0	71	0	0	0	0	0	161	14	201	0	187	0	0	0	0	0
d__Bacteria; p__Proteobacteria; c__Gammaproteobacteria; o__Pseudomonadales; f__Moraxellaceae; g__Enhydrobacter	0	0	0	0	0	0	0	0	0	64	0	0	0	0	0	0	0	0	55	0
d__Bacteria; p__Proteobacteria; c__Gammaproteobacteria; o__Pseudomonadales; f__Moraxellaceae; g__Enhydrobacter	0	0	0	0	0	0	0	45	0	0	0	0	10	0	0	0	0	0	0	0
d__Bacteria; p__Proteobacteria; c__Gammaproteobacteria; o__Pseudomonadales; f__Moraxellaceae; g__Moraxella	0	0	0	7	22	8	18	99	49	16	29	48	7	13	0	23	0	7	17	19
d__Bacteria; p__Proteobacteria; c__Gammaproteobacteria; o__Pseudomonadales; f__Moraxellaceae; g__Moraxella	0	0	0	11	11	9	9	79	35	13	37	37	3	12	0	0	0	13	6	13
d__Bacteria; p__Proteobacteria; c__Gammaproteobacteria; o__Pseudomonadales; f__Moraxellaceae; g__Moraxella	0	0	0	15	13	9	15	100	52	12	24	47	10	19	0	23	0	12	10	20
d__Bacteria; p__Proteobacteria; c__Gammaproteobacteria; o__Pseudomonadales; f__Moraxellaceae; g__Moraxella	0	6	0	13	10	5	14	76	42	15	19	38	14	13	0	8	0	10	7	13
d__Bacteria; p__Proteobacteria; c__Gammaproteobacteria; o__Pseudomonadales; f__Moraxellaceae; g__Moraxella	0	7	32	4	9	9	15	90	60	14	23	52	9	15	19	0	0	14	4	11
d__Bacteria; p__Proteobacteria; c__Gammaproteobacteria; o__Pseudomonadales; f__Moraxellaceae; g__Moraxella	9	5	5	9	8	14	16	107	49	10	28	39	6	22	0	13	0	10	4	12
d__Bacteria; p__Proteobacteria; c__Gammaproteobacteria; o__Pseudomonadales; f__Moraxellaceae; g__Moraxella	38	0	0	13	5	8	10	84	48	16	27	40	8	17	0	17	0	9	10	4
d__Bacteria; p__Proteobacteria; c__Gammaproteobacteria; o__Pseudomonadales; f__Pseudomonadaceae; g__Pseudomonas	0	0	0	0	0	0	0	0	0	0	0	0	0	49	0	0	0	0	0	0
d__Bacteria; p__Proteobacteria; c__Gammaproteobacteria; o__Pseudomonadales; f__Pseudomonadaceae; g__Pseudomonas	0	0	0	0	0	0	0	0	0	0	0	0	0	0	0	0	44	0	0	0
d__Bacteria; p__Proteobacteria; c__Gammaproteobacteria; o__Pseudomonadales; f__Pseudomonadaceae; g__Pseudomonas	0	0	54	0	0	0	0	0	0	0	0	0	0	0	0	0	0	0	0	0
d__Bacteria; p__Proteobacteria; c__Gammaproteobacteria; o__Pseudomonadales; f__Pseudomonadaceae; g__Pseudomonas	0	0	56	0	0	0	0	0	0	0	0	0	0	0	0	0	0	0	0	0
d__Bacteria; p__Proteobacteria; c__Gammaproteobacteria; o__Salinisphaerales; f__Algiphilaceae; g__Algiphilus; s__uncultured_bacterium	0	0	0	0	7	0	0	0	0	0	0	21	0	17	0	0	0	0	0	0
d__Bacteria; p__Proteobacteria; c__Gammaproteobacteria; o__Salinisphaerales; f__Algiphilaceae; g__Algiphilus; s__uncultured_bacterium	0	0	0	0	10	0	0	0	0	0	0	15	29	13	15	0	0	0	0	0
d__Bacteria; p__Proteobacteria; c__Gammaproteobacteria; o__Salinisphaerales; f__Algiphilaceae; g__Algiphilus; s__uncultured_bacterium	0	0	0	0	11	0	0	0	0	0	0	14	0	17	8	0	0	0	0	0
d__Bacteria; p__Proteobacteria; c__Gammaproteobacteria; o__Salinisphaerales; f__Algiphilaceae; g__Algiphilus; s__uncultured_bacterium	0	0	8	0	2	0	0	0	0	0	0	18	0	12	6	0	0	0	0	0
d__Bacteria; p__Proteobacteria; c__Gammaproteobacteria; o__Salinisphaerales; f__Algiphilaceae; g__Algiphilus; s__uncultured_bacterium	0	8	0	0	6	0	0	0	0	0	0	17	0	13	6	0	0	0	0	0
d__Bacteria; p__Proteobacteria; c__Gammaproteobacteria; o__Salinisphaerales; f__Algiphilaceae; g__Algiphilus; s__uncultured_bacterium	0	9	0	0	8	0	0	0	0	0	0	13	0	8	6	0	0	0	0	0
d__Bacteria; p__Proteobacteria; c__Gammaproteobacteria; o__Salinisphaerales; f__Algiphilaceae; g__Algiphilus; s__uncultured_bacterium	0	15	0	63	6	0	0	0	0	0	0	16	0	10	0	0	0	0	0	0
d__Bacteria; p__Proteobacteria; c__Gammaproteobacteria; o__Salinisphaerales; f__Algiphilaceae; g__Algiphilus; s__uncultured_bacterium	0	21	0	0	7	0	0	0	0	0	48	10	0	15	0	0	0	0	0	0
d__Bacteria; p__Proteobacteria; c__Gammaproteobacteria; o__Salinisphaerales; f__Algiphilaceae; g__Algiphilus; s__uncultured_bacterium	17	0	0	0	14	0	0	0	0	0	0	18	60	20	15	0	0	0	0	0
d__Bacteria; p__Proteobacteria; c__Gammaproteobacteria; o__Salinisphaerales; f__Algiphilaceae; g__Algiphilus; s__uncultured_bacterium	34	10	0	0	6	0	0	0	0	0	0	12	0	14	9	0	0	0	0	0
d__Bacteria; p__Proteobacteria; c__Gammaproteobacteria; o__Xanthomonadales; f__Rhodanobacteraceae; g__Rhodanobacter	0	50	0	0	0	0	0	0	0	0	0	0	0	0	0	0	0	41	0	0
d__Bacteria; p__Proteobacteria; c__Gammaproteobacteria; o__Xanthomonadales; f__Xanthomonadaceae; g__Stenotrophomonas	0	0	0	0	0	0	0	0	0	0	0	51	0	0	0	0	0	0	0	0
d__Bacteria; p__Proteobacteria; c__Gammaproteobacteria; o__Xanthomonadales; f__Xanthomonadaceae; g__Stenotrophomonas	0	0	0	0	0	0	0	86	0	0	0	0	0	0	0	0	0	0	0	0
d__Bacteria; p__Verrucomicrobiota; c__Chlamydiae; o__Chlamydiales	0	0	0	70	0	0	0	0	0	0	0	0	0	0	0	0	0	0	0	0
d__Bacteria; p__Verrucomicrobiota; c__Chlamydiae; o__Chlamydiales; f__cvE6; g__cvE6; s__uncultured_bacterium	0	0	0	0	0	0	0	0	0	0	0	0	0	47	0	0	0	0	0	0
d__Bacteria; p__WPS-2; c__WPS-2; o__WPS-2; f__WPS-2; g__WPS-2; s__hydrothermal_vent	0	0	0	0	0	0	0	0	0	25	0	0	0	0	0	0	0	0	0	0

## Sheet: Supplemental Figure 2
Replicate	Symbiodiniaceae	Treatment	Fv/Fm	Ave Fv/Fm	SEM Fv/Fm	Alpha	Ave Alpha	SEM alpha	Ek	Ave Ek	SEM Ek	rETRmax	Ave rETRmax	SEM rETRmax
1	Symbiodinium microadriaticum	Untreated	0.481473	0.474708	0.00328981	0.213448	0.227367	0.0086733	32.6697	32.1901	0.445102	23.1394	22.468	0.413417
2	Symbiodinium microadriaticum	Untreated	0.482622			0.207057			33.4464			23.5987
3	Symbiodinium microadriaticum	Untreated	0.467783			0.231984			30.7549			21.3858
4	Symbiodinium microadriaticum	Untreated	0.466956			0.25698			31.883			21.7484
5	Symbiodinium microadriaticum	Untreated	0.474817			0.227489			32.1966			22.459
1	Symbiodinium microadriaticum	Ab+Tx Treated	0.499722	0.492446	0.00620705	0.245939	0.229275	0.00587085	42.5951	53.8988	2.89894	18.2672	21.6942	1.22659
2	Symbiodinium microadriaticum	Ab+Tx Treated	0.480646			0.219396			58.2779			25.6569
3	Symbiodinium microadriaticum	Ab+Tx Treated	0.483758			0.218097			56.1889			20.891
4	Symbiodinium microadriaticum	Ab+Tx Treated	0.484636			0.221999			57.8195			20.8375
5	Symbiodinium microadriaticum	Ab+Tx Treated	0.513467			0.240944			54.6128			22.8184
1	Breviolum minutum	Untreated	0.525172	0.464429	0.0194145	0.280031	0.346255	0.0177995	51.3832	43.5295	2.96795	22.7468	22.7662	0.168671
2	Breviolum minutum	Untreated	0.411931			0.376151			47.0201			22.5781
3	Breviolum minutum	Untreated	0.435581			0.377896			33.455			22.3022
4	Breviolum minutum	Untreated	0.479648			0.35334			42.9596			22.8871
5	Breviolum minutum	Untreated	0.46981			0.343858			42.8298			23.317
1	Breviolum minutum	Ab+Tx Treated	0.478577	0.463915	0.0217503	0.342125	0.245459	0.026644	47.5678	37.7474	2.66717	21.7397	19.3069	0.739817
2	Breviolum minutum	Ab+Tx Treated	0.46567			0.264225			35.9882			19.5634
3	Breviolum minutum	Ab+Tx Treated	0.487816			0.201617			37.8848			17.823
4	Breviolum minutum	Ab+Tx Treated	0.506444			0.212562			35.7829			17.6957
5	Breviolum minutum	Ab+Tx Treated	0.381069			0.206765			31.5134			19.7126
